# Supplementary material for: Allotypic variation in antigen processing controls antigenic peptide generation from SARS-CoV-2 S1 spike glycoprotein
Source: J Biol Chem. 2021 Oct 22;297(5):101329. doi: 10.1016/j.jbc.2021.101329 (PMC8530767; doi:10.1016/j.jbc.2021.101329)
Supplement: Table S1 [file mmc1.xlsx]

## Sheet: PeptideGroups
Confidence	Sequence	Sequence Length	Annotated Sequence	Modifications	Qvality PEP	Qvality q-value	# Protein Groups	# Proteins	# PSMs	Master Protein Accessions	Positions in Master Proteins	Modifications in Master Proteins	# Missed Cleavages	Theo. MH+ [Da]	Abundance Ratio: (1) / (Control)	Abundance Ratio: (10) / (Control)	Abundance Ratio: (2) / (Control)	Abundance Ratio: (3) / (Control)	Abundance Ratio: (4) / (Control)	Abundance Ratio: (5) / (Control)	Abundance Ratio: (6) / (Control)	Abundance Ratio: (7) / (Control)	Abundance Ratio: (8) / (Control)	Abundance Ratio: (9) / (Control)	Abundance Ratio Adj. P-Value: (1) / (Control)	Abundance Ratio Adj. P-Value: (10) / (Control)	Abundance Ratio Adj. P-Value: (2) / (Control)	Abundance Ratio Adj. P-Value: (3) / (Control)	Abundance Ratio Adj. P-Value: (4) / (Control)	Abundance Ratio Adj. P-Value: (5) / (Control)	Abundance Ratio Adj. P-Value: (6) / (Control)	Abundance Ratio Adj. P-Value: (7) / (Control)	Abundance Ratio Adj. P-Value: (8) / (Control)	Abundance Ratio Adj. P-Value: (9) / (Control)	Abundance Ratio Variability [%]: (1) / (Control)	Abundance Ratio Variability [%]: (10) / (Control)	Abundance Ratio Variability [%]: (2) / (Control)	Abundance Ratio Variability [%]: (3) / (Control)	Abundance Ratio Variability [%]: (4) / (Control)	Abundance Ratio Variability [%]: (5) / (Control)	Abundance Ratio Variability [%]: (6) / (Control)	Abundance Ratio Variability [%]: (7) / (Control)	Abundance Ratio Variability [%]: (8) / (Control)	Abundance Ratio Variability [%]: (9) / (Control)	Abundances (Grouped): 1	Abundances (Grouped): 10	Abundances (Grouped): 2	Abundances (Grouped): 3	Abundances (Grouped): 4
High	YYVGYLQPRTFLLKY	15	[A].YYVGYLQPRTFLLKY.[N]		0.000905891	0.00139821	1	1	6	P0DTC2	P0DTC2 [265-279]		0	1924.04	0.043	0.01	0.01	0.01	0.01	0.01	0.01	0.068	0.01	0.01	0.164045	3.14746e-17	3.02097e-17	2.53846e-17	2.39613e-17	2.64074e-17	2.5e-17	0.219709	2.38924e-17	2.49258e-17	112.47							106.51			78820.4
High	TPGDSSSGWTAGAA	14	[L].TPGDSSSGWTAGAA.[A]		0.00014829	0.00139821	1	1	424	P0DTC2	P0DTC2 [250-263]		0	1264.54	100	100	100	100	100	100	100	100	100	100	2.75037e-17	3.14746e-17	3.02097e-17	2.53846e-17	2.39613e-17	2.64074e-17	2.5e-17	3.08838e-17	2.38924e-17	2.49258e-17	15.3	91.81	56.88	14.13	18.24	14.01	6.13	17.06	21.42	96.37	3.42217e+07	2.61916e+07	2.64496e+07	3.665e+07	3.25487e+07
High	IYSKHTPIN	9	[K].IYSKHTPIN.[L]		0.000362871	0.00139821	1	1	405	P0DTC2	P0DTC2 [203-211]		0	1072.58	100	100	100	100	100	100	100	100	100	100	2.75037e-17	3.14746e-17	3.02097e-17	2.53846e-17	2.39613e-17	2.64074e-17	2.5e-17	3.08838e-17	2.38924e-17	2.49258e-17											1.15656e+07	866554	4.14566e+06	1.2684e+07	1.10714e+07
High	TPGTNTSNQVAVL	13	[I].TPGTNTSNQVAVL.[Y]		0.00142004	0.00139821	1	1	360	P0DTC2	P0DTC2 [599-611]		0	1301.67	100	91.882	100	100	100	100	100	82.541	100	98.535	2.75037e-17	0.716409	3.02097e-17	2.53846e-17	2.39613e-17	2.64074e-17	2.5e-17	0.710196	2.38924e-17	0.640397	10.97	18.93	14.48	19.45	18.23	18.81	15.54	18.26	10.1	46.55	1.1737e+08	8.88866e+07	9.84993e+07	1.19873e+08	1.15051e+08
High	IYQTSNFR	8	[G].IYQTSNFR.[V]		0.00141392	0.00139821	1	1	148	P0DTC2	P0DTC2 [312-319]		0	1028.52	4.639	2.367	0.01	28.142	36.919	34.297	47.02	4.462	42.936	28.821	0.822853	0.932859	3.02097e-17	0.747573	0.755877	0.77621	0.706352	0.802017	0.730259	0.792617	28.38	31.07		28.38	30.92	28.38	50.57	35.1	38.58	96.59	294584	147065		1.78717e+06	2.30124e+06
High	IYKTPPIKDFGG	12	[Q].IYKTPPIKDFGG.[F]		0.00374101	0.00139821	1	1	20	P0DTC2	P0DTC2 [788-799]		0	1335.73	0.01	100	3.362	0.01	1.932	0.01	0.01	7.122	0.01	0.775	2.75037e-17	3.14746e-17	0.891847	2.53846e-17	0.972305	2.64074e-17	2.5e-17	0.84467	2.38924e-17	0.840336		12.76	310.47		8.72			287.51		25.97		1.96862e+07	364351		209364
High	IYKTPPIKD	9	[Q].IYKTPPIKD.[F]		0.00567455	0.00139821	1	1	8	P0DTC2	P0DTC2 [788-796]		0	1074.62	100	100	100	100	100	100	100	100	100	100	2.75037e-17	3.14746e-17	3.02097e-17	2.53846e-17	2.39613e-17	2.64074e-17	2.5e-17	3.08838e-17	2.38924e-17	2.49258e-17											782608	56127.3	348207	907473	821608
High	IYKTPPIK	8	[Q].IYKTPPIK.[D]		0.000856939	0.00139821	1	1	232	P0DTC2	P0DTC2 [788-795]		0	959.592	17.084	3.336	2.763	100	100	100	100	20.945	100	100	0.724672	0.842457	0.908745	2.53846e-17	2.39613e-17	2.64074e-17	2.5e-17	0.641572	2.38924e-17	2.49258e-17	15.09	15.09	27.17	24.85	15.09	29.02	42.36	27.45	32.98	78.35	731525	142833	107568	1.01436e+07	1.30193e+07
High	LYENQKLI	8	[V].LYENQKLI.[A]		0.000440776	0.00139821	1	1	60	P0DTC2	P0DTC2 [916-923]		0	1020.57	39.619	11.015	100	12.988	26.091	60.497	29.44	39.328	28.531	25.562	0.79215	0.880574	3.02097e-17	0.882463	0.867358	0.747815	0.826478	0.814541	0.833855	0.837161	17.13	24.67	16.11	19.54	16.1	16.29	17.02	17.57	16.8	37.6	6.02024e+06	1.52874e+06	1.60282e+07	1.95009e+06	3.7264e+06
High	IVNNATNVV	9	[L].IVNNATNVV.[I]		0.00319693	0.00139821	1	1	144	P0DTC2	P0DTC2 [119-127]		0	943.521	100	100	100	100	100	100	100	100	100	100	2.75037e-17	3.14746e-17	3.02097e-17	2.53846e-17	2.39613e-17	2.64074e-17	2.5e-17	3.08838e-17	2.38924e-17	2.49258e-17											5.99895e+06	1.01943e+07	5.70366e+06	6.30436e+06	9.20873e+06
High	TPINLVRD	8	[H].TPINLVRD.[L]		0.000677994	0.00139821	1	1	514	P0DTC2	P0DTC2 [208-215]		0	927.526	100	3.475	34.151	100	100	90.916	99.211	11.85	96.121	100	2.75037e-17	0.995821	0.816358	2.53846e-17	2.39613e-17	0.69638	0.64242	0.963419	0.619979	2.49258e-17	12.29	24.49	9.4	19.91	8.77	10.43	14.19	11.16	15.02	34.35	5.05637e+07	1.06177e+06	1.11081e+07	7.11627e+07	3.3869e+07
High	LVKNKCVNFNFNGLT	15	[N].LVKNKCVNFNFNGLT.[G]		0.000146012	0.00139821	1	1	8	P0DTC2	P0DTC2 [533-547]		0	1710.9	0.025	0.01	0.01	0.024	0.011	0.01	0.01	0.01	0.01	0.011	0.62708	3.14746e-17	3.02097e-17	0.258927	0.0236057	2.64074e-17	2.5e-17	3.08838e-17	2.38924e-17	0.0556592	23.43	15.62		47.41	48.63	43.51	28.12	37.51		58.42	289054	82158.8		273110	108970
High	TPINLVRDL	9	[H].TPINLVRDL.[P]		0.00125555	0.00139821	1	1	63	P0DTC2	P0DTC2 [208-216]		0	1040.61	100	100	100	100	100	100	100	100	100	100	2.75037e-17	3.14746e-17	3.02097e-17	2.53846e-17	2.39613e-17	2.64074e-17	2.5e-17	3.08838e-17	2.38924e-17	2.49258e-17											2.30831e+06	1.93112e+06	2.31619e+06	2.66157e+06	2.56831e+06
High	LTVLPPLLTD	10	[G].LTVLPPLLTD.[E]		0.000941121	0.00139821	1	1	35	P0DTC2	P0DTC2 [858-867]		0	1081.65	16.627	0.966	30.043	20.181	16.859	20.372	12.646	10.057	18.645	19.068	0.901632	0.849476	0.844603	0.82369	0.883973	0.870089	0.891013	0.822994	0.887342	0.87102	146.75	106.25	74.25	74.25	89.44	74.25	81.15	87.52	74.25	137.09	3.50278e+06	200831	3.54623e+06	2.38213e+06	1.99005e+06
High	TPINLVRDLPQ	11	[H].TPINLVRDLPQ.[G]		0.000130159	0.00139821	1	1	58	P0DTC2	P0DTC2 [208-218]		0	1265.72	100	100	100	100	100	100	100	100	100	100	2.75037e-17	3.14746e-17	3.02097e-17	2.53846e-17	2.39613e-17	2.64074e-17	2.5e-17	3.08838e-17	2.38924e-17	2.49258e-17											2.15281e+06	868031	1.98019e+06	2.49975e+06	2.45008e+06
High	LTPTWRVYSTGSNVF	15	[Q].LTPTWRVYSTGSNVF.[Q]		0.00112168	0.00139821	1	1	24	P0DTC2	P0DTC2 [629-643]		0	1727.88	0.023	0.01	0.014	0.03	0.01	0.01	0.013	0.028	0.01	0.01	0.61627	3.14746e-17	0.112067	0.290706	2.39613e-17	2.64074e-17	0.0387899	0.175191	2.38924e-17	0.0521074	77	31.17	83.43	69.36	48.84	85	66.28	51.4	73.74	94.84	1.26944e+06	384087	1.0891e+06	1.15273e+06	500990
High	TPINLVRDLPQG	12	[H].TPINLVRDLPQG.[F]		3.56927e-06	0.00139821	1	1	1149	P0DTC2	P0DTC2 [208-219]		0	1322.74	100	40.383	100	100	100	100	100	100	100	100	2.75037e-17	0.803722	3.02097e-17	2.53846e-17	2.39613e-17	2.64074e-17	2.5e-17	3.08838e-17	2.38924e-17	2.49258e-17	7.15	16.06	6.82	20.04	21.98	11.36	14.33	18.59	12.05	24.21	2.27001e+08	5.29445e+07	2.05726e+08	2.70552e+08	2.24691e+08
High	TPPIKDF	7	[K].TPPIKDF.[G]		0.00223794	0.00139821	1	1	59	P0DTC2	P0DTC2 [791-797]		0	817.445	100	100	100	100	100	100	100	100	100	100	2.75037e-17	3.14746e-17	3.02097e-17	2.53846e-17	2.39613e-17	2.64074e-17	2.5e-17	3.08838e-17	2.38924e-17	2.49258e-17											2.07742e+06	676365	828054	2.19979e+06	2.0891e+06
High	MAYRFNGIGVTQNV	14	[Q].MAYRFNGIGVTQNV.[L]		0.00203346	0.00139821	1	1	4	P0DTC2	P0DTC2 [902-915]		0	1569.78	0.143	0.01	0.14	0.01	0.09	0.083	0.11	0.182	0.01	0.095	0.797892	3.14746e-17	0.458782	2.53846e-17	0.155584	0.20019	0.223566	0.524474	2.38924e-17	0.263617	8.88		57.19		78.73	21.3	36.07	8.5		60.1	792460		792539		508249
High	TPGDSSSGWT	10	[L].TPGDSSSGWT.[A]		0.000648599	0.00139821	1	1	27	P0DTC2	P0DTC2 [250-259]		0	994.411	100	100	100	100	100	100	100	100	100	100	2.75037e-17	3.14746e-17	3.02097e-17	2.53846e-17	2.39613e-17	2.64074e-17	2.5e-17	3.08838e-17	2.38924e-17	2.49258e-17											5.71405e+06	1.10687e+06	4.56098e+06	5.48296e+06	5.48111e+06
High	MDLEGKQGNFK	11	[L].MDLEGKQGNFK.[N]		0.000766109	0.00139821	1	1	4	P0DTC2	P0DTC2 [177-187]		0	1266.61	1.151	1.124	1.299	0.942	1.249	1.109	1.129	0.944	1.236	0.969	0.91301	0.883726	0.912755	0.891602	0.915774	0.923636	0.917402	0.878396	0.903164	0.874772	17.91	52.3	17.22	31.99	33.28	4.33	16.11	15.77	47.24	16.27	355223	316327	365689	308942	351632
High	MDLEGKQGNFKNLRE	15	[L].MDLEGKQGNFKNLRE.[F]		3.16446e-05	0.00139821	1	1	77	P0DTC2	P0DTC2 [177-191]		0	1778.89	0.01	0.038	0.028	0.01	0.01	0.01	0.01	0.01	0.01	0.01	2.75037e-17	0.190057	0.179246	2.53846e-17	2.39613e-17	2.64074e-17	2.5e-17	3.08838e-17	2.38924e-17	2.49258e-17	23.79	28.34	61.78	69.87	34.64	90.86		49.47	97.28	127.58	879019	3.43348e+06	2.48879e+06	118083	314778
High	TNVYADSFVIRGDEV	15	[F].TNVYADSFVIRGDEV.[R]		8.03608e-05	0.00139821	1	1	55	P0DTC2	P0DTC2 [393-407]		0	1684.82	0.012	0.01	0.01	0.01	0.01	0.01	0.01	0.011	0.01	0.013	0.539316	3.14746e-17	3.02097e-17	2.53846e-17	2.39613e-17	2.64074e-17	2.5e-17	0.0914459	2.38924e-17	0.0630971	26.01	63.31	38.27	28.42	26.45	31.54	21.09	23.25	46.76	109.87	1.12335e+06	753200	596501	745810	561637
High	TPCNGVEGFN	10	[S].TPCNGVEGFN.[C]		0.00399108	0.00139821	1	1	42	P0DTC2	P0DTC2 [478-487]		0	1037.44	100		100	100	100	100	100	100	100	100	2.75037e-17		3.02097e-17	2.53846e-17	2.39613e-17	2.64074e-17	2.5e-17	3.08838e-17	2.38924e-17	2.49258e-17											2.79993e+06		836182	5.5449e+06	2.13286e+06
High	NATRFASVY	9	[F].NATRFASVY.[A]		0.000807731	0.00139821	1	1	130	P0DTC2	P0DTC2 [343-351]		0	1028.52	0.436	100	5.38	0.834	1.104	8.591	1.174	30.839	1.64	1.177	0.759605	3.14746e-17	0.914907	0.873512	0.8475	0.985918	0.8957	0.832454	0.858537	0.851934	42.94	33.59	33.41	135.18	26.71	26.71	32.59	28.29	26.71	93.45	156987	4.69788e+07	2.04967e+06	195058	420628
High	NASVVNIQKEIDRLN	15	[I].NASVVNIQKEIDRLN.[E]		4.3374e-05	0.00139821	1	1	99	P0DTC2	P0DTC2 [1173-1187]		0	1712.93	0.013	0.155	0.012	0.01	0.01	0.01	0.01	0.078	0.01	0.01	0.540845	0.45963	0.0986151	2.53846e-17	2.39613e-17	0.0339725	2.5e-17	0.339191	2.38924e-17	2.49258e-17	36.92	25.97	77.46	26.98	11.14	26.72	13.58	6.01	28.54	123.17	1.46494e+06	1.81735e+07	1.35526e+06	808776	535752
High	NASVVNIQKEID	12	[I].NASVVNIQKEID.[R]		0.00546543	0.00139821	1	1	3	P0DTC2	P0DTC2 [1173-1184]		0	1329.7	0.01	0.302	0.01	0.057	0.059	0.385	0.075	0.235	0.01	0.076	2.75037e-17	0.464385	3.02097e-17	0.204848	0.106017	0.501541	0.191219	0.526979	2.38924e-17	0.153124		28.89		21.36	21.84	19.7	43.13	14.86		25.16		314825		63398.1	64060.4
High	NASVVNI	7	[I].NASVVNI.[Q]		0.00672889	0.00139821	1	1	66	P0DTC2	P0DTC2 [1173-1179]		0	716.394	4.885	1.178	3.343	3.965	3.202	2.181	3.267	1.165	2.914	3.212	0.99791	0.806488	0.819553	0.996421	0.825984	0.78741	0.831725	0.815494	0.798246	0.873646	12.1	52.4	14.69	26.85	11.01	16.24	15.12	24.03	9.18	87.74	3.92305e+06	634304	2.78367e+06	3.09722e+06	2.6663e+06
High	YYVGYLQPRTF	11	[A].YYVGYLQPRTF.[L]		0.00849187	0.00139821	1	1	2	P0DTC2	P0DTC2 [265-275]		0	1406.71	100	100	100	100	100	100	100	100	100	100	2.75037e-17	3.14746e-17	3.02097e-17	2.53846e-17	2.39613e-17	2.64074e-17	2.5e-17	3.08838e-17	2.38924e-17	2.49258e-17	21.7	18.5	9.88	21.69	21.69	15.43	15.33	10.27	10.67	21.86	2.50888e+08	1.56568e+08	2.18948e+08	3.14912e+08	2.69063e+08
High	MSLGAENSVAYSNNS	15	[T].MSLGAENSVAYSNNS.[I]		0.00304334	0.00139821	1	1	6	P0DTC2	P0DTC2 [697-711]		0	1543.67	0.013	0.013	0.015	0.01	0.01	0.01	0.01	0.01	0.01	0.017	0.544231	0.0853242	0.120994	2.53846e-17	2.39613e-17	2.64074e-17	2.5e-17	3.08838e-17	2.38924e-17	0.0780491	17.52	56.88	138.59	42.1		32.44		17.78		173.83	178878	173163	215679	97191.9
High	LTPGDSSSGWTAGAA	15	[Y].LTPGDSSSGWTAGAA.[A]		0.00200731	0.00139821	1	1	36	P0DTC2	P0DTC2 [249-263]		0	1377.63	0.01	0.01	0.01	0.01	0.01	0.01	0.01	0.01	0.01	0.014	2.75037e-17	3.14746e-17	3.02097e-17	2.53846e-17	2.39613e-17	2.64074e-17	2.5e-17	3.08838e-17	2.38924e-17	0.0664597	26.42	90.04	71.44	74.91	33.96	25.36	14.28	41.22	180.89	207.66	189868	366870	141732	152456	106456
High	TPCNGVEGFNCYFP	14	[S].TPCNGVEGFNCYFP.[L]		0.000778702	0.00139821	1	1	140	P0DTC2	P0DTC2 [478-491]		0	1547.63	60.399	7.119	75.704	100	73.085	84.227	67.98	100	61.393	75.466	0.758502	0.706337	0.731576	2.53846e-17	0.697298	0.702834	0.706352	3.08838e-17	0.700628	0.687755	85.84	116.85	53.2	34.67	72.5	36.67	32.68	30.71	34.94	145.11	4.03546e+06	470401	5.93126e+06	8.81819e+06	5.63503e+06
High	TPCSFGGV	8	[I].TPCSFGGV.[S]		0.000387969	0.00139821	1	1	104	P0DTC2	P0DTC2 [588-595]		0	767.339	100	11.427	100	100	100	100	100	56.945	100	100	2.75037e-17	0.789983	3.02097e-17	2.53846e-17	2.39613e-17	2.64074e-17	2.5e-17	0.776643	2.38924e-17	2.49258e-17	46.11	97.09	46.5	47.35	48.61	47.44	44.58	46.56	46.89	106.65	2.01721e+07	1.08525e+06	1.28505e+07	2.09489e+07	1.45264e+07
High	MFVFLVLLPLVSSQC	15	[-].MFVFLVLLPLVSSQC.[V]	1xOxidation [M1]	0.00136948	0.00139821	1	1	14	P0DTC2	P0DTC2 [1-15]		0	1711.92	1.883	0.642	1.81	1.885	1.745	1.697	1.299	1.529	2.093	1.745	0.968023	0.776151	0.974638	0.993242	0.972305	0.993505	0.950762	0.973204	0.993555	0.939763	29.79	55.8	28.31	28.31	34.99	34.99	40.79	46.27	33.26	87.02	493060	106599	413546	430625	370519
High	MFVFLVLLPLVSSQC	15	[-].MFVFLVLLPLVSSQC.[V]		0.000543379	0.00139821	1	1	83	P0DTC2	P0DTC2 [1-15]		0	1695.92	1.909	0.938	1.169	1.411	1.504	1.243	1.388	0.87	1.472	1.404	0.987944	0.797336	0.698361	0.899825	0.717659	0.745621	0.747256	0.697011	0.701969	0.788076	43.97	44.99	43.97	43.97	33.91	43.97	36.03	71.39	35.75	74.76	4.55761e+06	2.47993e+06	2.79039e+06	3.36879e+06	2.89494e+06
High	MESEFRVYSSANNCT	15	[W].MESEFRVYSSANNCT.[F]	1xOxidation [M1]	0.00164046	0.00139821	1	1	9	P0DTC2	P0DTC2 [153-167]		0	1753.72	0.01	0.034	0.01	0.01	0.01	0.01	0.01	0.01	0.01	0.01	2.75037e-17	0.0610923	3.02097e-17	2.53846e-17	2.39613e-17	2.64074e-17	2.5e-17	3.08838e-17	2.38924e-17	2.49258e-17		31.6										84791.1
High	MESEFRVYSSANNCT	15	[W].MESEFRVYSSANNCT.[F]		0.000889421	0.00139821	1	1	15	P0DTC2	P0DTC2 [153-167]		0	1737.72	0.014	0.01	0.013	0.011	0.01	0.01	0.01	0.01	0.01	0.01	0.555562	3.14746e-17	0.108218	0.171788	2.39613e-17	2.64074e-17	2.5e-17	3.08838e-17	2.38924e-17	2.49258e-17	28.69		142.11	57.2							147650		130336	110080
High	TPCSFGGVSVIT	12	[I].TPCSFGGVSVIT.[P]		0.000932723	0.00139821	1	1	132	P0DTC2	P0DTC2 [588-599]		0	1167.57	93.873	21.178	78.186	100	85.91	80.428	90.26	84.188	99.954	100	0.735521	0.871277	0.719061	2.53846e-17	0.675558	0.710315	0.658359	0.705584	0.610084	2.49258e-17	79.58	142.61	67.55	67.55	67.55	67.55	67.55	67.55	67.55	46.41	2.09406e+07	1.54096e+07	1.74411e+07	2.5453e+07	1.91643e+07
High	MESEFRV	7	[W].MESEFRV.[Y]		0.00689539	0.00139821	1	1	123	P0DTC2	P0DTC2 [153-159]		0	897.413	68.137	13.539	82.836	22.67	50.988	35.971	42.239	41.529	50.036	40.194	0.758502	0.75024	0.71113	0.776805	0.743541	0.785064	0.780972	0.79958	0.734706	0.75494	24.17	35.77	25.56	22.18	22.94	23.54	21.58	23.49	24.28	55.93	4.96637e+06	1.04069e+06	6.39673e+06	1.72736e+06	3.52762e+06
High	MDLEGKQGNFKNLRE	15	[L].MDLEGKQGNFKNLRE.[F]	1xOxidation [M1]	2.08217e-05	0.00139821	1	1	58	P0DTC2	P0DTC2 [177-191]		0	1794.88	0.131	0.311	0.2	0.042	0.039	0.063	0.037	0.092	0.058	0.03	0.79215	0.640278	0.539946	0.345974	0.0772645	0.163469	0.0977355	0.369198	0.0942369	0.121902	50.27	67.11	41.69	85.26	37.54	50.27	50.27	50.27	32.24	72.14	1.56375e+06	2.97208e+06	2.38211e+06	319248	610113
High	MSECVLGQSKRVDFC	15	[K].MSECVLGQSKRVDFC.[G]		0.00352666	0.00139821	1	1	14	P0DTC2	P0DTC2 [1029-1043]		0	1701.78	0.01	0.06	0.035	0.01	0.01	0.01	0.01	0.025	0.01	0.01	2.75037e-17	0.0940608	0.0687451	2.53846e-17	2.39613e-17	2.64074e-17	2.5e-17	0.074513	2.38924e-17	2.49258e-17		23.5	9.39					14.72				84796	57477
High	TNVYADSFVIR	11	[F].TNVYADSFVIR.[G]		0.000401595	0.00139821	1	1	46	P0DTC2	P0DTC2 [393-403]		0	1284.66	1.983	69.675	16.692	0.994	1.492	25.318	1.277	3.876	0.951	0.439	0.958639	0.76498	0.920914	0.88693	0.908829	0.85993	0.92589	0.991834	0.845977	0.719125	6.34	9.83	60.71	18.4	21	12.69	38.04	24.67	18.4	22.47	648859	2.34412e+07	5.26667e+06	354718	502631
High	LTGTGVLTESNKKF	14	[G].LTGTGVLTESNKKF.[L]		0.00123092	0.00139821	1	1	15	P0DTC2	P0DTC2 [546-559]		0	1494.82	0.01	0.01	0.01	0.01	0.01	0.01	0.01	0.01	0.01	0.01	2.75037e-17	0.0683875	3.02097e-17	2.53846e-17	2.39613e-17	2.64074e-17	2.5e-17	3.08838e-17	2.38924e-17	2.49258e-17		103.65										136994
High	ITGRLQSLQTYVTQ	14	[L].ITGRLQSLQTYVTQ.[Q]		0.00622689	0.00139821	1	1	5	P0DTC2	P0DTC2 [997-1010]		0	1607.88	0.01	0.097	0.026	0.01	0.01	0.01	0.01	0.043	0.01	0.01	2.75037e-17	0.350814	0.0264803	2.53846e-17	2.39613e-17	2.64074e-17	2.5e-17	0.157991	2.38924e-17	2.49258e-17		14.59	51.89					21.55				507099	128049
High	TQLNRALTGIA	11	[C].TQLNRALTGIA.[V]		0.00468861	0.00139821	1	1	11	P0DTC2	P0DTC2 [761-771]		0	1157.66	0.056	0.065	0.054	0.049	0.01	0.044	0.045	0.042	0.044	0.076	0.20003	0.104294	0.0264322	0.299529	2.39613e-17	0.0690344	0.0671414	0.0608255	0.0539277	0.158124	23.82	57.61	46.84	38.3		13.55	29.01	28.22	29.52	26.28	176790	202633	162504	128938
High	TQLNRALTGIAVE	13	[C].TQLNRALTGIAVE.[Q]		0.00120583	0.00139821	1	1	3	P0DTC2	P0DTC2 [761-773]		0	1385.77	0.167	0.01	0.01	0.149	0.148	0.142	0.134	0.103	0.152	0.14	0.443905	3.14746e-17	3.02097e-17	0.529524	0.181247	0.171432	0.171307	0.151685	0.172942	0.243856	39.7			39.7	38	34.35	36.44	37.19	27.72	54.31	486180			435221	431518
High	TQLNRALTGIAVEQD	15	[C].TQLNRALTGIAVEQD.[K]		3.03518e-05	0.00139821	1	1	98	P0DTC2	P0DTC2 [761-775]		0	1628.86	0.012	0.405	0.046	0.011	0.01	0.071	0.01	0.084	0.01	0.01	0.536024	0.706355	0.247248	0.173417	2.39613e-17	0.179834	2.5e-17	0.350538	2.38924e-17	2.49258e-17	14.9	21.02	74.28	64.47	31.68	5.09	23.73	22.67	44.63	117.02	2.24065e+06	7.7317e+07	8.82709e+06	1.74714e+06	1.45561e+06
High	TQLPPAYTNS	10	[R].TQLPPAYTNS.[F]		0.000795698	0.00139821	1	1	99	P0DTC2	P0DTC2 [22-31]		0	1091.54	5.137	42.841	26.952	5.097	5.167	14.261	7.472	20.833	6.828	1.618	0.890712	0.802565	0.849227	0.871668	0.912897	0.91679	0.848487	0.874901	0.945754	0.987938	48.15	29.1	50.59	58.79	29.79	33.87	47.24	35.89	17.25	79.93	591530	5.88959e+06	2.97623e+06	579550	765397
High	IRAAEIR	7	[L].IRAAEIR.[A]		0.00269126	0.00139821	1	1	89	P0DTC2	P0DTC2 [1013-1019]		0	828.505	100	6.337	18.255	37.075	76.65	47.046	81.105	24.653	79.248	28.168	2.75037e-17	0.686373	0.487917	0.458334	0.515432	0.56251	0.592303	0.433753	0.58045	0.674945	58.58	48.74	59.16	57.5	49.65	58.26	56.35	61.44	56.95	93.59	3.38532e+06	133239	506497	919558	1.64183e+06
High	LQTYVTQQLIRA	12	[S].LQTYVTQQLIRA.[A]		0.00109732	0.00139821	1	1	7	P0DTC2	P0DTC2 [1004-1015]		0	1433.81	0.019	0.019	0.017	0.019	0.016	0.01	0.017	0.011	0.013	0.02	0.592528	0.110786	0.121628	0.231991	0.033653	2.64074e-17	0.0489583	0.091575	0.0217137	0.0884097	25.19	89.07	88.73	25.91	7.17	27.5	22.79	26.86	33.06	77.95	112126	112503	101739	112556	93880
High	LQSLQTYVTQQLIRA	15	[R].LQSLQTYVTQQLIRA.[A]		0.000224474	0.00139821	1	1	31	P0DTC2	P0DTC2 [1001-1015]		0	1761.99	0.04	0.01	0.027	0.014	0.01	0.01	0.01	0.064	0.01	0.01	0.68635	3.14746e-17	0.177878	0.195374	2.39613e-17	2.64074e-17	2.5e-17	0.302316	2.38924e-17	2.49258e-17	130.81		97.24	96.76				116.79			361615		211456	109699
High	LQPELDSFKEELDKY	15	[P].LQPELDSFKEELDKY.[F]		0.000329248	0.00139821	1	1	28	P0DTC2	P0DTC2 [1141-1155]		0	1853.92	0.01	0.02	0.01	0.01	0.01	0.01	0.01	0.01	0.01	0.01	2.75037e-17	0.116218	3.02097e-17	2.53846e-17	2.39613e-17	2.64074e-17	2.5e-17	3.08838e-17	2.38924e-17	2.49258e-17	67.93	46.59						67.93			170101	650143
High	IQKEIDRLNEVAK	13	[N].IQKEIDRLNEVAK.[N]		0.00306623	0.00139821	1	1	36	P0DTC2	P0DTC2 [1179-1191]		0	1555.88	8.895	1.301	6.004	7.508	7.275	2.912	6.48	6.468	8.716	5.499	0.955279	0.884095	0.887504	0.921918	0.961938	0.878368	0.950926	0.951802	0.993555	0.954032	16.85	27.01	3.93	4.98	16.02	20.1	17.88	14.02	33.23	78.29	4.0445e+06	545913	3.05254e+06	3.83816e+06	3.42336e+06
High	IQKEIDRLN	9	[N].IQKEIDRLN.[E]		0.00133564	0.00139821	1	1	236	P0DTC2	P0DTC2 [1179-1187]		0	1128.64	100	6.433	77.835	100	100	89.658	100	28.746	100	100	2.75037e-17	0.707488	0.72282	2.53846e-17	2.39613e-17	0.697897	2.5e-17	0.768785	2.38924e-17	2.49258e-17	27.81	60.05	49.93	47.86	34.23	31.44	59.91	27.81	27.81	60.8	1.0922e+07	243621	4.40927e+06	9.27947e+06	9.50488e+06
High	LQELGKYEQYIK	12	[D].LQELGKYEQYIK.[W]		0.000722706	0.00139821	1	1	19	P0DTC2	P0DTC2 [1200-1211]		0	1511.81	100		100	100	100	100	100	100	100	100	2.75037e-17		3.02097e-17	2.53846e-17	2.39613e-17	2.64074e-17	2.5e-17	3.08838e-17	2.38924e-17	2.49258e-17											767758		814382	694528	476449
High	TQQLIRA	7	[V].TQQLIRA.[A]		0.00111208	0.00139821	1	1	810	P0DTC2	P0DTC2 [1009-1015]		0	829.489	5.276	3.489	4.082	3.417	4.743	4.991	5.45	4.031	5.012	3.902	0.944034	0.932859	0.952917	0.994339	0.909573	0.932319	0.950362	0.957514	0.9084	0.927747	55.54	42.85	44.02	55.54	55.54	55.54	59.34	55.54	55.54	55.54	3.30232e+07	2.184e+07	2.87261e+07	2.13914e+07	2.96864e+07
High	IQDSLSSTASALGK	14	[K].IQDSLSSTASALGK.[L]		2.79223e-05	0.00139821	1	1	233	P0DTC2	P0DTC2 [934-947]		0	1377.72	28.61	49.564	12.584	2.657	5.374	8.805	6.408	21.831	7.308	6.112	0.815523	0.789983	0.908745	0.964087	0.924437	0.999947	0.967101	0.859981	0.966825	0.981943	20.71	24.88	10.02	41.02	12.77	13.98	10.02	17.2	12.39	25.08	8.11821e+07	1.18803e+08	3.57069e+07	5.5263e+06	1.49454e+07
High	TQQLIRAA	8	[V].TQQLIRAA.[E]		0.00622689	0.00139821	1	1	79	P0DTC2	P0DTC2 [1009-1016]		0	900.526	0.787	0.828	1.013	0.541	0.788	0.934	0.905	0.888	0.973	0.478	0.824046	0.803722	0.823103	0.776805	0.761612	0.832831	0.810958	0.838036	0.714639	0.692978	16.07	44.32	32.19	36.62	43.74	42.98	56.64	45.78	15.18	73.37	421799	446098	545858	291660	361437
High	LPVSMTKTSVDCT	13	[I].LPVSMTKTSVDCT.[M]		0.000110148	0.00139821	1	1	152	P0DTC2	P0DTC2 [727-739]		0	1381.67	100	100	100	100	100	100	100	100	100	100	2.75037e-17	3.14746e-17	3.02097e-17	2.53846e-17	2.39613e-17	2.64074e-17	2.5e-17	3.08838e-17	2.38924e-17	2.49258e-17	35	92.8	35.19	34.7	34.19	34.35	32.65	35.15	35.77	93.79	2.30619e+07	5.16204e+06	1.3582e+07	2.31635e+07	1.92099e+07
High	LPVSMTKTS	9	[I].LPVSMTKTS.[V]	1xOxidation [M5]	0.00133013	0.00139821	1	1	818	P0DTC2	P0DTC2 [727-735]		0	979.513	100	100	100	100	100	100	100	100	100	100	2.75037e-17	3.14746e-17	3.02097e-17	2.53846e-17	2.39613e-17	2.64074e-17	2.5e-17	3.08838e-17	2.38924e-17	2.49258e-17	22.66	42.59	47	45.02	26.31	47.39	50.89	26.74	39.91	17.07	3.31154e+07	1.3665e+07	3.03314e+07	1.89314e+07	3.15671e+07
High	LPVSMTKTS	9	[I].LPVSMTKTS.[V]		0.000287112	0.00139821	1	1	1456	P0DTC2	P0DTC2 [727-735]		0	963.518	43.618	22.684	25.984	43.133	47.166	48.686	35.546	33.445	46.733	38.103	0.789146	0.860126	0.833573	0.721567	0.767631	0.77621	0.802424	0.823043	0.750458	0.784924	21.92	37.11	26.74	37.97	25.52	23.23	26.03	27.83	26.03	42.05	4.78953e+07	2.49083e+07	3.10913e+07	4.83674e+07	5.30712e+07
High	TQLNRALTG	9	[C].TQLNRALTG.[I]		0.00344997	0.00139821	1	1	41	P0DTC2	P0DTC2 [761-769]		0	973.543	0.479	0.871	0.668	0.298	0.548	0.371	0.597	0.535	0.551	0.385	0.758502	0.773615	0.726466	0.629654	0.608024	0.688143	0.650183	0.770376	0.54969	0.540861	56.05	47.9	27.79	58.29	54.78	37.37	35.03	24.56	48.28	76.21	312150	727006	557202	205464	352288
High	TQLNRAL	7	[C].TQLNRAL.[T]		0.00334925	0.00139821	1	1	355	P0DTC2	P0DTC2 [761-767]		0	815.473	14.917	19.025	20.706	6.978	13.077	8.588	12.205	17.524	14.63	9.088	0.856482	0.883726	0.849722	0.931729	0.962032	0.999445	0.962122	0.881512	0.937189	0.96948	26.69	32.55	28.47	30.08	28.93	30.34	37.85	26.69	32.55	90.65	1.03375e+07	1.27261e+07	1.43497e+07	4.93507e+06	9.0623e+06
High	TQEVFAQVKQIYKT	14	[N].TQEVFAQVKQIYKT.[P]		0.000167382	0.00139821	1	1	8	P0DTC2	P0DTC2 [778-791]		0	1682.91	0.01	0.01	0.01	0.01	0.01	0.01	0.01	0.01	0.01	0.01	2.75037e-17	3.14746e-17	3.02097e-17	2.53846e-17	2.39613e-17	2.64074e-17	2.5e-17	3.08838e-17	2.38924e-17	2.49258e-17
High	IRGDEVRQIAPGQT	14	[V].IRGDEVRQIAPGQT.[G]		0.000278194	0.00139821	1	1	102	P0DTC2	P0DTC2 [402-415]		0	1539.82	3.125	94.854	50.17	0.106	3.692	11.634	4.045	59.259	6.507	1.728	0.934195	0.715907	0.788898	0.289399	0.923753	0.971123	0.908715	0.768785	0.938948	0.847905	29.53	34.39	39.82	92.39	36.43	15.51	23.65	31.22	41.86	92.39	1.44215e+06	4.11019e+07	1.69314e+07	44549.8	1.28493e+06
High	ITGRLQSLQTY	11	[L].ITGRLQSLQTY.[V]		0.00300949	0.00139821	1	1	5	P0DTC2	P0DTC2 [997-1007]		0	1279.7	0.01	0.01	0.04	0.01	0.01	0.01	0.01	0.01	0.01	0.01	2.75037e-17	3.14746e-17	0.0543872	2.53846e-17	2.39613e-17	2.64074e-17	2.5e-17	3.08838e-17	2.38924e-17	2.49258e-17			71.14										83421.1
High	ITGRLQSLQ	9	[L].ITGRLQSLQ.[T]		0.00284345	0.00139821	1	1	18	P0DTC2	P0DTC2 [997-1005]		0	1015.59	0.843	2.143	1.286	0.933	0.874	1.629	0.888	1.331	1.109	0.887	0.851973	0.943619	0.881287	0.873512	0.832343	0.939176	0.869826	0.908375	0.852669	0.799766	23.01	23.82	32.92	13.13	33.8	25.25	39.28	24.95	39.88	60.93	303085	804420	435460	374843	292947
High	TPPIKDFGG	9	[K].TPPIKDFGG.[F]		0.000639752	0.00139821	1	1	1081	P0DTC2	P0DTC2 [791-799]		0	931.488	100	40.323	92.942	100	100	100	100	78.414	100	100	2.75037e-17	0.803722	0.686764	2.53846e-17	2.39613e-17	2.64074e-17	2.5e-17	0.719717	2.38924e-17	2.49258e-17	22.48	22.86	55.32	16.51	11.43	2.9	17.12	20.45	17.68	68.83	9.54931e+07	1.58634e+07	4.82907e+07	8.92452e+07	9.01945e+07
High	TPPIKDFGGFNFS	13	[K].TPPIKDFGGFNFS.[Q]		0.000153544	0.00139821	1	1	541	P0DTC2	P0DTC2 [791-803]		0	1426.7	91.264	79.238	100	100	100	80.901	100	100	100	100	0.736214	0.742298	3.02097e-17	2.53846e-17	2.39613e-17	0.709505	2.5e-17	3.08838e-17	2.38924e-17	2.49258e-17	35.4	31.35	11.4	38.49	27.28	44.72	23.07	12.25	12.25	73.56	2.37401e+08	1.96269e+08	2.92484e+08	3.36136e+08	3.04954e+08
High	LTESNKKF	8	[V].LTESNKKF.[L]		0.00627201	0.00139821	1	1	35	P0DTC2	P0DTC2 [552-559]		0	966.525	22.758	6.621	18.255	3.551	15.03	14.983	13.702	10.411	15.691	5.243	0.832383	0.789983	0.847319	0.858462	0.825984	0.831079	0.84613	0.822994	0.840578	0.877015	29.58	33	55	38.74	42.09	35.46	36.37	29.58	37.13	61.14	2.29513e+06	667722	1.84095e+06	358121	1.35596e+06
High	LTDEMIAQYTSALLA	15	[L].LTDEMIAQYTSALLA.[G]	1xOxidation [M5]	0.00416489	0.00139821	1	1	8	P0DTC2	P0DTC2 [865-879]		0	1655.82	0.01	0.01	0.01	0.01	0.01	0.01	0.01	0.048	0.01	0.01	2.75037e-17	3.14746e-17	3.02097e-17	2.53846e-17	2.39613e-17	2.64074e-17	2.5e-17	0.126113	2.38924e-17	2.49258e-17								57.29
High	TPTWRVY	7	[L].TPTWRVY.[S]		0.00416489	0.00139821	1	1	33	P0DTC2	P0DTC2 [630-636]		0	922.478	100	100	100	100	100	100	100	100	100	100	2.75037e-17	3.14746e-17	3.02097e-17	2.53846e-17	2.39613e-17	2.64074e-17	2.5e-17	3.08838e-17	2.38924e-17	2.49258e-17											2.09042e+06	1.33164e+06	1.41642e+06	1.65084e+06	1.53757e+06
High	ITDAVDCALDPLSET	15	[T].ITDAVDCALDPLSET.[K]		0.000459938	0.00139821	1	1	97	P0DTC2	P0DTC2 [285-299]		0	1562.73	0.066	0.216	0.38	0.189	0.126	0.738	0.167	0.93	0.196	0.155	0.745136	0.544685	0.698305	0.633951	0.202341	0.671906	0.295522	0.815858	0.254105	0.352903	67.87	114.36	21.74	73.93	64.99	21.74	26.1	28.34	21.74	89.52	1.44832e+06	4.61453e+06	8.09503e+06	2.69144e+06	2.69524e+06
High	ITGRLQSLQTYVTQQ	15	[L].ITGRLQSLQTYVTQQ.[L]		0.000856046	0.00139821	1	1	39	P0DTC2	P0DTC2 [997-1011]		0	1735.93	0.01	0.049	0.01	0.01	0.01	0.01	0.01	0.01	0.01	0.012	2.75037e-17	0.22796	3.02097e-17	2.53846e-17	2.39613e-17	2.64074e-17	2.5e-17	3.08838e-17	2.38924e-17	0.0620629	36.2	25.61	121.22	2.51	11.4	49.13	43.12	30.96	29.07	101.06	654370	3.84251e+06	496921	564676	417323
High	ISSVLNDILSR	11	[A].ISSVLNDILSR.[L]		0.000482732	0.00139821	1	1	18	P0DTC2	P0DTC2 [973-983]		0	1216.69		100	100			100		100				3.14746e-17	3.02097e-17			2.64074e-17		3.08838e-17														8.17553e+06	687467
High	LSRLDKVEAEVQIDR	15	[I].LSRLDKVEAEVQIDR.[L]		0.000135129	0.00139821	1	1	8	P0DTC2	P0DTC2 [981-995]		0	1770.97	0.01	0.025	0.023	0.022	0.01	0.024	0.01	0.042	0.01	0.01	2.75037e-17	0.0431668	0.0193607	0.0682658	2.39613e-17	0.0325796	2.5e-17	0.0420587	2.38924e-17	2.49258e-17		41.49	29.98	36.28		55.57		38.9				65197.8	56676.4	43754.1
High	TPTWRVYSTG	10	[L].TPTWRVYSTG.[S]		7.25193e-05	0.00139821	1	1	354	P0DTC2	P0DTC2 [630-639]		0	1167.58	100	86.319	100	100	100	100	100	100	100	100	2.75037e-17	0.723534	3.02097e-17	2.53846e-17	2.39613e-17	2.64074e-17	2.5e-17	3.08838e-17	2.38924e-17	2.49258e-17	29.03	35.97	29.03	29.03	29.03	29.03	29.03	29.03	29.03	124.48	9.21188e+07	6.19603e+07	7.89757e+07	9.27615e+07	8.64241e+07
High	ISGINASVVNIQKEI	15	[D].ISGINASVVNIQKEI.[D]		2.38156e-05	0.00139821	1	1	31	P0DTC2	P0DTC2 [1169-1183]		0	1584.9	0.01	0.01	0.01	0.01	0.01	0.01	0.01	0.01	0.01	0.01	2.75037e-17	3.14746e-17	3.02097e-17	2.53846e-17	2.39613e-17	2.64074e-17	2.5e-17	3.08838e-17	2.38924e-17	2.49258e-17	82.72	101.99	95.64	42.03			40.73	40.72			387079	368628	146235	227161
High	TPTWRVYSTGSNVF	14	[L].TPTWRVYSTGSNVF.[Q]		0.000392302	0.00139821	1	1	159	P0DTC2	P0DTC2 [630-643]		0	1614.79	97.241	61.103	100	100	100	84.938	100	100	100	82.051	0.735521	0.772697	3.02097e-17	2.53846e-17	2.39613e-17	0.702834	2.5e-17	3.08838e-17	2.38924e-17	0.676564	40.1	85.29	61.24	46.21	65.2	40.1	40.1	40.1	50.57	77.41	1.01569e+08	7.42941e+07	1.35547e+08	1.94312e+08	1.11589e+08
High	LSFELLHAPATVCGP	15	[V].LSFELLHAPATVCGP.[K]		2.9264e-05	0.00139821	1	1	121	P0DTC2	P0DTC2 [513-527]		0	1554.8	0.012	0.01	0.013	0.011	0.01	0.01	0.01	0.014	0.01	0.01	0.538652	3.14746e-17	0.105811	0.168675	2.39613e-17	2.64074e-17	2.5e-17	0.109063	2.38924e-17	2.49258e-17	86.35	59	108.47	54.33	54.57	108.47	91.53	54.57	53.09	85.3	425417	69190.4	728360	459353	197203
High	TQDLFLPFF	9	[S].TQDLFLPFF.[S]		0.00389158	0.00139821	1	1	8	P0DTC2	P0DTC2 [51-59]		0	1127.58	0.352	0.291	0.319	0.343	0.413	2.055	0.204	0.293	0.21	0.052	0.704305	0.462717	0.602909	0.671767	0.63124	0.832831	0.520912	0.607346	0.42597	0.127312	75.59	106.14	72.89	60.48	67.27	63.13	90.35	87.92	67.27	113.97	211285	335202	321342	189936	247443
High	IRGWIFGTTLDSKTQ	15	[I].IRGWIFGTTLDSKTQ.[S]		0.000409574	0.00139821	1	1	28	P0DTC2	P0DTC2 [101-115]		0	1722.92	0.036	0.01	0.044	0.031	0.017	0.012	0.027	0.023	0.01	0.017	0.67591	3.14746e-17	0.239094	0.294763	0.0354741	0.0388498	0.0754584	0.157991	2.38924e-17	0.0814282	57.49		72.46	78.31	66.39	62.82	76.47	74.39	57.62	68.86	669447		862561	609827	293993
High	TQEVFAQVKQ	10	[N].TQEVFAQVKQ.[I]		0.000147147	0.00139821	1	1	115	P0DTC2	P0DTC2 [778-787]		0	1177.62	16.483	6.487	6.299	14.115	21.661	6.928	21.862	6.317	25.188	16.738	0.847618	0.964747	0.898998	0.865324	0.899359	0.975754	0.877008	0.947561	0.857453	0.896622	20.16	44.32	28.41	34.3	6.19	6.19	35.46	22.37	32.03	97.53	8.78247e+06	2.42328e+06	3.3302e+06	6.63516e+06	1.15413e+07
High	LSSTASALGKLQDV	14	[S].LSSTASALGKLQDV.[V]		0.00077113	0.00139821	1	1	5	P0DTC2	P0DTC2 [938-951]		0	1389.76	0.01	0.01	0.01	0.01	0.01	0.01	0.01	0.01	0.01	0.01	2.75037e-17	3.14746e-17	3.02097e-17	2.53846e-17	2.39613e-17	2.64074e-17	2.5e-17	3.08838e-17	2.38924e-17	2.49258e-17
High	TNSFTRGVYYPDKVF	15	[Y].TNSFTRGVYYPDKVF.[R]		0.000682603	0.00139821	1	1	40	P0DTC2	P0DTC2 [29-43]		0	1793.89	0.015	0.011	0.01	0.012	0.01	0.01	0.011	0.011	0.01	0.01	0.560355	0.0723809	3.02097e-17	0.179165	2.39613e-17	2.64074e-17	0.0349236	0.0951336	2.38924e-17	2.49258e-17	8.51	72.15	17.48	9.02	10.31	10.37	18.37	17.48	37.8	116.58	2.89475e+06	2.00802e+06	1.53991e+06	2.21284e+06	1.62423e+06
High	NDLCFTNVYADS	12	[L].NDLCFTNVYADS.[F]		0.0072786	0.00139821	1	1	41	P0DTC2	P0DTC2 [388-399]		0	1361.57	1.753	100	11.222	1.276	1.537	16.32	0.01	34.623	0.959	0.01	0.979155	3.14746e-17	0.819678	0.972398	0.987941	0.78996	2.5e-17	0.800156	0.879455	2.49258e-17	21.17	70.07	77.53	49.47	57.7	22.97		28.67	34.36		131521	1.19352e+07	900784	97819.2	123405
High	NDPFLGV	7	[C].NDPFLGV.[Y]		0.00123214	0.00139821	1	1	122	P0DTC2	P0DTC2 [137-143]		0	761.383	13.515	8.381	10.229	16.943	18.319	6.684	16.922	8.754	16.249	15.049	0.866935	0.969378	0.927231	0.837864	0.921735	0.971452	0.917402	0.955596	0.920125	0.913892	31.17	30.78	29.83	29.59	27.99	31.37	31.37	24.62	30.75	69.73	2.00101e+07	1.07482e+07	1.31193e+07	2.17291e+07	2.34935e+07
High	NLAATKMSE	9	[A].NLAATKMSE.[C]		0.000656791	0.00139821	1	1	361	P0DTC2	P0DTC2 [1023-1031]		0	964.477	57.371	8.677	14.827	100	93.343	68.255	78.147	15.954	100	76.782	0.767726	0.76804	0.853202	2.53846e-17	0.664059	0.731699	0.685512	0.831197	2.38924e-17	0.686977	44.47	41.72	31.9	40.09	50.9	44.47	51.19	44.47	44.47	64.07	5.39987e+06	838318	1.56455e+06	1.05172e+07	8.24166e+06
High	NKVTLADAGFIK	12	[F].NKVTLADAGFIK.[Q]		8.45369e-05	0.00139821	1	1	199	P0DTC2	P0DTC2 [824-835]		0	1276.73	60.299	100	100	7.246	13.011	28.868	16.345	100	17.266	13.937	0.75971	3.14746e-17	3.02097e-17	0.957612	0.962539	0.842388	0.919578	3.08838e-17	0.912834	0.92018	21	20.15	13.44	32.13	15.24	13.82	13.82	13.82	16.37	41.03	2.2936e+07	1.07332e+08	8.11013e+07	2.58605e+06	5.34154e+06
High	NKVTLADA	8	[F].NKVTLADA.[G]		0.00241156	0.00139821	1	1	281	P0DTC2	P0DTC2 [824-831]		0	831.457	4.926	1.837	2.86	5.57	5.06	3.885	4.537	1.849	5.925	4.059	0.950017	0.861581	0.912755	0.957612	0.917852	0.898607	0.919805	0.874388	0.935617	0.931165	20.67	20.41	34.43	70.18	19.23	18.03	47.75	23.99	29.98	46.02	2.25537e+07	8.30402e+06	1.3957e+07	2.47923e+07	2.15516e+07
High	NKSWMESEFRVYSSA	15	[N].NKSWMESEFRVYSSA.[N]	1xOxidation [M5]	0.00210309	0.00139821	1	1	6	P0DTC2	P0DTC2 [149-163]		0	1836.82	0.018	0.01	0.01	0.01	0.01	0.01	0.01	0.01	0.01	0.01	0.588834	3.14746e-17	3.02097e-17	2.53846e-17	2.39613e-17	2.64074e-17	2.5e-17	3.08838e-17	2.38924e-17	2.49258e-17	43.8										138355
High	NKSWMESEFRVYSSA	15	[N].NKSWMESEFRVYSSA.[N]		0.0011249	0.00139821	1	1	7	P0DTC2	P0DTC2 [149-163]		0	1820.83	0.01	0.01	0.01	0.01	0.01	0.01	0.01	0.036	0.01	0.01	2.75037e-17	3.14746e-17	3.02097e-17	2.53846e-17	2.39613e-17	2.64074e-17	2.5e-17	0.052895	2.38924e-17	2.49258e-17								90.08
High	NKSWMESEFRVY	12	[N].NKSWMESEFRVY.[S]		0.00304334	0.00139821	1	1	2	P0DTC2	P0DTC2 [149-160]		0	1575.73	0.01	0.01	0.01	0.334	0.327	0.347	0.335	0.01	0.01	0.01	2.75037e-17	3.14746e-17	3.02097e-17	0.668701	0.637778	0.702834	0.681938	3.08838e-17	2.38924e-17	2.49258e-17				42.07	31.65	38.57	41.73							110665	107854
High	TLEILDITPCSFGGV	15	[Q].TLEILDITPCSFGGV.[S]		0.0015442	0.00139821	1	1	7	P0DTC2	P0DTC2 [581-595]		0	1564.79	0.01	0.01	0.01	0.01	0.01	0.01	0.01	0.081	0.01	0.01	2.75037e-17	3.14746e-17	3.02097e-17	2.53846e-17	2.39613e-17	2.64074e-17	2.5e-17	0.157004	2.38924e-17	2.49258e-17								102.91
High	NKKFLPFQQFGR	12	[S].NKKFLPFQQFGR.[D]		0.00101947	0.00139821	1	1	53	P0DTC2	P0DTC2 [556-567]		0	1509.83	9.788	13.125	32.702	1.646	0.996	0.514	0.986	13.413	1.634	0.883	0.899581	0.925733	0.819678	0.873512	0.72518	0.745621	0.799509	0.907176	0.78281	0.753465	22.22	24.05	26.73	36.46	36.78	41.68	40.39	27.87	22.53	35.46	6.20004e+06	7.63309e+06	1.92745e+07	924619	648621
High	NKKFLPFQQ	9	[S].NKKFLPFQQ.[F]		0.00689539	0.00139821	1	1	11	P0DTC2	P0DTC2 [556-564]		0	1149.64	100		100	100	100	100	100	100	100	100	2.75037e-17		3.02097e-17	2.53846e-17	2.39613e-17	2.64074e-17	2.5e-17	3.08838e-17	2.38924e-17	2.49258e-17											1.0283e+06		672814	749099	657486
High	NKKFLPFQ	8	[S].NKKFLPFQ.[Q]		0.000246961	0.00139821	1	1	220	P0DTC2	P0DTC2 [556-563]		0	1021.58	100	2.333	48.4	74.289	37.34	91.715	35.157	5.097	32.199	40.524	2.75037e-17	0.909431	0.791564	0.63182	0.804625	0.695273	0.802828	0.928062	0.81385	0.780627	28.17	21.94	21.56	32.3	20.43	18.44	30.86	32.62	18.94	43.96	5.0391e+07	1.10029e+06	2.28311e+07	3.50432e+07	1.76141e+07
High	TLKSFTVEKG	10	[C].TLKSFTVEKG.[I]		8.75536e-05	0.00139821	1	1	446	P0DTC2	P0DTC2 [302-311]		0	1109.62	24.273	9.729	21.567	18.761	32.521	28.338	31.449	16.443	37.383	26.077	0.822853	0.9548	0.847319	0.826643	0.827317	0.845917	0.815363	0.889957	0.786754	0.832431	17.1	27.61	14	15.46	23.45	28	36.26	16.78	36.62	95.49	2.64114e+07	1.08365e+07	2.40216e+07	2.14967e+07	3.36725e+07
High	NHTSPDVDLGDISG	14	[K].NHTSPDVDLGDISG.[I]		0.000192292	0.00139821	1	1	212	P0DTC2	P0DTC2 [1158-1171]		0	1426.64	85.216	7.372	38.436	82.267	61.296	19.768	63.757	18.909	59.466	65.682	0.741024	0.986116	0.805451	0.624561	0.72518	0.89806	0.71263	0.873807	0.703757	0.710741	34.22	27.88	31.99	35.52	26.33	31.9	32.72	37.98	25.33	52.46	4.36791e+07	3.77887e+06	1.97011e+07	4.21678e+07	3.14184e+07
High	NHTSPDVDLG	10	[K].NHTSPDVDLG.[D]		0.00130582	0.00139821	1	1	46	P0DTC2	P0DTC2 [1158-1167]		0	1054.48	98.525	0.01	10.864	48.849	19.42	10.555	18.466	0.01	18.74	14.101	0.668948	3.14746e-17	0.62355	0.530196	0.542716	0.584456	0.457814	3.08838e-17	0.51482	0.574986	44.78		45.25	42.96	45.36	41.51	40.02		45.11	106.89	2.85362e+06		317943	1.35755e+06	667391
High	NGVGYQPYRVVVLSF	15	[T].NGVGYQPYRVVVLSF.[E]		8.6391e-06	0.00139821	1	1	37	P0DTC2	P0DTC2 [501-515]		0	1697.9	0.031	0.013	0.024	0.048	0.012	0.011	0.02	0.127	0.032	0.024	0.657803	0.0832194	0.166772	0.366381	0.0255458	0.0367889	0.0588275	0.436853	0.0546668	0.103393	98.77	70.25	98.77	42.14	79.9	71.44	71.83	42.14	42.14	42.14	1.21566e+06	427018	1.72646e+06	1.41103e+06	682728
High	TLKSFTVEKGIYQT	14	[C].TLKSFTVEKGIYQT.[S]		0.000883964	0.00139821	1	1	2	P0DTC2	P0DTC2 [302-315]		0	1614.87	0.053	0.204	0.068	0.052	0.046	0.044	0.049	0.06	0.041	0.058	0.196435	0.254654	0.0551599	0.242247	0.0494887	0.0572724	0.0592671	0.0918711	0.0386572	0.131944	31	51.73	47.8	22.32	26.66	20.33	12.88	9.61	27.43	43.86	160376	454604	157319	145936	120283
High	TLLALHRS	8	[Q].TLLALHRS.[Y]		0.0010623	0.00139821	1	1	640	P0DTC2	P0DTC2 [240-247]		0	910.547	23.055	31.657	19.798	6.814	13.341	10.469	14.449	21.845	20.682	12.525	0.824046	0.825476	0.852706	0.93369	0.961262	0.981833	0.940289	0.859981	0.886184	0.93291	17.04	16.47	27.43	19.67	6.57	17.89	18.94	26.31	29.51	71.79	2.00936e+07	2.56638e+07	1.47146e+07	5.38972e+06	1.16277e+07
High	TLLALHRSYLTP	12	[Q].TLLALHRSYLTP.[G]		0.00162268	0.00139821	1	1	6	P0DTC2	P0DTC2 [240-251]		0	1384.79	0.01	0.498	0.61	0.54	0.896	0.3	0.795	0.979	0.44	0.734	2.75037e-17	0.710081	0.815017	0.792423	0.836325	0.669288	0.844754	0.878653	0.687457	0.786691		38.62	24.19	11.52	17.53	13.7	18.48	10.92	14.24	30.2		178737	213855	193964	321660
High	NLAATKMSE	9	[A].NLAATKMSE.[C]	1xOxidation [M7]	0.00166267	0.00139821	1	1	309	P0DTC2	P0DTC2 [1023-1031]		0	980.472	100	100	100	100	100	100	100	100	100	100	2.75037e-17	3.14746e-17	3.02097e-17	2.53846e-17	2.39613e-17	2.64074e-17	2.5e-17	3.08838e-17	2.38924e-17	2.49258e-17											1.19913e+06	52153.9	190273	2.30785e+06	2.72827e+06
High	NLAATKMSECVLG	13	[A].NLAATKMSECVLG.[Q]		0.000715509	0.00139821	1	1	20	P0DTC2	P0DTC2 [1023-1035]		0	1336.66	0.01	79.083	0.01	0.527	0.01	0.545	0.354	6.021	0.01	0.01	2.75037e-17	0.742298	3.02097e-17	0.776402	2.39613e-17	0.793099	0.699618	0.867015	2.38924e-17	2.49258e-17		28.58		30.35		30.57	31.61	35.3				1.08376e+07		67406.7
High	TLDSKTQSLLIVNNA	15	[T].TLDSKTQSLLIVNNA.[T]		0.000310412	0.00139821	1	1	38	P0DTC2	P0DTC2 [109-123]		0	1616.89	0.013	0.034	0.011	0.01	0.01	0.01	0.01	0.019	0.01	0.011	0.540845	0.1774	0.0948395	2.53846e-17	2.39613e-17	2.64074e-17	2.5e-17	0.136067	2.38924e-17	0.0562766	10.97	61.68	9.27	15.4	10.08	16.89	9.27	8.94	40.94	106.77	1.12975e+06	3.12072e+06	997215	822092	702802
High	NIDGYFKI	8	[K].NIDGYFKI.[Y]		0.00189535	0.00139821	1	1	132	P0DTC2	P0DTC2 [196-203]		0	969.504	62.005	100	100	24.709	63.182	100	68.494	100	71.26	51.297	0.758502	3.14746e-17	3.02097e-17	0.792423	0.719095	2.64074e-17	0.705016	3.08838e-17	0.677895	0.751065	23.28	42.06	29.76	33.8	40.38	23.28	27.62	23.28	36.97	146.41	1.34213e+07	3.29148e+07	2.85299e+07	5.3483e+06	1.32531e+07
High	TKRFDNPVLPFN	12	[G].TKRFDNPVLPFN.[D]		0.00241156	0.00139821	1	1	15	P0DTC2	P0DTC2 [76-87]		0	1447.77	1.495	0.01	5.231	1.035	0.01	4.627	1.276	6.357	0.01	0.01	0.876975	3.14746e-17	0.872278	0.870383	2.39613e-17	0.889428	0.810958	0.949092	2.38924e-17	2.49258e-17	40.76		40.76	40.76		40.76	40.73	40.76			788004		2.75689e+06	545632
High	TLADAGFIK	9	[V].TLADAGFIK.[Q]		0.000158367	0.00139821	1	1	278	P0DTC2	P0DTC2 [827-835]		0	935.52	100	16.65	63.327	100	100	100	100	79.605	100	100	2.75037e-17	0.925733	0.747719	2.53846e-17	2.39613e-17	2.64074e-17	2.5e-17	0.717862	2.38924e-17	2.49258e-17	12.15	35.67	12.15	20.28	12.15	32.95	20.75	12.15	12.15	88.06	3.87728e+07	3.68407e+06	1.12951e+07	3.39229e+07	4.97162e+07
High	TLADAGFIKQ	10	[V].TLADAGFIKQ.[Y]		0.00081379	0.00139821	1	1	14	P0DTC2	P0DTC2 [827-836]		0	1063.58	100	100	100	100	100	100	100	100	100	100	2.75037e-17	3.14746e-17	3.02097e-17	2.53846e-17	2.39613e-17	2.64074e-17	2.5e-17	3.08838e-17	2.38924e-17	2.49258e-17											1.25214e+06	2.25107e+06	1.98918e+06	577403	1.32038e+06
High	NLVRDLPQGFSAL	13	[I].NLVRDLPQGFSAL.[E]		0.00418284	0.00139821	1	1	7	P0DTC2	P0DTC2 [211-223]		0	1429.78	0.41	1.82	0.859	0.718	0.387	0.491	0.429	4.196	0.309	0.306	0.772429	0.988931	0.849227	0.849045	0.692493	0.771902	0.746411	0.966087	0.627408	0.617698	15.68	17.61	32.78	24.05	15.73	22.89	41.21	41.33	46.1	47.14	98458.6	437375	221276	183997	92883.2
High	NLVRDLPQG	9	[I].NLVRDLPQG.[F]		0.00399108	0.00139821	1	1	43	P0DTC2	P0DTC2 [211-219]		0	1011.56	12.319	4.023	6.961	10.825	9.493	8.237	8.58	4.903	9.383	5.514	0.901632	0.853694	0.912755	0.890435	0.921735	0.892947	0.925243	0.885172	0.917468	0.982082	63.46	44.22	47.61	59.69	65.29	62.61	57.8	64.84	65.22	104.95	1.7765e+06	580174	1.12982e+06	1.56101e+06	1.36892e+06
High	NLTTRTQLPPAYTNS	15	[V].NLTTRTQLPPAYTNS.[F]		8.03608e-05	0.00139821	1	1	80	P0DTC2	P0DTC2 [17-31]		0	1676.86	0.061	0.222	0.096	0.064	0.048	0.052	0.055	0.045	0.063	0.064	0.741024	0.551296	0.374071	0.419304	0.0925275	0.142011	0.131703	0.242951	0.101856	0.205294	19.8	50.28	33.27	24.22	19.8	19.8	19.8	19.8	37.83	48.59	1.86344e+06	5.02942e+06	2.68006e+06	1.91517e+06	1.44399e+06
High	NLTTRTQLPPA	11	[V].NLTTRTQLPPA.[Y]		0.000981745	0.00139821	1	1	60	P0DTC2	P0DTC2 [17-27]		0	1211.67	0.466	24.275	3.068	0.01	1.135	0.348	0.98	3.285	1.151	0.627	0.790226	0.871947	0.91922	2.53846e-17	0.924553	0.69969	0.908715	0.923269	0.9084	0.79144	21.11	28.71	40.58		25.91	43.82	45.27	30.58	33.82	20.92	81719.7	4.15882e+06	434252		198915
High	TLADAGFIKQYGD	13	[V].TLADAGFIKQYGD.[C]		1.60394e-05	0.00139821	1	1	96	P0DTC2	P0DTC2 [827-839]		0	1398.69	1.123	82.484	8.4	3.471	6.431	39.728	8.356	56.572	9.487	6.242	0.789916	0.731929	0.950045	0.995701	0.947298	0.805224	0.997351	0.775662	0.999315	0.982875	91.14	28.26	56.92	49.28	28.26	28.26	28.26	28.26	42.25	73.81	1.27702e+06	7.72018e+07	7.86189e+06	3.01795e+06	6.01951e+06
High	NGVEGFNCYFPLQSY	15	[C].NGVEGFNCYFPLQSY.[G]		0.00117917	0.00139821	1	1	14	P0DTC2	P0DTC2 [481-495]		0	1737.76	0.059	0.01	0.019	0.01	0.01	0.01	0.01	0.028	0.01	0.01	0.425198	3.14746e-17	0.00840379	2.53846e-17	2.39613e-17	2.64074e-17	2.5e-17	0.0614423	2.38924e-17	2.49258e-17	130.83		135.21					118.09			234067		81084.6
High	NITRFQTLLA	10	[I].NITRFQTLLA.[L]		0.00677835	0.00139821	1	1	16	P0DTC2	P0DTC2 [234-243]		0	1176.67	0.416	27.523	0.608	0.562	0.481	0.335	0.58	2.635	0.603	0.635	0.773016	0.836508	0.805451	0.792423	0.733793	0.693072	0.799509	0.967412	0.763419	0.792617	19.52	19.91	33.44	58.53	18.17	18.12	19.82	18.07	18.81	19.15	106749	6.5115e+06	145061	128853	110264
High	NIQKEIDRLNEVAK	14	[V].NIQKEIDRLNEVAK.[N]		6.60173e-06	0.00139821	1	1	234	P0DTC2	P0DTC2 [1178-1191]		0	1669.92	93.601	16.807	69.577	72.603	54.915	42.108	59.318	100	47.812	38.478	0.735521	0.900512	0.734943	0.63507	0.743541	0.795941	0.728382	3.08838e-17	0.746894	0.784924	46.64	52.65	40.73	46.64	53.24	46.64	74.35	46.64	53.84	122.65	6.14762e+07	1.10387e+07	5.27425e+07	4.7685e+07	4.51871e+07
High	NIQKEIDRLNE	11	[V].NIQKEIDRLNE.[V]		0.0036876	0.00139821	1	1	26	P0DTC2	P0DTC2 [1178-1188]		0	1371.72	100	100	100	100	100	100	100	100	100	100	2.75037e-17	3.14746e-17	3.02097e-17	2.53846e-17	2.39613e-17	2.64074e-17	2.5e-17	3.08838e-17	2.38924e-17	2.49258e-17											758854	659485	720215	499491	670873
High	NIQKEIDRLN	10	[V].NIQKEIDRLN.[E]		0.00016397	0.00139821	1	1	656	P0DTC2	P0DTC2 [1178-1187]		0	1242.68	100	22.223	100	100	100	100	100	100	100	100	2.75037e-17	0.861581	3.02097e-17	2.53846e-17	2.39613e-17	2.64074e-17	2.5e-17	3.08838e-17	2.38924e-17	2.49258e-17	15.82	24.89	31.52	27.3	17.06	17.06	26.1	17.34	15.3	40.3	6.89201e+07	7.14234e+06	6.20009e+07	4.80064e+07	6.54702e+07
High	TLDSKTQSLL	10	[T].TLDSKTQSLL.[I]		0.0079582	0.00139821	1	1	14	P0DTC2	P0DTC2 [109-118]		0	1105.61	0.281	1.839	0.297	0.272	0.293	0.288	0.294	0.313	0.285	0.259	0.573842	0.803722	0.411893	0.419787	0.356637	0.407524	0.3707	0.512394	0.32365	0.371322	29.45	34.21	29.45	29.45	29.45	29.45	28.18	34.61	28.58	57.38	390373	2.28275e+06	413089	378247	406416
High	NLKPFERDISTE	12	[S].NLKPFERDISTE.[I]		0.000675698	0.00139821	1	1	93	P0DTC2	P0DTC2 [460-471]		0	1448.74	16.945	1.761	3.606	8.942	9.824	5.595	10.198	2.329	9.81	5.669	0.845713	0.856745	0.936918	0.909888	0.998804	0.948218	0.981129	0.899238	0.997303	0.968739	9.72	24.85	57.6	53.25	15.57	44.49	19.27	78.36	12.61	124.84	4.45497e+07	4.93586e+06	1.25397e+07	2.9987e+07	2.67844e+07
High	NLKPFERD	8	[S].NLKPFERD.[I]		0.00409414	0.00139821	1	1	161	P0DTC2	P0DTC2 [460-467]		0	1018.53	16.808	1.416	4.574	29.159	19.244	11.489	26.789	3.019	24.326	18.561	0.845805	0.834302	0.855148	0.776805	0.915774	0.971452	0.840893	0.862666	0.860044	0.882823	9.78	27.61	27.97	18.17	11.24	26.12	59.77	12.26	44.58	106.92	9.52293e+06	839662	2.60642e+06	1.55203e+07	1.10796e+07
High	TLDSKTQSLLI	11	[T].TLDSKTQSLLI.[V]		0.00151783	0.00139821	1	1	17	P0DTC2	P0DTC2 [109-119]		0	1218.69	0.111	5.316	0.178	0.01	0.084	0.089	0.108	0.326	0.084	0.172	0.392464	0.979043	0.364254	2.53846e-17	0.138926	0.22391	0.244595	0.598101	0.129099	0.30762	18.17	12.22	35.19		33.59	28.41	90.19	17.49	18.81	19.08	110974	5.59291e+06	203163		95403.8
High	NIDGYFKIYSKH	12	[K].NIDGYFKIYSKH.[T]		0.00354087	0.00139821	1	1	10	P0DTC2	P0DTC2 [196-207]		0	1484.75	100	100	100	100	100	100		100	100		2.75037e-17	3.14746e-17	3.02097e-17	2.53846e-17	2.39613e-17	2.64074e-17		3.08838e-17	2.38924e-17												586053	4.72438e+06	4.34278e+06	85022.2	110629
High	NLREFVFK	8	[K].NLREFVFK.[N]		0.000323934	0.00139821	1	1	189	P0DTC2	P0DTC2 [188-195]		0	1052.59	81.302	45.861	100	10.475	62.342	100	66.332	100	61.903	52.976	0.745136	0.79611	3.02097e-17	0.915622	0.721603	2.64074e-17	0.707984	3.08838e-17	0.698372	0.745592	24.8	20.28	15.11	31.79	21.4	14.73	29.37	14.73	40.97	61.79	1.59825e+07	8.4911e+06	4.80971e+07	2.1585e+06	1.15424e+07
High	NGTITDAVDCALDP	14	[E].NGTITDAVDCALDP.[L]		0.00378766	0.00139821	1	1	15	P0DTC2	P0DTC2 [282-295]		0	1404.63	0.01	16.115	7.343	1.388	0.01	13.261	1.405	69.05	2.223	0.01	2.75037e-17	0.538783	0.763675	0.999172	2.39613e-17	0.828861	0.988194	0.71216	0.940009	2.49258e-17		104.74	92.76	89.21		143.86	92.16	92.76	92.76			817674	374269	70743.3
High	TITSGWT	7	[G].TITSGWT.[F]		0.000766109	0.00139821	1	1	93	P0DTC2	P0DTC2 [881-887]		0	765.378	50.918	4.713	31.374	46.517	43.399	18.825	45.442	14.857	44.676	36.225	0.773016	0.959313	0.819752	0.711901	0.77977	0.903405	0.766852	0.910925	0.760321	0.790339	39.17	53.23	39.17	39.17	39.17	39.17	39.17	38.53	39.17	128.74	1.73929e+07	1.65811e+06	1.0717e+07	1.58896e+07	1.48246e+07
High	NGTKRFDNPVLPFN	14	[T].NGTKRFDNPVLPFN.[D]		8.96238e-05	0.00139821	1	1	206	P0DTC2	P0DTC2 [74-87]		0	1618.83	8.219	8.821	20.061	2.208	3.482	16.605	4.004	16.647	4.664	3.905	0.907331	0.963282	0.852706	0.942368	0.857674	0.921265	0.906961	0.887943	0.901496	0.927747	21.79	2.56	12.79	12.43	8.98	13.4	2.56	11.7	21.46	53.16	3.58523e+07	4.16469e+07	9.31658e+07	9.71809e+06	1.64375e+07
High	NFNGLTGTGVLTES	14	[F].NFNGLTGTGVLTES.[N]		0.0014691	0.00139821	1	1	19	P0DTC2	P0DTC2 [542-555]		0	1409.69	2.247	100	30.718	0.01	2.115	40.085	2.653	50.644	3.307	0.01	0.934434	3.14746e-17	0.820156	2.53846e-17	0.860693	0.805169	0.893426	0.788111	0.846185	2.49258e-17	40.8	26.77	32.14		31.49	31.49	22.2	31.49	36.49		976715	4.4332e+07	1.62498e+07		919316
High	TMSLGAENSVAY	12	[Y].TMSLGAENSVAY.[S]	1xOxidation [M2]	0.00451465	0.00139821	1	1	11	P0DTC2	P0DTC2 [696-707]		0	1258.56	100	100	100	100	100	100	100	100	100	100	2.75037e-17	3.14746e-17	3.02097e-17	2.53846e-17	2.39613e-17	2.64074e-17	2.5e-17	3.08838e-17	2.38924e-17	2.49258e-17											236924	1.16097e+06	532033	277347	607337
High	TNGTKRFDNPV	11	[G].TNGTKRFDNPV.[L]		0.00204528	0.00139821	1	1	15	P0DTC2	P0DTC2 [73-83]		0	1248.63	0.141	3.339	0.409	0.279	0.225	0.122	0.217	2.622	0.222	0.206	0.463236	0.929376	0.726466	0.638643	0.497213	0.373871	0.54879	0.902987	0.513344	0.460164	46.65	45.11	53.67	57.17	70.81	61.08	70.41	8.58	32.91	31.1	63747.1	1.23975e+06	184771	89621.6	81387.1
High	NFKNLREFVFK	11	[G].NFKNLREFVFK.[N]		0.00169597	0.00139821	1	1	10	P0DTC2	P0DTC2 [185-195]		0	1441.8	0.01	2.768	1.312	0.229	0.01	0.01	0.01	3.95	0.01	0.01	2.75037e-17	0.943619	0.886488	0.545982	2.39613e-17	2.64074e-17	2.5e-17	0.961329	2.38924e-17	2.49258e-17		31.51	53.45	36.07				17.53				1.13078e+06	487769	85265.9
High	TNGTKRFDNPVLPFN	15	[G].TNGTKRFDNPVLPFN.[D]		0.000177354	0.00139821	1	1	162	P0DTC2	P0DTC2 [73-87]		0	1719.88	0.02	0.74	0.077	0.02	0.017	0.069	0.018	0.079	0.018	0.018	0.600525	0.788978	0.332248	0.238811	0.0359916	0.175803	0.0532028	0.339191	0.0304007	0.0844058	31.53	36.2	40.68	58.35	39.95	39.13	31.32	29.97	39.95	93.98	3.64428e+06	1.34517e+08	1.39584e+07	3.33684e+06	3.07074e+06
High	TNGVGYQPYRVV	12	[P].TNGVGYQPYRVV.[V]		0.00268188	0.00139821	1	1	3	P0DTC2	P0DTC2 [500-511]		0	1352.7	0.128	0.188	0.01	0.16	0.14	0.141	0.143	0.094	0.01	0.01	0.454429	0.348403	3.02097e-17	0.439758	0.274553	0.401035	0.318578	0.284887	2.38924e-17	2.49258e-17	37.04	34.2		30.48	39.12	31.57	37.04	37.04			131549	175285		164639	132837
High	NFGAISSVLNDILSR	15	[S].NFGAISSVLNDILSR.[L]		0.000562311	0.00139821	1	1	1	P0DTC2	P0DTC2 [969-983]		0	1605.86	0.01	0.01	0.01	0.01	0.01	0.01	0.01	0.401	0.01	0.01	2.75037e-17	3.14746e-17	3.02097e-17	2.53846e-17	2.39613e-17	2.64074e-17	2.5e-17	0.741402	2.38924e-17	2.49258e-17								127.38
High	NFGAISSVLND	11	[S].NFGAISSVLND.[I]		0.000998073	0.00139821	1	1	328	P0DTC2	P0DTC2 [969-979]		0	1136.56	9.826	4.082	12.585	10.114	13.332	10.425	12.818	10.357	14.839	23.058	0.899581	0.952448	0.908745	0.895408	0.961262	0.981833	0.956413	0.933035	0.936274	0.851934	30.46	36.19	53.94	33.93	29.28	26.23	24.45	24.45	24.45	79.31	5.04187e+07	2.20149e+07	4.86169e+07	5.45437e+07	6.96376e+07
High	NFRVQPT	7	[S].NFRVQPT.[E]		0.00275836	0.00139821	1	1	194	P0DTC2	P0DTC2 [317-323]		0	861.458	63.041	2.673	13.43	90.863	54.836	21.293	39.049	6.268	46.689	32.076	0.758502	0.915864	0.869204	0.608245	0.743541	0.860096	0.787504	0.837049	0.750458	0.799766	54.68	47.68	47.46	50.66	58.49	58.49	63.29	58.49	38.98	96.6	6.85194e+06	290568	1.45973e+06	9.87595e+06	5.96013e+06
High	TNLCPFGEVFNATRF	15	[I].TNLCPFGEVFNATRF.[A]		0.000859621	0.00139821	1	1	4	P0DTC2	P0DTC2 [333-347]		0	1715.82	0.01	0.01	0.01	0.01	0.01	0.01	0.01	0.01	0.01	0.01	2.75037e-17	3.14746e-17	3.02097e-17	2.53846e-17	2.39613e-17	2.64074e-17	2.5e-17	3.08838e-17	2.38924e-17	2.49258e-17
High	NESLIDLQELGKYE	14	[L].NESLIDLQELGKYE.[Q]		2.47658e-05	0.00139821	1	1	101	P0DTC2	P0DTC2 [1194-1207]		0	1650.82	1.47	16.65	9.958	9.444	12.685	11.948	7.771	100	13.056	10.213	0.822853	0.901053	0.930265	0.901251	0.964948	0.966735	0.988973	3.08838e-17	0.953358	0.955574	92.27	100.7	118.67	24.15	35.87	133.83	99.46	49.82	29.71	81.94	1.95289e+06	3.7713e+07	2.0752e+07	8.18434e+06	1.07375e+07
High	NESLIDLQELGK	12	[L].NESLIDLQELGK.[Y]		0.00132739	0.00139821	1	1	32	P0DTC2	P0DTC2 [1194-1205]		0	1358.72	100	100	100	100	100	100	100	100	100	100	2.75037e-17	3.14746e-17	3.02097e-17	2.53846e-17	2.39613e-17	2.64074e-17	2.5e-17	3.08838e-17	2.38924e-17	2.49258e-17											575857	685277	726516	969939	806442
High	NESLIDLQEL	10	[L].NESLIDLQEL.[G]		0.0072786	0.00139821	1	1	85	P0DTC2	P0DTC2 [1194-1203]		0	1173.6	1.509	72.352	10.619	8.269	8.344	76.395	13.711	100	17.801	7.643	0.934434	0.759389	0.920653	0.857849	0.96518	0.718643	0.956806	3.08838e-17	0.9084	0.997413	16.63	75.23	84.08	100.6	43.06	52.77	46.51	31.75	35.64	109.65	456313	1.27454e+07	1.56516e+06	889155	2.79462e+06
High	NENGTITDAVDC	12	[Y].NENGTITDAVDC.[A]		0.00306623	0.00139821	1	1	43	P0DTC2	P0DTC2 [280-291]		0	1251.52	100	100	100	100	100	100	100	100	100	100	2.75037e-17	3.14746e-17	3.02097e-17	2.53846e-17	2.39613e-17	2.64074e-17	2.5e-17	3.08838e-17	2.38924e-17	2.49258e-17											111802	9.73536e+06	824151	470167	1.10582e+06
High	NDPFLGVYYHKNNKS	15	[C].NDPFLGVYYHKNNKS.[W]		3.89802e-05	0.00139821	1	1	130	P0DTC2	P0DTC2 [137-151]		0	1795.88	0.077	0.623	0.293	0.043	0.04	0.055	0.05	0.192	0.048	0.047	0.752751	0.76804	0.637027	0.348	0.0798804	0.148594	0.122344	0.533536	0.0803444	0.16709	32.67	37.02	25.06	59.37	29.15	32.67	31.63	26.69	32.67	54.12	6.24316e+06	4.81742e+07	2.37802e+07	2.66482e+06	3.26658e+06
High	NDPFLGVYYHK	11	[C].NDPFLGVYYHK.[N]		0.000187182	0.00139821	1	1	208	P0DTC2	P0DTC2 [137-147]		0	1352.66	14.012	51.182	27.798	1.151	5.114	22.008	6.317	21.02	6.77	4.11	0.861173	0.789983	0.827802	0.776805	0.919125	0.881776	0.964165	0.862666	0.952428	0.932236	22.97	15.52	26.61	56.32	16.71	9.29	12.54	17.25	28.71	102.15	1.30127e+07	4.95803e+07	2.74049e+07	816370	4.72523e+06
High	NDPFLGVYYH	10	[C].NDPFLGVYYH.[K]		0.00229824	0.00139821	1	1	20	P0DTC2	P0DTC2 [137-146]		0	1224.57	0.01	1.016	0.098	0.01	0.01	0.516	0.01	0.397	0.042	0.01	2.75037e-17	0.76804	0.258589	2.53846e-17	2.39613e-17	0.599191	2.5e-17	0.668718	0.0698856	2.49258e-17		10.31	36.26			18.77		18.89	24.77			1.06446e+06	102656
High	TNSFTRGVYYPDK	13	[Y].TNSFTRGVYYPDK.[V]		0.00753495	0.00139821	1	1	3	P0DTC2	P0DTC2 [29-41]		0	1547.75	0.01	0.745	0.185	0.01	0.01	0.01	0.01	0.01	0.01	0.01	2.75037e-17	0.802565	0.431505	2.53846e-17	2.39613e-17	2.64074e-17	2.5e-17	3.08838e-17	2.38924e-17	2.49258e-17		42.31	24.29									240792	66468.2
High	NEVAKNLNESLID	13	[L].NEVAKNLNESLID.[L]		0.000121066	0.00139821	1	1	63	P0DTC2	P0DTC2 [1187-1199]		0	1458.74	100	100	100	100	100	100	100	100	100	100	2.75037e-17	3.14746e-17	3.02097e-17	2.53846e-17	2.39613e-17	2.64074e-17	2.5e-17	3.08838e-17	2.38924e-17	2.49258e-17											5.37309e+06	1.06674e+07	2.15107e+07	2.06214e+07	2.52004e+07
High	IPTNFTISVT	10	[A].IPTNFTISVT.[T]		0.00545268	0.00139821	1	1	42	P0DTC2	P0DTC2 [714-723]		0	1092.59	100	100	100	100	100	100	100	100	100	100	2.75037e-17	3.14746e-17	3.02097e-17	2.53846e-17	2.39613e-17	2.64074e-17	2.5e-17	3.08838e-17	2.38924e-17	2.49258e-17	36.2	87.63	42.76	36.84	62.02	39.28	37.49	36.84	35.13	62.27	1.56047e+07	1.09641e+07	2.10276e+07	2.52205e+07	1.53646e+07
High	NFRVQPTESIVRFPN	15	[S].NFRVQPTESIVRFPN.[I]		1.99704e-05	0.00139821	1	1	61	P0DTC2	P0DTC2 [317-331]		0	1803.95	0.026	0.018	0.033	0.013	0.01	0.01	0.012	0.013	0.01	0.01	0.630717	0.108266	0.198839	0.181834	2.39613e-17	2.64074e-17	0.0351271	0.107644	2.38924e-17	2.49258e-17	8.41	36.73	39.04	38.77	17.31	20.87	19.36	13.06	19.36	114.86	3.17056e+06	2.26067e+06	4.06444e+06	1.56672e+06	1.21939e+06
High	NFSQILPDPSK	11	[F].NFSQILPDPSK.[P]		7.49148e-05	0.00139821	1	1	148	P0DTC2	P0DTC2 [801-811]		0	1245.65	22.594	1.373	5.704	54.143	24.087	2.36	21.971	2.781	19.011	21.14	0.824046	0.814241	0.880718	0.687156	0.882276	0.814656	0.877008	0.848878	0.901783	0.869511	15.02	9.79	19.03	23.88	13.11	26.55	22.98	16.67	27.54	69.71	1.58567e+07	963484	3.70562e+06	3.72559e+07	1.63641e+07
High	NGTKRFDNPV	10	[T].NGTKRFDNPV.[L]		0.00122609	0.00139821	1	1	82	P0DTC2	P0DTC2 [74-83]		0	1147.59	1.734	12.027	19.558	1.692	32.205	0.814	29.448	62.223	32.967	17.21	0.984183	0.853587	0.876966	0.976615	0.824157	0.869233	0.831725	0.758678	0.81039	0.882997	33.2	63.91	31.77	46.16	35.08	46.16	29.52	22.01	51.9	84.65	185923	1.48849e+06	2.42058e+06	179425	3.0427e+06
High	TITSGWTFGAG	11	[G].TITSGWTFGAG.[A]		0.00338901	0.00139821	1	1	39	P0DTC2	P0DTC2 [881-891]		0	1097.53	2.563	40.537	16.942	2.178	4.976	15.351	8.803	65.711	9.17	10.101	0.99791	0.803722	0.920914	0.994209	0.927212	0.930916	0.981656	0.749546	0.997303	0.959167	56.28	103.06	41.68	60.8	46.62	39.27	31.97	39.27	53.41	65.34	600229	1.18911e+07	4.96984e+06	511485	1.90857e+06
High	NGTHWFVTQR	10	[S].NGTHWFVTQR.[N]		0.000476367	0.00139821	1	1	81	P0DTC2	P0DTC2 [1098-1107]		0	1245.61	100	100	100	100	100	100	100	100	100	100	2.75037e-17	3.14746e-17	3.02097e-17	2.53846e-17	2.39613e-17	2.64074e-17	2.5e-17	3.08838e-17	2.38924e-17	2.49258e-17											1.06128e+07	1.35161e+07	1.36207e+07	440621	263630
High	NGLTVLPPLLTD	12	[F].NGLTVLPPLLTD.[E]		0.000400607	0.00139821	1	1	219	P0DTC2	P0DTC2 [856-867]		0	1252.71	35.083	100	100	16.679	35.686	100	28.264	100	42.309	16.3	0.801367	3.14746e-17	3.02097e-17	0.83912	0.814807	2.64074e-17	0.831725	3.08838e-17	0.763419	0.900371	126.22	112.3	36.62	38.85	63.12	36.62	57.49	56.91	36.62	105.09	1.41017e+07	5.4913e+07	6.45074e+07	6.70427e+06	1.09385e+07
High	NGLTVLPP	8	[F].NGLTVLPP.[L]		0.00344997	0.00139821	1	1	325	P0DTC2	P0DTC2 [856-863]		0	810.472	100	100	100	100	100	100	100	100	100	100	2.75037e-17	3.14746e-17	3.02097e-17	2.53846e-17	2.39613e-17	2.64074e-17	2.5e-17	3.08838e-17	2.38924e-17	2.49258e-17	45.9	45.9	41.97	45.41	45.9	43.19	45.9	45.9	45.9	128.93	2.66955e+07	1.30186e+07	3.24372e+07	3.18332e+07	3.80934e+07
High	NGLTGTGVLTES	12	[F].NGLTGTGVLTES.[N]		0.00145776	0.00139821	1	1	100	P0DTC2	P0DTC2 [544-555]		0	1148.58	100	69.535	100	58.593	100	100	100	100	100	100	2.75037e-17	0.76498	3.02097e-17	0.671767	2.39613e-17	2.64074e-17	2.5e-17	3.08838e-17	2.38924e-17	2.49258e-17	18.24	24.34	20.52	25.38	18.24	18.24	18.24	20.79	18.24	55.32	2.83651e+07	1.39901e+07	3.15755e+07	1.15216e+07	2.71907e+07
High	NGLTGTGV	8	[F].NGLTGTGV.[L]		0.000461055	0.00139821	1	1	181	P0DTC2	P0DTC2 [544-551]		0	718.373	100	100	100	100	100	100	100	100	100	100	2.75037e-17	3.14746e-17	3.02097e-17	2.53846e-17	2.39613e-17	2.64074e-17	2.5e-17	3.08838e-17	2.38924e-17	2.49258e-17											1.38608e+07	4.81081e+06	8.03151e+06	1.301e+07	1.21975e+07
High	NGIGVTQNVLYEN	13	[F].NGIGVTQNVLYEN.[Q]		0.000751175	0.00139821	1	1	126	P0DTC2	P0DTC2 [907-919]		0	1420.71	35.887	54.59	55.705	4.302	11.843	11.366	14.299	41.932	14.315	7.255	0.799651	0.789337	0.777692	0.987762	0.975751	0.971452	0.941511	0.805645	0.939521	0.997883	31.34	35.53	35.53	35.53	35.53	35.53	35.53	35.53	37.33	116.14	3.05988e+07	4.65457e+07	4.74966e+07	3.66777e+06	1.00977e+07
High	TMSLGAENSVAY	12	[Y].TMSLGAENSVAY.[S]		0.00187735	0.00139821	1	1	24	P0DTC2	P0DTC2 [696-707]		0	1242.57	0.01	50.015	0.01	4.545	0.01	27.599	0.01	9.647	0.01	0.01	2.75037e-17	0.789983	3.02097e-17	0.890435	2.39613e-17	0.848847	2.5e-17	0.862488	2.38924e-17	2.49258e-17		58.49		26.03		22.45		34.35				6.80765e+06		618582
High	NGIGVTQNV	9	[F].NGIGVTQNV.[L]		0.000548548	0.00139821	1	1	226	P0DTC2	P0DTC2 [907-915]		0	901.474	26.362	28.213	22.28	29.515	28.887	29.733	30.102	20.449	27.447	24.985	0.822853	0.833631	0.844603	0.776402	0.848059	0.838443	0.821751	0.862666	0.841608	0.840148	15.13	33.11	36.51	18.65	27.08	15.13	21.12	39.83	15.13	94.73	1.81819e+07	1.82611e+07	1.38465e+07	2.03566e+07	1.99231e+07
High	NFYEPQII	8	[R].NFYEPQII.[T]		0.00145295	0.00139821	1	1	171	P0DTC2	P0DTC2 [1108-1115]		0	1023.51	100	83.67	100	100	100	100	100	100	100	100	2.75037e-17	0.730537	3.02097e-17	2.53846e-17	2.39613e-17	2.64074e-17	2.5e-17	3.08838e-17	2.38924e-17	2.49258e-17	34.69	68.42	38.52	43.37	46.82	72.53	46.82	37.57	40.38	72.4	3.77121e+07	2.00996e+07	5.74594e+07	3.76949e+07	4.05855e+07
High	TLVKQLS	7	[N].TLVKQLS.[S]		0.00142158	0.00139821	1	1	229	P0DTC2	P0DTC2 [961-967]		0	788.488	34.155	5.585	13.501	39.62	37.095	27.592	26.797	10.463	38.597	31.025	0.803459	0.951397	0.968932	0.736636	0.806367	0.848847	0.840893	0.961162	0.777399	0.802185	4.6	34.25	25.61	38.69	9.87	24.18	34.33	10.85	28.56	38.69	7.73272e+06	1.26445e+06	3.05674e+06	8.97011e+06	8.39839e+06
High	NFTTAPAICHDGKA	14	[K].NFTTAPAICHDGKA.[H]		0.00250907	0.00139821	1	1	32	P0DTC2	P0DTC2 [1074-1087]		0	1445.68	0.748	5.82	5.093	0.85	0.73	1.468	0.497	1.74	0.989	0.539	0.829172	0.952333	0.928308	0.87105	0.770884	0.909681	0.760301	0.927975	0.803236	0.719125	31.01	68.13	39.11	94.52	35.09	21.29	13.1	20.26	55.46	64.44	281216	2.51472e+06	1.85451e+06	216603	304139
High	TLVKQLSSNFG	11	[N].TLVKQLSSNFG.[A]		0.000276792	0.00139821	1	1	101	P0DTC2	P0DTC2 [961-971]		0	1193.65	5.879	94.605	42.36	1.896	8.988	0.592	8.723	54.615	9.388	7.512	0.934434	0.715907	0.798894	0.85429	0.988864	0.713999	0.998288	0.776643	0.999315	0.99567	23.92	15.96	21.33	35.14	20.26	33.67	4.3	14	10.3	50.07	4.80609e+06	7.88089e+07	3.59948e+07	1.39822e+06	6.78895e+06
High	NFTTAPAICH	10	[K].NFTTAPAICH.[D]		0.00172832	0.00139821	1	1	113	P0DTC2	P0DTC2 [1074-1083]		0	1074.5	40.924	35.277	27.332	27.647	28.046	21.711	33.715	27.925	30.149	30.106	0.759986	0.762461	0.750917	0.713008	0.732026	0.653675	0.751622	0.741554	0.71322	0.725583	28.99	68.57	28.57	32.8	27.08	27.59	30.17	29.68	29.25	73.73	2.04566e+06	1.77684e+06	1.34678e+06	1.57272e+06	1.55097e+06
High	NFSQILPDPSKPSKRS	16	[F].NFSQILPDPSKPSKRS.[F]		0.00453467	0.00139821	1	1	4	P0DTC2	P0DTC2 [801-816]		0	1800.96	1.306	0.676	1.079	0.01	0.246	0.745	0.471	0.504	0.343	0.214	0.895448	0.789983	0.83495	2.53846e-17	0.5209	0.817763	0.747256	0.7856	0.5859	0.446169	30.39	26.54	30.57		28.07	28.1	28.38	21.88	31.92	53.2	634690	295086	512845		119608
High	NFSQILPDPSKPSKR	15	[F].NFSQILPDPSKPSKR.[S]		5.1616e-07	0.00139821	1	1	622	P0DTC2	P0DTC2 [801-815]		0	1713.93	0.318	0.306	0.352	0.062	0.083	0.156	0.099	0.174	0.095	0.094	0.847618	0.636914	0.679465	0.414917	0.14671	0.304667	0.207236	0.514155	0.144972	0.262779	23.8	41.27	23.8	35.07	23.8	23.8	23.8	23.8	23.8	55.84	1.01082e+08	7.59774e+07	1.11862e+08	1.7046e+07	2.64547e+07
High	TLVKQLSSNFGAISS	15	[N].TLVKQLSSNFGAISS.[V]		0.000619469	0.00139821	1	1	49	P0DTC2	P0DTC2 [961-975]		0	1551.84	0.016	0.268	0.038	0.014	0.01	0.01	0.01	0.069	0.01	0.014	0.56727	0.598185	0.221125	0.19228	2.39613e-17	2.64074e-17	0.0313952	0.313285	2.38924e-17	0.0684291	10.91	9.08	26.56	21.05	18.63	21.05	46.09	19.13	18.43	87.05	1.08353e+06	1.91603e+07	2.71073e+06	967931	644343
High	NFYEPQIITTDN	12	[R].NFYEPQIITTDN.[T]		0.00033674	0.00139821	1	1	237	P0DTC2	P0DTC2 [1108-1119]		0	1454.68	78.99	13.052	44.214	90.351	100	13.647	100	43.442	100	77.259	0.745294	0.925733	0.793994	0.609254	2.39613e-17	0.948218	2.5e-17	0.803719	2.38924e-17	0.685529	54.52	58.41	54.52	54.52	54.52	54.78	54.52	54.52	54.52	86.24	6.68033e+07	1.10383e+07	3.73929e+07	7.64115e+07	9.08017e+07
High	NNSIAIP	7	[S].NNSIAIP.[T]		0.00377983	0.00139821	1	1	181	P0DTC2	P0DTC2 [709-715]		0	728.394	62.951	6.91	39.758	54.286	53.338	24.166	54.83	22.894	50.522	51.473	0.758502	0.969378	0.805451	0.687	0.745468	0.867091	0.744856	0.855292	0.734706	0.750529	14.73	15.15	11.84	4.59	14.73	9.67	11.28	15.16	9.15	33.02	3.27282e+07	3.50013e+06	2.064e+07	2.9678e+07	2.91594e+07
High	LPQGFSALEPLV	12	[D].LPQGFSALEPLV.[D]		0.00171524	0.00139821	1	1	340	P0DTC2	P0DTC2 [216-227]		0	1270.7	31.391	25.982	62.415	69.459	49.422	36.59	34.734	100	41.627	52.018	0.810877	0.840798	0.749927	0.639134	0.757373	0.817793	0.803061	3.08838e-17	0.765694	0.747692	133.67	122.62	70.29	70.29	83.91	70.29	70.29	85.38	70.29	141.74	6.13048e+07	6.02727e+07	8.02258e+07	8.928e+07	6.35256e+07
High	LPPLLTDEMIAQYTS	15	[V].LPPLLTDEMIAQYTS.[A]	1xOxidation [M9]	0.000646379	0.00139821	1	1	90	P0DTC2	P0DTC2 [861-875]		0	1707.85	0.814	0.635	0.953	1.2	0.818	0.411	0.57	1.839	0.852	0.57	0.929101	0.76804	0.815064	0.88693	0.608024	0.52773	0.580354	0.873807	0.598169	0.656306	97.39	97.39	81.1	57.09	92.83	81.98	92.83	61.56	85.44	110.56	9.94601e+06	7.76799e+06	8.82029e+06	1.46734e+07	1.00017e+07
High	LHAPATVCGPKKST	14	[L].LHAPATVCGPKKST.[N]		0.00535201	0.00139821	1	1	68	P0DTC2	P0DTC2 [518-531]		0	1409.76	4.542	2.221	3.296	5.281	6.035	3.487	3.764	2.383	3.953	2.753	0.959761	0.995789	0.997231	0.917504	0.947298	0.971619	0.995049	0.993242	0.952428	0.987938	31.13	31.44	18.66	55.69	58.2	25.12	21.84	18.65	18.65	101.76	1.02414e+06	553992	822325	940922	914577
High	LHAPATVCGP	10	[L].LHAPATVCGP.[K]		0.00116445	0.00139821	1	1	62	P0DTC2	P0DTC2 [518-527]		0	965.487	32.017	7.757	29.97	37.952	37.187	33.776	51.297	24.489	48.165	36.267	0.822853	0.789983	0.833573	0.762774	0.798539	0.822238	0.737086	0.846219	0.73692	0.79144	13.63	81.08	55.91	30.44	6.83	45.13	60.9	28.08	53.63	108.96	3.05742e+06	762222	2.69257e+06	3.50796e+06	3.65396e+06
High	IHADQLTPTWRV	12	[A].IHADQLTPTWRV.[Y]		0.000555722	0.00139821	1	1	99	P0DTC2	P0DTC2 [624-635]		0	1436.76	100	100	100	100	100	100	100	100	100	100	2.75037e-17	3.14746e-17	3.02097e-17	2.53846e-17	2.39613e-17	2.64074e-17	2.5e-17	3.08838e-17	2.38924e-17	2.49258e-17											9.68494e+06	8.49881e+06	9.07043e+06	1.0778e+07	1.08364e+07
High	LGVYYHKNNKSWMES	15	[F].LGVYYHKNNKSWMES.[E]	1xOxidation [M13]	0.00114887	0.00139821	1	1	24	P0DTC2	P0DTC2 [141-155]		0	1871.87	0.013	0.01	0.011	0.01	0.01	0.01	0.01	0.01	0.01	0.011	0.544231	3.14746e-17	0.0932011	2.53846e-17	2.39613e-17	2.64074e-17	2.5e-17	3.08838e-17	2.38924e-17	0.0558681	59.54	60.9	52.44	52.5	59.51	16.72	59.08	45.84	48.79	84.36	182078	81882.5	149233	70016.8	52138.4
High	LGVYYHKNNKSWMES	15	[F].LGVYYHKNNKSWMES.[E]		9.94272e-05	0.00139821	1	1	12	P0DTC2	P0DTC2 [141-155]		0	1855.88	0.01	0.01	0.01	0.01	0.01	0.01	0.01	0.01	0.01	0.01	2.75037e-17	3.14746e-17	3.02097e-17	2.53846e-17	2.39613e-17	2.64074e-17	2.5e-17	3.08838e-17	2.38924e-17	2.49258e-17		51.7	70.54			11.55		5.22				69410.6	104528
High	TVEKGIYQTSNFR	13	[F].TVEKGIYQTSNFR.[V]		4.64127e-05	0.00139821	1	1	170	P0DTC2	P0DTC2 [307-319]		0	1542.79	19.476	19.473	14.922	0.237	0.294	2.151	0.36	5.808	0.537	0.346	0.832899	0.880574	0.887504	0.450579	0.30435	0.819651	0.372459	0.996993	0.430765	0.428923	9.6	29.07	10.26	56.79	10.26	10.91	10.26	23.65	27.62	41.06	4.2214e+07	3.39307e+07	3.3862e+07	476742	636645
High	IGVTQNVLYENQKLI	15	[G].IGVTQNVLYENQKLI.[A]		7.48175e-05	0.00139821	1	1	48	P0DTC2	P0DTC2 [909-923]		0	1731.96	0.024	0.013	0.022	0.021	0.017	0.01	0.019	0.018	0.016	0.029	0.626687	0.0840163	0.15639	0.242585	0.0358982	2.64074e-17	0.0548769	0.13389	0.0273782	0.11903	47.17	55.83	59.12	39.76	38.23	40.56	45.3	49.31	47.17	95.36	3.07161e+06	1.65432e+06	2.33981e+06	2.62617e+06	2.11121e+06
High	IGVTQNVLYENQKL	14	[G].IGVTQNVLYENQKL.[I]		0.000228226	0.00139821	1	1	3	P0DTC2	P0DTC2 [909-922]		0	1618.88	0.01	0.01	0.049	0.01	0.01	0.01	0.01	0.01	0.01	0.01	2.75037e-17	3.14746e-17	0.254463	2.53846e-17	2.39613e-17	2.64074e-17	2.5e-17	3.08838e-17	2.38924e-17	2.49258e-17			19.62										278704
High	IGVTQNVLYEN	11	[G].IGVTQNVLYEN.[Q]		0.00111101	0.00139821	1	1	153	P0DTC2	P0DTC2 [909-919]		0	1249.64	58.925	6.133	17.993	100	100	100	100	21.332	100	100	0.760872	0.988931	0.924331	2.53846e-17	2.39613e-17	2.64074e-17	2.5e-17	0.862488	2.38924e-17	2.49258e-17	39.29	39.09	39.08	45.11	38.87	35.42	41.49	41.49	32.54	75.64	1.48807e+07	1.54892e+06	4.54391e+06	6.03536e+07	3.63087e+07
High	IGIVNNTVYDPLQP	14	[V].IGIVNNTVYDPLQP.[E]		0.00430211	0.00139821	1	1	8	P0DTC2	P0DTC2 [1130-1143]		0	1542.82	0.01	20.812	0.01	0.01	0.01	0.165	0.01	1.308	0.01	0.01	2.75037e-17	0.871947	3.02097e-17	2.53846e-17	2.39613e-17	0.423304	2.5e-17	0.930339	2.38924e-17	2.49258e-17		93.98				62.4		16.78				5.5684e+06
High	IGINITRFQ	9	[P].IGINITRFQ.[T]		0.00196778	0.00139821	1	1	38	P0DTC2	P0DTC2 [231-239]		0	1061.61	1.628	2.49	1.927	0.601	1.352	2.262	1.693	2.781	1.551	1.73	0.929101	0.943619	0.908745	0.802799	0.882276	0.932319	0.917402	0.949787	0.857453	0.882823	3.16	8.34	22.31	31.24	3.16	5.92	3.09	8.83	13.74	9.35	636979	973837	753739	235019	529008
High	LGKLQDVVNQNAQAL	15	[A].LGKLQDVVNQNAQAL.[N]		0.00185966	0.00139821	1	1	23	P0DTC2	P0DTC2 [945-959]		0	1610.89	0.01	0.01	0.01	0.01	0.01	0.01	0.01	0.01	0.01	0.01	2.75037e-17	3.14746e-17	3.02097e-17	2.53846e-17	2.39613e-17	2.64074e-17	2.5e-17	3.08838e-17	2.38924e-17	2.49258e-17	9.25	103.4	16.41	15.77	9.06	18.14	16.79	25.63	39.4	120.75	914144	881862	381708	468232	478951
High	LGKLQDVVNQN	11	[A].LGKLQDVVNQN.[A]		0.00103326	0.00139821	1	1	32	P0DTC2	P0DTC2 [945-955]		0	1227.67	6.591	1.291	4.985	1.327	3.303	14.699	3.277	5.521	4.468	2.821	0.995723	0.909431	0.923405	0.920254	0.930427	0.936439	0.937786	0.969702	0.904337	0.930318	32.14	21.22	41.04	29.3	32.14	32.14	31.61	30.31	32.14	62.64	2.23575e+06	429386	1.90956e+06	450172	1.12037e+06
High	LGKLQDV	7	[A].LGKLQDV.[V]		0.00198737	0.00139821	1	1	69	P0DTC2	P0DTC2 [945-951]		0	772.456	11.148	1.797	9.546	8.874	7.157	5.633	7.416	2.817	8.586	6.999	0.887565	0.909431	0.968932	0.910204	0.961262	0.914128	0.97113	0.910925	0.992159	0.988693	10.15	31.33	29.14	22.41	7.22	6.82	22.62	20.36	33.88	92.19	5.42309e+06	771364	3.8935e+06	4.25331e+06	3.45644e+06
High	IGKIQDSLSSTAS	13	[A].IGKIQDSLSSTAS.[A]		0.00125555	0.00139821	1	1	83	P0DTC2	P0DTC2 [931-943]		0	1306.68	3.198	2.515	4.7	0.879	3.453	4.145	3.725	4.307	5.024	2.865	0.978997	0.904839	0.978402	0.849753	0.85653	0.90877	0.894275	0.963419	0.9084	0.885053	23.35	49.33	24.79	29.19	18.42	5.19	28.11	22.46	42.2	91.5	6.3146e+06	4.50218e+06	9.17327e+06	2.0229e+06	7.15612e+06
High	IGKIQDSLS	9	[A].IGKIQDSLS.[S]		0.000877619	0.00139821	1	1	169	P0DTC2	P0DTC2 [931-939]		0	960.536	100	5.073	100	100	100	100	100	38.679	100	100	2.75037e-17	0.773615	3.02097e-17	2.53846e-17	2.39613e-17	2.64074e-17	2.5e-17	0.778512	2.38924e-17	2.49258e-17	63.63	57.72	62.6	50.24	64.22	61.87	43.04	60.79	61.56	108.87	1.78704e+07	304566	7.45378e+06	2.27707e+07	1.73835e+07
High	LGDIAARDLICAQKF	15	[C].LGDIAARDLICAQKF.[N]		0.000217704	0.00139821	1	1	30	P0DTC2	P0DTC2 [841-855]		0	1633.87	0.01	0.01	0.01	0.01	0.01	0.01	0.01	0.01	0.01	0.01	2.75037e-17	3.14746e-17	3.02097e-17	2.53846e-17	2.39613e-17	2.64074e-17	2.5e-17	3.08838e-17	2.38924e-17	2.49258e-17	37.75							37.58			59121.2
High	LHRSYLTPGDSS	12	[A].LHRSYLTPGDSS.[S]		0.00015735	0.00139821	1	1	67	P0DTC2	P0DTC2 [244-255]		0	1332.65	72.96	25.725	35.428	78.075	63.383	54.993	67.235	14.491	57.393	52.967	0.752104	0.789983	0.819553	0.629654	0.718546	0.758966	0.704959	0.775662	0.709236	0.745602	30.54	43.26	36.53	32.32	30.54	41.47	53.26	30.54	38.47	115.02	5.32626e+06	1.67506e+06	2.58629e+06	5.69966e+06	4.62714e+06
High	LHSTQDLF	8	[V].LHSTQDLF.[L]		0.00361317	0.00139821	1	1	54	P0DTC2	P0DTC2 [48-55]		0	960.479	12.851	9.417	32.708	11.819	10.162	20.732	11.755	14.679	10.974	9.61	0.789916	0.616997	0.805451	0.7311	0.733793	0.771902	0.738308	0.775662	0.747639	0.759768	15.81	27.82	15.7	18.06	15.82	15.42	14.95	15.86	15.34	48.91	883052	577582	2.23191e+06	748264	698524
High	TVEKGIYQT	9	[F].TVEKGIYQT.[S]		0.00114777	0.00139821	1	1	272	P0DTC2	P0DTC2 [307-315]		0	1038.55	93.708	100	76.443	87.596	91.857	86.769	100	52.643	99.254	85.156	0.735521	3.14746e-17	0.723051	0.614662	0.665791	0.700744	2.5e-17	0.783627	0.612003	0.671831	25.07	59.47	58.95	60.58	38.28	39.24	62.61	9.32	44.1	68.79	1.00431e+07	8.12294e+06	8.83756e+06	9.37865e+06	8.78893e+06
High	IHVSGTNGTKRF	12	[A].IHVSGTNGTKRF.[D]		1.71879e-05	0.00139821	1	1	126	P0DTC2	P0DTC2 [68-79]		0	1316.71	100	100	100	100	100	100	100	100	100	100	2.75037e-17	3.14746e-17	3.02097e-17	2.53846e-17	2.39613e-17	2.64074e-17	2.5e-17	3.08838e-17	2.38924e-17	2.49258e-17											1.18923e+06	2.16336e+06	699226	3.02934e+06	2.35707e+06
High	LLALHRSYLTPG	12	[T].LLALHRSYLTPG.[D]		0.00443576	0.00139821	1	1	3	P0DTC2	P0DTC2 [241-252]		0	1340.77	0.01	0.01	0.01	0.01	0.01	0.01	0.01	0.01	0.01	0.01	2.75037e-17	3.14746e-17	3.02097e-17	2.53846e-17	2.39613e-17	2.64074e-17	2.5e-17	3.08838e-17	2.38924e-17	2.49258e-17
High	TTLDSKTQSLLI	12	[G].TTLDSKTQSLLI.[V]		0.0003195	0.00139821	1	1	4	P0DTC2	P0DTC2 [108-119]		0	1319.74	0.01	0.01	0.01	0.09	0.01	0.01	0.01	0.01	0.01	0.01	2.75037e-17	3.14746e-17	3.02097e-17	0.494499	2.39613e-17	2.64074e-17	2.5e-17	3.08838e-17	2.38924e-17	2.49258e-17				51.11										437643
High	TTRTQLPPA	9	[L].TTRTQLPPA.[Y]		0.00213467	0.00139821	1	1	1585	P0DTC2	P0DTC2 [19-27]		0	984.547	5.551	5.764	6.403	9.599	11.998	8.688	7.685	8.088	8.426	7.7	0.938764	0.988931	0.993754	0.901251	0.973478	0.999947	0.988194	0.963419	0.990902	0.993031	14.22	13.36	9.52	13.42	8.95	20.05	8.95	16.25	18.44	23.28	7.14459e+06	7.41785e+06	8.36748e+06	1.23537e+07	1.54413e+07
High	TTRTQLPPAYTNS	13	[L].TTRTQLPPAYTNS.[F]		0.000948613	0.00139821	1	1	19	P0DTC2	P0DTC2 [19-31]		0	1449.73	0.579	6.849	3.018	0.01	0.271	0.355	0.301	1.986	0.698	0.01	0.822853	0.877215	0.920914	2.53846e-17	0.574665	0.714475	0.658359	0.965089	0.816776	2.49258e-17	49.79	40.65	47.91		56.09	39.36	52.97	40.65	49.17		89409.4	1.05723e+06	465862		41887.6
High	LLAGTIT	7	[A].LLAGTIT.[S]		0.0077434	0.00139821	1	1	14	P0DTC2	P0DTC2 [877-883]		0	688.424	9.137	0.933	11.164	4.185	5.04	10.399	5.473	4.121	5.334	4.828	0.965323	0.834674	0.997231	0.994339	0.957278	0.999947	0.964131	0.992221	0.938948	0.958798	23.63	23.63	23.63	23.63	26.22	23.63	23.63	23.63	23.63	58.64	2.60843e+06	258320	3.18697e+06	1.19463e+06	1.52018e+06
High	LKYNENGTITDAVDC	15	[L].LKYNENGTITDAVDC.[A]		0.000804282	0.00139821	1	1	29	P0DTC2	P0DTC2 [277-291]		0	1655.76	0.016	0.017	0.011	0.014	0.01	0.01	0.01	0.018	0.016	0.013	0.565623	0.10511	0.0968442	0.191042	0.0216301	0.0348898	2.5e-17	0.130931	0.0269017	0.0647124	15.04	10.89	39.39	41.77	39.39	7.23	4.57	31.13	31.12	112.96	596784	652603	352909	415378	359715
High	LKYNENGTITDAVD	14	[L].LKYNENGTITDAVD.[C]		0.0048059	0.00139821	1	1	20	P0DTC2	P0DTC2 [277-290]		0	1552.75	0.058	0.395	0.322	0.22	0.144	0.302	0.166	0.32	0.162	0.162	0.736214	0.701318	0.661499	0.658672	0.220475	0.450528	0.294351	0.654874	0.22215	0.360576	20.3	33.18	30.35	25.19	25.19	25.19	25.19	30.35	25.19	48.23	342368	2.57743e+06	2.17361e+06	1.3419e+06	874771
High	LKYNENGTITD	11	[L].LKYNENGTITD.[A]		0.000992291	0.00139821	1	1	144	P0DTC2	P0DTC2 [277-287]		0	1267.62	42.563	13.294	51.753	25.184	34.014	16.519	30.002	35.856	36.847	26.287	0.789916	0.924111	0.786052	0.792423	0.823625	0.922386	0.821753	0.819895	0.788052	0.830411	13.19	11.55	32.22	21.57	26.97	19.9	21.07	8.58	41.03	34.27	1.48282e+07	5.00064e+06	1.90276e+07	8.61517e+06	1.06412e+07
High	TVLPPLLTD	9	[L].TVLPPLLTD.[E]		0.000402089	0.00139821	1	1	273	P0DTC2	P0DTC2 [859-867]		0	968.566	100	6.788	100	100	100	26.098	100	55.829	100	100	2.75037e-17	0.906783	3.02097e-17	2.53846e-17	2.39613e-17	0.855601	2.5e-17	0.775662	2.38924e-17	2.49258e-17	116.38	80.17	60.68	77.84	52.81	121.22	77.84	77.84	73.36	54.56	7.45781e+07	1.21704e+06	2.80387e+07	1.14659e+08	8.10949e+07
High	LKSFTVEKGIYQT	13	[T].LKSFTVEKGIYQT.[S]		0.000108028	0.00139821	1	1	2	P0DTC2	P0DTC2 [303-315]		0	1513.83	0.01	0.01	0.079	0.01	0.01	0.01	0.01	0.01	0.01	0.01	2.75037e-17	3.14746e-17	0.073197	2.53846e-17	2.39613e-17	2.64074e-17	2.5e-17	3.08838e-17	2.38924e-17	2.49258e-17			25.83										194267
High	IKQYGDCLGDIAAR	14	[F].IKQYGDCLGDIAAR.[D]		0.00236895	0.00139821	1	1	7	P0DTC2	P0DTC2 [834-847]		0	1522.77	0.01	10.5	1.111	0.01	0.01	1.934	0.01	4.198	0.01	0.01	2.75037e-17	0.682429	0.894703	2.53846e-17	2.39613e-17	0.958234	2.5e-17	0.806953	2.38924e-17	2.49258e-17		50.76	64.12			58.12		54.36				719764	70032
High	IKQYGDCLGD	10	[F].IKQYGDCLGD.[I]		0.00112598	0.00139821	1	1	89	P0DTC2	P0DTC2 [834-843]		0	1111.51	9.267	3.205	4.379	7.21	5.556	3.685	6.143	2.751	5.452	4.535	0.901458	0.899635	0.831801	0.927322	0.927674	0.881765	0.962122	0.853134	0.919925	0.939144	21.73	43.11	29.57	21.73	25.46	23.58	21.73	21.73	21.73	96.54	7.67471e+06	1.88892e+06	3.4017e+06	5.97173e+06	5.09437e+06
High	TVCGPKKSTNLVK	13	[A].TVCGPKKSTNLVK.[N]		1.17411e-05	0.00139821	1	1	42	P0DTC2	P0DTC2 [523-535]		0	1374.78	100	100	100	100	100	100	100	100	100	100	2.75037e-17	3.14746e-17	3.02097e-17	2.53846e-17	2.39613e-17	2.64074e-17	2.5e-17	3.08838e-17	2.38924e-17	2.49258e-17											1.81512e+06	176283	595282	3.33332e+06	2.2578e+06
High	IKQYGDCL	8	[F].IKQYGDCL.[G]		0.00342268	0.00139821	1	1	45	P0DTC2	P0DTC2 [834-841]		0	939.46	100	100	100	100	100	100	100	100	100	100	2.75037e-17	3.14746e-17	3.02097e-17	2.53846e-17	2.39613e-17	2.64074e-17	2.5e-17	3.08838e-17	2.38924e-17	2.49258e-17											690008	207527	1.85915e+06	594560	1.37831e+06
High	LKPFERDISTEIYQA	15	[N].LKPFERDISTEIYQA.[G]		0.00114447	0.00139821	1	1	17	P0DTC2	P0DTC2 [461-475]		0	1809.94	0.01	0.01	0.01	0.01	0.01	0.01	0.01	0.01	0.01	0.01	2.75037e-17	3.14746e-17	3.02097e-17	2.53846e-17	2.39613e-17	2.64074e-17	2.5e-17	3.08838e-17	2.38924e-17	2.49258e-17	31.93	40.5	68.62	28.39	28.39	16.86	16.33	28.39	4.9	67	916026	451618	447636	267978	224775
High	LKPFERDISTE	11	[N].LKPFERDISTE.[I]		0.00292198	0.00139821	1	1	45	P0DTC2	P0DTC2 [461-471]		0	1334.7	4.679	0.129	1.209	8.338	4.366	1.094	3.778	0.711	4.623	4.247	0.952452	0.208921	0.568287	0.915622	0.89753	0.650251	0.8957	0.551442	0.899375	0.933311	10.95	51.24	12.39	13.82	19.54	10.83	10.83	29.33	28.15	78.3	7.56655e+06	208058	1.95583e+06	1.34841e+07	7.05967e+06
High	LHVTYVPAQEKNF	13	[F].LHVTYVPAQEKNF.[T]		3.63321e-05	0.00139821	1	1	147	P0DTC2	P0DTC2 [1063-1075]		0	1545.81	100	100	100	100	100	100	100	100	100	100	2.75037e-17	3.14746e-17	3.02097e-17	2.53846e-17	2.39613e-17	2.64074e-17	2.5e-17	3.08838e-17	2.38924e-17	2.49258e-17											1.55231e+07	5.62127e+06	1.23174e+07	1.6798e+07	1.5828e+07
High	LHVTYVPAQ	9	[F].LHVTYVPAQ.[E]		0.00224141	0.00139821	1	1	69	P0DTC2	P0DTC2 [1063-1071]		0	1027.56	27.964	7.589	25.585	20.543	16.328	38.448	18.441	32.146	18.441	15.152	0.81587	0.76498	0.827251	0.807815	0.823401	0.805169	0.804165	0.819895	0.831436	0.840148	34.15	46.79	37.68	30.11	33.53	34.95	34.58	33.03	34.11	88.83	2.27179e+06	674137	2.26399e+06	2.06329e+06	1.38059e+06
High	LKSFTVEKG	9	[T].LKSFTVEKG.[I]		0.00762892	0.00139821	1	1	22	P0DTC2	P0DTC2 [303-311]		0	1008.57	28.618	0.01	19.626	12.005	10.526	6.518	9.635	3.328	9.744	6.499	0.71639	3.14746e-17	0.762612	0.698231	0.629097	0.719445	0.667663	0.84467	0.64183	0.72569	49.43		42.71	42.77	48.94	46.6	46.85	49.55	46.71	116.55	1.25441e+06		1.07316e+06	677349	419541
High	LLALHRSYLTPGD	13	[T].LLALHRSYLTPGD.[S]		0.00299277	0.00139821	1	1	8	P0DTC2	P0DTC2 [241-253]		0	1455.8	0.01	0.01	0.01	0.01	0.01	0.01	0.01	0.01	0.01	0.01	2.75037e-17	3.14746e-17	3.02097e-17	2.53846e-17	2.39613e-17	2.64074e-17	2.5e-17	3.08838e-17	2.38924e-17	2.49258e-17
High	TVYDPLQP	8	[N].TVYDPLQP.[E]		0.00268656	0.00139821	1	1	46	P0DTC2	P0DTC2 [1136-1143]		0	932.472	100	5.513	100	100	100	78.233	100	90.099	100	100	2.75037e-17	0.789983	3.02097e-17	2.53846e-17	2.39613e-17	0.714575	2.5e-17	0.69695	2.38924e-17	2.49258e-17	34.66	33.93	35.49	35.23	35.51	33.16	34.99	35.97	34.46	94.59	4.91287e+07	535827	2.95854e+07	5.60139e+07	4.28681e+07
High	LFNKVTLADAGFIK	14	[L].LFNKVTLADAGFIK.[Q]		0.000876714	0.00139821	1	1	7	P0DTC2	P0DTC2 [822-835]		0	1536.88	0.01	0.01	0.01	0.01	0.01	0.01	0.01	0.051	0.01	0.01	2.75037e-17	3.14746e-17	3.02097e-17	2.53846e-17	2.39613e-17	2.64074e-17	2.5e-17	0.0566794	2.38924e-17	2.49258e-17								40.54
High	LDPLSETKCTL	11	[A].LDPLSETKCTL.[K]		0.00137237	0.00139821	1	1	16	P0DTC2	P0DTC2 [293-303]		0	1219.62		100	100			100		100				3.14746e-17	3.02097e-17			2.64074e-17		3.08838e-17														3.24252e+06	180224
High	LDITPCSFGGVSVIT	15	[I].LDITPCSFGGVSVIT.[P]		0.00747918	0.00139821	1	1	6	P0DTC2	P0DTC2 [585-599]		0	1508.77	0.01	0.01	0.01	0.037	0.01	0.01	0.01	0.01	0.01	0.01	2.75037e-17	3.14746e-17	3.02097e-17	0.126711	2.39613e-17	2.64074e-17	2.5e-17	3.08838e-17	2.38924e-17	2.49258e-17				95.98										30797.5
High	IDLQELGKYEQYIK	14	[L].IDLQELGKYEQYIK.[W]		4.25903e-05	0.00139821	1	1	37	P0DTC2	P0DTC2 [1198-1211]		0	1739.92	0.01	35.649	11.164	0.01	0.01	16.083	0.848	100	1.485	0.01	2.75037e-17	0.824184	0.90433	2.53846e-17	2.39613e-17	0.856656	0.890815	3.08838e-17	0.980064	2.49258e-17		61.52	104.75			62.56	71.88	67.42	61.05			3.4687e+06	1.56629e+06
High	IDLQELGKYE	10	[L].IDLQELGKYE.[Q]		9.86565e-05	0.00139821	1	1	207	P0DTC2	P0DTC2 [1198-1207]		0	1207.62	54.365	2.987	40.795	59.172	50.696	3.046	46.201	14.228	42.03	35.317	0.767879	0.923637	0.802911	0.670103	0.754026	0.861463	0.76369	0.902987	0.763878	0.79144	43.45	43.45	43.45	43.45	50.6	43.45	43.45	43.45	43.45	96.73	1.04866e+08	5.76121e+06	7.86907e+07	1.14138e+08	9.7789e+07
High	IDLQELGKY	9	[L].IDLQELGKY.[E]		0.00306049	0.00139821	1	1	5	P0DTC2	P0DTC2 [1198-1206]		0	1078.58	100	100	100	100	100	100	100	100	100	100	2.75037e-17	3.14746e-17	3.02097e-17	2.53846e-17	2.39613e-17	2.64074e-17	2.5e-17	3.08838e-17	2.38924e-17	2.49258e-17											401280	524402	464345	357426	403133
High	LDKYFKNHTSPD	12	[E].LDKYFKNHTSPD.[V]		0.00311281	0.00139821	1	1	2	P0DTC2	P0DTC2 [1152-1163]		0	1464.71	100		100	100	100	100	100	100	100	100	2.75037e-17		3.02097e-17	2.53846e-17	2.39613e-17	2.64074e-17	2.5e-17	3.08838e-17	2.38924e-17	2.49258e-17											318282		109179	1.34394e+06	609269
High	LDKVEAEVQIDR	12	[R].LDKVEAEVQIDR.[L]		0.000202403	0.00139821	1	1	53	P0DTC2	P0DTC2 [984-995]		0	1414.75	25.932	4.871	7.278	31.558	25.644	6.706	21.89	28.228	25.884	21.141	0.824046	0.909431	0.953255	0.773411	0.870478	0.944011	0.877008	0.84467	0.853648	0.869511	28.41	24.79	35.15	28.41	28.41	28.41	28.41	28.41	28.41	79.87	4.88611e+06	917852	1.35892e+06	5.94609e+06	4.83173e+06
High	LDKVEAEV	8	[R].LDKVEAEV.[Q]		0.00191896	0.00139821	1	1	109	P0DTC2	P0DTC2 [984-991]		0	902.483	100	2.371	91.474	100	100	25.406	100	31.794	100	57.984	2.75037e-17	0.932859	0.69056	2.53846e-17	2.39613e-17	0.761619	2.5e-17	0.800156	2.38924e-17	0.72569	37.26	37.26	57.23	62.05	37.26	37.26	52.3	37.26	37.26	122.98	1.67891e+07	151798	6.48643e+06	1.26406e+07	9.68663e+06
High	IDGYFKIYSKHTPIN	15	[N].IDGYFKIYSKHTPIN.[L]		1.98406e-05	0.00139821	1	1	36	P0DTC2	P0DTC2 [197-211]		0	1795.94	0.04	0.048	0.031	0.026	0.013	0.01	0.015	0.025	0.01	0.01	0.688569	0.223611	0.194428	0.273634	0.0282305	2.64074e-17	0.0445525	0.164874	2.38924e-17	2.49258e-17	59.09	22.65	52.38	31.9	54.27	19.71	23.03	21.27	47.49		694375	767641	503647	367812	155590
High	VAVLYQDV	8	[Q].VAVLYQDV.[N]		0.00159383	0.00139821	1	1	63	P0DTC2	P0DTC2 [608-615]		0	906.493	18.805	10.038	44.658	21.599	48.002	27.784	48.307	30.314	48.446	20.73	0.836431	0.952333	0.793994	0.807815	0.764295	0.848018	0.758009	0.835016	0.743783	0.871746	24.39	24.39	26.42	87.57	24.39	24.39	24.39	24.39	24.39	143.87	3.16828e+07	1.69125e+07	7.61259e+07	5.7883e+07	8.08742e+07
High	IDGYFKIYSK	10	[N].IDGYFKIYSK.[H]		0.00411167	0.00139821	1	1	1	P0DTC2	P0DTC2 [197-206]		0	1233.65	0.01	1.592	0.239	0.01	0.01	0.01	0.01	0.402	0.01	0.01	2.75037e-17	0.956885	0.471211	2.53846e-17	2.39613e-17	2.64074e-17	2.5e-17	0.749546	2.38924e-17	2.49258e-17		35.69	36.62					13.18				392050	61335.9
High	IDGYFKI	7	[N].IDGYFKI.[Y]		0.000634634	0.00139821	1	1	137	P0DTC2	P0DTC2 [197-203]		0	855.461	83.089	19.971	70.237	48.917	90.779	87.969	100	62.914	90.211	89.339	0.744144	0.876637	0.734331	0.704988	0.667318	0.700744	2.5e-17	0.756191	0.631197	0.660865	8.79	4.98	8.36	25.24	4.81	11.29	9.77	6.8	11.71	17.65	2.33349e+07	5.81818e+06	1.97868e+07	1.46042e+07	2.69919e+07
High	ICHDGKAHFPREGVF	15	[A].ICHDGKAHFPREGVF.[V]		7.1304e-05	0.00139821	1	1	28	P0DTC2	P0DTC2 [1081-1095]		0	1712.83	0.026	0.019	0.01	0.011	0.028	0.017	0.01	0.016	0.01	0.01	0.633429	0.112182	3.02097e-17	0.173779	0.0583703	0.0548051	2.5e-17	0.123676	2.38924e-17	2.49258e-17	39.98	24.79		32.93	33	54.79		44.85			142226	103457		62138	153898
High	VAYSNNSIAIPTNFT	15	[S].VAYSNNSIAIPTNFT.[I]		0.000805143	0.00139821	1	1	21	P0DTC2	P0DTC2 [705-719]		0	1611.8	0.014	0.01	0.014	0.016	0.012	0.01	0.01	0.01	0.01	0.016	0.553536	3.14746e-17	0.114855	0.210041	0.0259788	2.64074e-17	2.5e-17	3.08838e-17	2.38924e-17	0.0777671	51.41	94.06	108.8	108.01	108.01	52.39	71.82	51.41	80.56	106.62	1.90034e+06	1.28695e+06	1.13309e+06	1.22542e+06	951856
High	VDCALDPLSET	11	[A].VDCALDPLSET.[K]		0.00474145	0.00139821	1	1	48	P0DTC2	P0DTC2 [289-299]		0	1162.53	22.907	2.841	8.642	58.002	22.848	2.597	25.258	4.698	22.583	33.302	0.829172	0.898194	0.841603	0.67353	0.854034	0.9041	0.838079	0.843108	0.857453	0.782322	38.14	42.91	38.14	38.14	38.14	44.38	38.14	38.14	38.14	51.79	2.32313e+06	250367	876470	5.88233e+06	2.31711e+06
High	ICAQKFNGLT	10	[L].ICAQKFNGLT.[V]		0.00607926	0.00139821	1	1	6	P0DTC2	P0DTC2 [850-859]		0	1094.57	0.01	48.787	1.396	0.01	0.01	1.011	0.01	1.074	0.01	1.11	2.75037e-17	0.79611	0.936918	2.53846e-17	2.39613e-17	0.922736	2.5e-17	0.927134	2.38924e-17	0.924479		41.75	35.4			18.14		34		33.85		3.62225e+06	101131
High	VDCALDPLSETKCTL	15	[A].VDCALDPLSETKCTL.[K]		7.06579e-05	0.00139821	1	1	98	P0DTC2	P0DTC2 [289-303]		0	1607.77	0.044	0.185	0.045	0.04	0.027	0.344	0.036	0.133	0.029	0.042	0.706955	0.505533	0.242923	0.336308	0.0557082	0.48347	0.0945164	0.448004	0.0506532	0.154276	80.76	100.64	60.03	43.21	70.81	103.2	38.57	36.97	36.97	125.67	728354	4.07281e+06	948982	878134	502014
High	LDPLSETKCTLKSFT	15	[A].LDPLSETKCTLKSFT.[V]		5.18506e-06	0.00139821	1	1	22	P0DTC2	P0DTC2 [293-307]		0	1682.87	0.01	0.01	0.01	0.01	0.01	0.01	0.01	0.01	0.01	0.01	2.75037e-17	3.14746e-17	3.02097e-17	2.53846e-17	2.39613e-17	2.64074e-17	2.5e-17	3.08838e-17	2.38924e-17	2.49258e-17			28.68	29.08	29.08								41694.7	62754.7	59542.8
High	VAKNLNESLIDLQEL	15	[E].VAKNLNESLIDLQEL.[G]		0.00448485	0.00139821	1	1	8	P0DTC2	P0DTC2 [1189-1203]		0	1698.93	0.013	0.01	0.01	0.01	0.01	0.01	0.01	0.012	0.01	0.01	0.546818	3.14746e-17	3.02097e-17	2.53846e-17	2.39613e-17	2.64074e-17	2.5e-17	0.0972093	2.38924e-17	2.49258e-17	99.36	109.89	115.92					101.74			304674	116174	202449
High	VAKNLNESLID	11	[E].VAKNLNESLID.[L]		0.00109941	0.00139821	1	1	49	P0DTC2	P0DTC2 [1189-1199]		0	1215.66	3.036	1.918	5.444	5.394	6.114	3.376	6.279	2.894	5.9	6.286	0.955279	0.825995	0.996171	0.961013	0.940206	0.878283	0.964131	0.862666	0.935617	0.983154	26.24	47.67	26.66	22.42	18.28	18.28	18.28	18.28	18.28	93.71	3.59243e+06	1.54016e+06	6.0268e+06	6.25214e+06	7.23439e+06
High	SNFGAISSVLND	12	[S].SNFGAISSVLND.[I]		0.00152828	0.00139821	1	1	43	P0DTC2	P0DTC2 [968-979]		0	1223.59	1.393	14.608	6.19	0.01	1.834	0.598	1.685	8.761	2.219	1.883	0.965323	0.915864	0.996171	2.53846e-17	0.747747	0.620593	0.772574	0.955596	0.772872	0.822275	49.74	36.55	29.32		63.36	26.06	29.32	29.32	44.31	81.18	5.25769e+06	6.66134e+07	2.6291e+07		5.55857e+06
High	LFNKVTLADA	10	[L].LFNKVTLADA.[G]		0.000518758	0.00139821	1	1	34	P0DTC2	P0DTC2 [822-831]		0	1091.61	1.932	7.82	18.141	0.724	4.099	6.792	4.974	33.785	5.574	2.278	0.96456	0.973696	0.912755	0.851939	0.970053	0.98559	0.972707	0.822994	0.935617	0.961226	20.19	14.68	30.29	36.25	27.15	12.86	12.35	12.35	16.74	33.28	537068	2.06355e+06	5.04312e+06	176411	974858
High	IFGTTLDSKTQSLLI	15	[W].IFGTTLDSKTQSLLI.[V]		0.000700484	0.00139821	1	1	14	P0DTC2	P0DTC2 [105-119]		0	1636.92	0.03	0.01	0.024	0.011	0.01	0.01	0.01	0.03	0.01	0.01	0.64881	0.0683875	0.163861	0.168343	2.39613e-17	2.64074e-17	2.5e-17	0.185457	2.38924e-17	2.49258e-17	118.76	84.79	85.87	102.29	71.41		85.72	85.12			401340	227040	578299	262186	200342
High	TWFHAIH	7	[V].TWFHAIH.[V]		0.00473082	0.00139821	1	1	76	P0DTC2	P0DTC2 [63-69]		0	911.452	100	100	100	100	100	100	100	100	100	100	2.75037e-17	3.14746e-17	3.02097e-17	2.53846e-17	2.39613e-17	2.64074e-17	2.5e-17	3.08838e-17	2.38924e-17	2.49258e-17											1.71778e+06	1.1907e+06	1.74458e+06	1.68442e+06	1.59546e+06
High	TWFHAIHVS	9	[V].TWFHAIHVS.[G]		0.000615189	0.00139821	1	1	496	P0DTC2	P0DTC2 [63-71]		0	1097.55	62.69	56.747	65.43	74.399	85.767	100	91.113	83.767	93.569	61.105	0.758502	0.781522	0.742746	0.63182	0.675558	2.64074e-17	0.656949	0.70647	0.625073	0.719125	42.37	127.53	45.28	16.43	10.3	18.05	10.11	19.42	21.77	117.21	3.05677e+07	4.17354e+07	3.23912e+07	3.01382e+07	3.4743e+07
High	IFGTTLDSKTQ	11	[W].IFGTTLDSKTQ.[S]		0.000115704	0.00139821	1	1	185	P0DTC2	P0DTC2 [105-115]		0	1210.63	28.301	3.27	10.16	36.532	39.694	48.124	45.279	11.413	39.313	39.615	0.81587	0.902548	0.928221	0.75147	0.795727	0.77621	0.767044	0.924295	0.774101	0.782322	5.79	49.68	28.72	35.61	8.98	19.01	18.15	17.22	11.45	105.03	2.31106e+07	1.81723e+06	7.93208e+06	2.69614e+07	3.2295e+07
High	IFGTTLD	7	[W].IFGTTLD.[S]		0.00274861	0.00139821	1	1	17	P0DTC2	P0DTC2 [105-111]		0	766.398	2.48	1.279	1.467	2.544	2.855	2.079	3.636	1.363	3.427	1.86	0.886185	0.824184	0.819678	0.901251	0.825137	0.806468	0.86861	0.854773	0.823436	0.802185	11.28	29.54	26.29	20.14	15.26	11.86	18.58	10.34	24.04	74.26	1.55828e+06	766450	986167	1.7155e+06	1.73944e+06
High	LEPLVDLPIG	10	[A].LEPLVDLPIG.[I]		0.00830293	0.00139821	1	1	7	P0DTC2	P0DTC2 [223-232]		0	1065.62		100				100	100	100				3.14746e-17				2.64074e-17	2.5e-17	3.08838e-17														312274
High	TWFHAIHVSGTNG	13	[V].TWFHAIHVSGTNG.[T]		3.46221e-05	0.00139821	1	1	338	P0DTC2	P0DTC2 [63-75]		0	1426.69	100	100	100	100	100	100	100	100	100	100	2.75037e-17	3.14746e-17	3.02097e-17	2.53846e-17	2.39613e-17	2.64074e-17	2.5e-17	3.08838e-17	2.38924e-17	2.49258e-17	59.52	142.13	56	58.04	61.6	59.69	62.53	61.01	58.95	113.54	4.73969e+07	7.83373e+07	6.9508e+07	2.00857e+07	3.54136e+07
High	TVYDPLQPELDS	12	[N].TVYDPLQPELDS.[F]		0.0010422	0.00139821	1	1	222	P0DTC2	P0DTC2 [1136-1147]		0	1376.66	39.656	2.468	13.877	93.679	71.937	2.191	56.943	10.712	60.245	100	0.79215	0.883726	0.897838	0.603189	0.698079	0.819651	0.736733	0.930137	0.702346	2.49258e-17	54.26	54.26	54.26	54.26	47.39	54.26	54.26	54.26	54.26	78.09	5.14377e+07	3.20144e+06	1.80002e+07	1.21512e+08	9.33107e+07
High	TYVPAQEKNF	10	[V].TYVPAQEKNF.[T]		0.00166471	0.00139821	1	1	13	P0DTC2	P0DTC2 [1066-1075]		0	1196.59	0.01	31.904	0.01	0.764	0.01	0.01	0.01	3.116	0.01	0.01	2.75037e-17	0.825476	3.02097e-17	0.858462	2.39613e-17	2.64074e-17	2.5e-17	0.99227	2.38924e-17	2.49258e-17		36.48		183.43				33.88				9.01173e+06		222940
High	TYVTQQLIRA	10	[Q].TYVTQQLIRA.[A]		0.0012568	0.00139821	1	1	48	P0DTC2	P0DTC2 [1006-1015]		0	1192.67	0.681	4.656	0.913	0.361	0.684	0.56	0.398	0.75	0.324	0.69	0.81046	0.941307	0.820156	0.685723	0.743396	0.767318	0.709822	0.831259	0.583428	0.75354	34.12	18.05	48.97	44.32	21.11	43.57	44.32	19.5	44.32	34.12	349857	2.2483e+06	468981	160480	307449
High	IEDLLFNKVT	10	[F].IEDLLFNKVT.[L]		8.6987e-05	0.00139821	1	1	233	P0DTC2	P0DTC2 [818-827]		0	1191.66	100	100	100	86.668	100	100	100	100	100	100	2.75037e-17	3.14746e-17	3.02097e-17	0.615739	2.39613e-17	2.64074e-17	2.5e-17	3.08838e-17	2.38924e-17	2.49258e-17	20.18	20.18	20.18	23.36	25.95	20.18	27.34	26.66	21.83	82.89	5.39378e+07	1.14675e+08	8.20651e+07	4.06481e+07	8.41324e+07
High	IEDLLFNKV	9	[F].IEDLLFNKV.[T]		0.00196778	0.00139821	1	1	25	P0DTC2	P0DTC2 [818-826]		0	1090.61	100	100	100	100	100	100	100	100	100	100	2.75037e-17	3.14746e-17	3.02097e-17	2.53846e-17	2.39613e-17	2.64074e-17	2.5e-17	3.08838e-17	2.38924e-17	2.49258e-17											802180	1.03404e+06	977046	983120	1.22652e+06
High	IEDLLFNK	8	[F].IEDLLFNK.[V]		0.00110889	0.00139821	1	1	43	P0DTC2	P0DTC2 [818-825]		0	991.546	14.895	4.338	8.84	13.342	16.846	5.769	14.967	7.211	14.285	11.141	0.84453	0.824184	0.851472	0.868947	0.856628	0.78741	0.881083	0.830019	0.849708	0.893096	50.53	48.05	50.39	44.05	50.82	49.84	49.13	50.9	51.04	125.75	1.55392e+06	478969	958299	1.70945e+06	1.66296e+06
High	LDSKVGGNYNYLYRL	15	[N].LDSKVGGNYNYLYRL.[F]		0.000153346	0.00139821	1	1	56	P0DTC2	P0DTC2 [441-455]		0	1774.91	0.01	0.01	0.01	0.01	0.01	0.01	0.01	0.01	0.01	0.01	2.75037e-17	3.14746e-17	3.02097e-17	2.53846e-17	2.39613e-17	2.64074e-17	2.5e-17	3.08838e-17	2.38924e-17	2.49258e-17	30.81		30.81	25.51			19.35			172.93	429134		133950	188259
High	TYVTQQLIRAAEIR	14	[Q].TYVTQQLIRAAEIR.[A]		0.00119066	0.00139821	1	1	57	P0DTC2	P0DTC2 [1006-1019]		0	1661.93	0.049	0.945	0.844	0.013	0.01	0.01	0.01	0.135	0.01	0.01	0.724672	0.802565	0.805451	0.181933	2.39613e-17	2.64074e-17	2.5e-17	0.451036	2.38924e-17	2.49258e-17	34.72	41.99	64.9	106.92				34.72			347231	6.75692e+06	5.9437e+06	88543.5
High	LDSFKEELDKYFKNH	15	[E].LDSFKEELDKYFKNH.[T]		4.48677e-05	0.00139821	1	1	24	P0DTC2	P0DTC2 [1145-1159]		0	1912.94	0.024	0.01	0.01	0.01	0.01	0.01	0.01	0.01	0.01	0.01	0.625459	3.14746e-17	3.02097e-17	2.53846e-17	2.39613e-17	2.64074e-17	2.5e-17	3.08838e-17	2.38924e-17	2.49258e-17	104.73		104.97	85.62					85.05		355961		98827.1	69898.9
High	LDSFKEELDKY	11	[E].LDSFKEELDKY.[F]		0.00751631	0.00139821	1	1	3	P0DTC2	P0DTC2 [1145-1155]		0	1386.68	0.01	0.01	0.01	0.01	0.01	0.061	0.01	0.01	0.01	0.01	2.75037e-17	3.14746e-17	3.02097e-17	2.53846e-17	2.39613e-17	0.108157	2.5e-17	3.08838e-17	2.38924e-17	2.49258e-17						27.94
High	IEDLLFNKVTLADA	14	[F].IEDLLFNKVTLADA.[G]		0.000172852	0.00139821	1	1	24	P0DTC2	P0DTC2 [818-831]		0	1561.85	4.453	100	39.089	4.129	2.294	21.976	2.221	100	14.086	2.879	0.847893	3.14746e-17	0.819553	0.816793	0.942681	0.823058	0.956413	3.08838e-17	0.840578	0.900371	39.03	46.52	32.27	19.1	19.79	118.53	47.8	27.37	20	18.31	389569	1.27518e+07	3.50084e+06	341941	200725
High	LLALHRSYLTPGDSS	15	[T].LLALHRSYLTPGDSS.[S]		3.13164e-05	0.00139821	1	1	30	P0DTC2	P0DTC2 [241-255]		0	1629.86	0.012	0.01	0.032	0.011	0.01	0.01	0.01	0.01	0.01	0.01	0.540845	3.14746e-17	0.197484	0.173964	2.39613e-17	2.64074e-17	2.5e-17	3.08838e-17	2.38924e-17	2.49258e-17	19.71	73.27	55.51	41.57	14.53	4.69	17.5	25.72		118.84	1.76297e+06	164569	4.14594e+06	1.6391e+06	100782
High	LLALHRSYLTPGDSSS	16	[T].LLALHRSYLTPGDSSS.[G]		0.00453467	0.00139821	1	1	2	P0DTC2	P0DTC2 [241-256]		0	1716.89	0.01	0.105	0.01	0.01	0.01	0.01	0.01	0.01	0.01	0.01	2.75037e-17	0.157896	3.02097e-17	2.53846e-17	2.39613e-17	2.64074e-17	2.5e-17	3.08838e-17	2.38924e-17	2.49258e-17		17.6										73298.7
High	LIANQFNSAIGKIQ	14	[K].LIANQFNSAIGKIQ.[D]		0.000758618	0.00139821	1	1	4	P0DTC2	P0DTC2 [922-935]		0	1516.85	0.01	0.01	0.065	0.01	0.01	0.01	0.01	0.01	0.01	0.01	2.75037e-17	3.14746e-17	0.17206	2.53846e-17	2.39613e-17	2.64074e-17	2.5e-17	3.08838e-17	2.38924e-17	2.49258e-17			80.89										85413.1
High	LPFQQFGRDIA	11	[F].LPFQQFGRDIA.[D]		0.000856046	0.00139821	1	1	26	P0DTC2	P0DTC2 [560-570]		0	1291.68	100	100	100	100	100	100	100	100	100	100	2.75037e-17	3.14746e-17	3.02097e-17	2.53846e-17	2.39613e-17	2.64074e-17	2.5e-17	3.08838e-17	2.38924e-17	2.49258e-17											1.9237e+06	1.47122e+06	1.62301e+06	2.1906e+06	2.09934e+06
High	LPFQQFGRDI	10	[F].LPFQQFGRDI.[A]		0.00271969	0.00139821	1	1	42	P0DTC2	P0DTC2 [560-569]		0	1220.64	100	100	100	100	100	100	100	100	100	100	2.75037e-17	3.14746e-17	3.02097e-17	2.53846e-17	2.39613e-17	2.64074e-17	2.5e-17	3.08838e-17	2.38924e-17	2.49258e-17											1.08396e+06	859795	1.20922e+06	1.87048e+06	1.20018e+06
High	LPFQQFGRD	9	[F].LPFQQFGRD.[I]		0.00126815	0.00139821	1	1	58	P0DTC2	P0DTC2 [560-568]		0	1107.56	100	100	100	100	100	100	100	100	100	100	2.75037e-17	3.14746e-17	3.02097e-17	2.53846e-17	2.39613e-17	2.64074e-17	2.5e-17	3.08838e-17	2.38924e-17	2.49258e-17											8.20716e+06	6.82864e+06	7.18627e+06	8.3365e+06	7.98504e+06
High	LPFQQFGR	8	[F].LPFQQFGR.[D]		0.000640486	0.00139821	1	1	1015	P0DTC2	P0DTC2 [560-567]		0	992.531	63.123	12.8	15.98	78.767	77.747	74.154	76.428	33.272	74.98	75.599	0.758502	0.925733	0.879178	0.629654	0.687745	0.722036	0.687824	0.823043	0.665427	0.687755	5.62	9.66	7.24	8.56	8.56	8.42	9.09	9.09	9.36	29.01	1.53861e+08	3.2429e+07	4.01028e+07	1.97016e+08	1.96361e+08
High	LPFQQFG	7	[F].LPFQQFG.[R]		0.00412931	0.00139821	1	1	53	P0DTC2	P0DTC2 [560-566]		0	836.43	100	100	100	100	100	100	100	100	100	100	2.75037e-17	3.14746e-17	3.02097e-17	2.53846e-17	2.39613e-17	2.64074e-17	2.5e-17	3.08838e-17	2.38924e-17	2.49258e-17											4.91645e+06	1.8839e+06	3.18524e+06	5.97591e+06	5.59529e+06
High	TQRNFYEPQIITTDN	15	[V].TQRNFYEPQIITTDN.[T]		0.000191554	0.00139821	1	1	122	P0DTC2	P0DTC2 [1105-1119]		0	1839.89	0.057	0.41	0.323	0.058	0.046	0.897	0.052	0.208	0.053	0.059	0.736214	0.707488	0.661963	0.40141	0.0898266	0.702834	0.126039	0.549078	0.0881229	0.194045	41.72	36.39	46.84	58.06	44.55	43.99	46.84	38.99	36.78	51.97	7.294e+06	5.2447e+07	4.12793e+07	5.72287e+06	5.87921e+06
High	LPFFSNVTWFHA	12	[F].LPFFSNVTWFHA.[I]		0.000896722	0.00139821	1	1	34	P0DTC2	P0DTC2 [56-67]		0	1465.73	100	100	100	100	100	100	100	100	100	100	2.75037e-17	3.14746e-17	3.02097e-17	2.53846e-17	2.39613e-17	2.64074e-17	2.5e-17	3.08838e-17	2.38924e-17	2.49258e-17											772933	460262	1.23387e+06	2.26935e+06	1.11967e+06
High	TQRNFYEPQIITTDNT	16	[V].TQRNFYEPQIITTDNT.[F]		0.00491588	0.00139821	1	1	6	P0DTC2	P0DTC2 [1105-1120]		0	1940.93	0.216	0.597	0.611	0.212	0.348	1.206	0.328	0.567	0.319	0.34	0.597744	0.76804	0.779621	0.558783	0.57944	0.778082	0.619365	0.776712	0.507487	0.578007	47.9	46.27	34.98	35.26	30.7	39.59	36.99	48.09	33.33	45.67	139207	384728	394041	136718	224491
High	TQSLLIVNNA	10	[K].TQSLLIVNNA.[T]		0.00236514	0.00139821	1	1	41	P0DTC2	P0DTC2 [114-123]		0	1072.6	0.01	100	7.568	7.462	0.01	0.01	6.873	100	6.829	5.419	2.75037e-17	3.14746e-17	0.746046	0.63182	2.39613e-17	2.64074e-17	0.719263	3.08838e-17	0.721227	0.766792		9.36	96.44	540.31			10.31	8.57	9.69	18.68		5.79904e+07	339436	334672
High	TRAGCLIGAEH	11	[Q].TRAGCLIGAEH.[V]		8.32295e-05	0.00139821	1	1	359	P0DTC2	P0DTC2 [645-655]		0	1127.56	19.941	5.702	10.822	12.639	15.289	9.289	17.162	8.411	15.303	12.515	0.831158	0.939731	0.934866	0.875442	0.943708	0.996283	0.916509	0.99462	0.932849	0.93291	38.12	68.67	38.12	32.03	38.12	50.21	51.32	38.12	38.69	102.5	9.84993e+06	2.81656e+06	5.34569e+06	6.58856e+06	7.55218e+06
High	LPFFSNV	7	[F].LPFFSNV.[T]		0.00599271	0.00139821	1	1	15	P0DTC2	P0DTC2 [56-62]		0	823.435	100	100	100	100	100	100	100	100	100	100	2.75037e-17	3.14746e-17	3.02097e-17	2.53846e-17	2.39613e-17	2.64074e-17	2.5e-17	3.08838e-17	2.38924e-17	2.49258e-17											669638	366865	620981	815770	616291
High	IPFAMQMAYRFN	12	[Q].IPFAMQMAYRFN.[G]	2xOxidation [M5; M7]	0.0019084	0.00139821	1	1	39	P0DTC2	P0DTC2 [896-907]		0	1520.7	100	100	100	100	100	100	100	100	100	100	2.75037e-17	3.14746e-17	3.02097e-17	2.53846e-17	2.39613e-17	2.64074e-17	2.5e-17	3.08838e-17	2.38924e-17	2.49258e-17											5.23008e+06	4.48787e+06	5.69667e+06	5.96503e+06	5.91086e+06
High	IPFAMQMAYRFN	12	[Q].IPFAMQMAYRFN.[G]	1xOxidation [M]	0.00010747	0.00139821	1	1	175	P0DTC2	P0DTC2 [896-907]		0	1504.71	100	88.87	100	100	100	100	100	100	100	98.8	2.75037e-17	0.721331	3.02097e-17	2.53846e-17	2.39613e-17	2.64074e-17	2.5e-17	3.08838e-17	2.38924e-17	0.640397	17.45	57.04	20.36	8.33	25.32	16.63	22.5	7.35	12.49	80.64	1.87402e+07	1.13916e+07	1.91266e+07	2.50304e+07	1.70385e+07
High	IPFAMQMAYRFN	12	[Q].IPFAMQMAYRFN.[G]		0.000535701	0.00139821	1	1	33	P0DTC2	P0DTC2 [896-907]		0	1488.71	100	100	100	100	100	100	100	100	100	100	2.75037e-17	3.14746e-17	3.02097e-17	2.53846e-17	2.39613e-17	2.64074e-17	2.5e-17	3.08838e-17	2.38924e-17	2.49258e-17											1.05428e+06	307415	1.6078e+06	2.65391e+06	1.54335e+06
High	IPFAMQMA	8	[Q].IPFAMQMA.[Y]	1xOxidation [M]	0.000597603	0.00139821	1	1	405	P0DTC2	P0DTC2 [896-903]		0	924.432	100	100	100	100	100	100	100	100	100	100	2.75037e-17	3.14746e-17	3.02097e-17	2.53846e-17	2.39613e-17	2.64074e-17	2.5e-17	3.08838e-17	2.38924e-17	2.49258e-17											5.09768e+07	1.08853e+07	3.95314e+07	6.57882e+07	5.77366e+07
High	IPFAMQMA	8	[Q].IPFAMQMA.[Y]		0.00196225	0.00139821	1	1	150	P0DTC2	P0DTC2 [896-903]		0	908.437	12.923	4.087	13.449	16.065	11.529	8.335	11.096	10.034	12.34	20.326	0.874022	0.952448	0.901689	0.846559	0.979879	0.997965	0.97269	0.934269	0.963838	0.873646	36.67	93.86	45.72	39.74	29.29	41.11	37.36	29.35	20.3	81.09	7.8481e+07	2.85884e+07	7.07101e+07	9.79625e+07	7.29395e+07
High	LPDPSKPSKRSFIE	14	[I].LPDPSKPSKRSFIE.[D]		2.2133e-06	0.00139821	1	1	797	P0DTC2	P0DTC2 [806-819]		0	1600.87	100	88.235	82.548	100	100	100	100	74.695	100	72.663	2.75037e-17	0.722434	0.711405	2.53846e-17	2.39613e-17	2.64074e-17	2.5e-17	0.729431	2.38924e-17	0.692978	25.83	25.83	37.3	25.83	25.83	25.83	25.83	25.83	25.83	81.91	2.208e+08	1.60967e+08	1.69019e+08	2.16579e+08	2.08862e+08
High	LPFQQFGRDIAD	12	[F].LPFQQFGRDIAD.[T]		4.00613e-05	0.00139821	1	1	636	P0DTC2	P0DTC2 [560-571]		0	1406.71	42.891	28.911	37.437	54.321	42.528	45.167	44.876	36.422	42.829	40.219	0.789773	0.833631	0.808703	0.687	0.781851	0.784017	0.769575	0.818291	0.763419	0.78194	16.17	25.09	15.58	15.58	16.12	26.51	25.36	15.58	19.22	80.34	2.64527e+08	1.66061e+08	2.30893e+08	3.35022e+08	2.83101e+08
High	IPIGAGIC	8	[D].IPIGAGIC.[A]		0.00713652	0.00139821	1	1	10	P0DTC2	P0DTC2 [664-671]		0	743.412	100	100	100	100	100	100	100	100	100	100	2.75037e-17	3.14746e-17	3.02097e-17	2.53846e-17	2.39613e-17	2.64074e-17	2.5e-17	3.08838e-17	2.38924e-17	2.49258e-17											1.99307e+06	90387	1.0852e+06	2.81589e+06	1.43417e+06
High	IPIGAGICA	9	[D].IPIGAGICA.[S]		0.00142775	0.00139821	1	1	44	P0DTC2	P0DTC2 [664-672]		0	814.449	100	100	100	100	100	100	100	100	100	100	2.75037e-17	3.14746e-17	3.02097e-17	2.53846e-17	2.39613e-17	2.64074e-17	2.5e-17	3.08838e-17	2.38924e-17	2.49258e-17											1.79106e+06	43069.9	913651	1.69468e+06	867784
High	TQRNFYE	7	[V].TQRNFYE.[P]		0.000745421	0.00139821	1	1	276	P0DTC2	P0DTC2 [1105-1111]		0	957.442	4.468	0.91	4.249	4.087	4.378	7.598	5.605	2.302	5.191	2.614	0.965323	0.832837	0.861177	0.957775	0.899359	0.98559	0.934776	0.902987	0.902566	0.870394	34.79	107.29	44.92	32.54	25.53	36.46	61.67	58.19	30.68	32.99	2.03338e+06	289294	2.34369e+06	1.89715e+06	2.16349e+06
High	LPPLLTDEMIAQYTS	15	[V].LPPLLTDEMIAQYTS.[A]		7.76912e-05	0.00139821	1	1	45	P0DTC2	P0DTC2 [861-875]		0	1691.86	0.591	0.194	1.564	2.491	1.271	1.115	1.205	14.543	1.364	0.245	0.901632	0.486654	0.847319	0.957775	0.692493	0.731699	0.72128	0.902552	0.688509	0.449299	132.06	126.19	122.45	122.45	121.9	122.45	122.45	123.84	122.45	122.45	4.27953e+06	1.18719e+06	5.58153e+06	8.89001e+06	4.53509e+06
High	LPPLLTDEMIA	11	[V].LPPLLTDEMIA.[Q]	1xOxidation [M9]	0.000459381	0.00139821	1	1	337	P0DTC2	P0DTC2 [861-871]		0	1228.65	100	18.321	100	100	99.468	9.84	98.605	70.421	100	100	2.75037e-17	0.909431	3.02097e-17	2.53846e-17	0.647908	0.984151	0.643585	0.735013	2.38924e-17	2.49258e-17	69.58	125.69	72.69	69.58	73.58	69.58	69.58	69.58	69.58	99.29	3.28623e+07	4.08917e+06	2.35028e+07	3.38268e+07	2.22012e+07
High	LPPLLTDEMIA	11	[V].LPPLLTDEMIA.[Q]		0.00120583	0.00139821	1	1	93	P0DTC2	P0DTC2 [861-871]		0	1212.65	100	13.374	100	100	100	39.408	100	100	100	100	2.75037e-17	0.907525	3.02097e-17	2.53846e-17	2.39613e-17	0.805834	2.5e-17	3.08838e-17	2.38924e-17	2.49258e-17	133.43	89.88	44.79	54.79	68.35	51.42	56.66	53.35	53.21	129.94	2.40296e+07	2.00712e+06	2.68124e+07	3.48127e+07	2.5068e+07
High	TQQLIRAAE	9	[V].TQQLIRAAE.[I]		0.0026177	0.00139821	1	1	158	P0DTC2	P0DTC2 [1009-1017]		0	1029.57	1.518	1.098	1.112	1.328	1.662	1.616	1.454	0.918	1.754	1.367	0.822853	0.793144	0.781713	0.792423	0.743541	0.76796	0.747721	0.815131	0.701969	0.753465	32.32	35.36	41.32	41.32	26.55	32.32	30.85	36.21	38.24	85.23	1.2313e+06	867458	954327	1.28254e+06	1.34786e+06
High	LPPLLTD	7	[V].LPPLLTD.[E]		0.00130716	0.00139821	1	1	10	P0DTC2	P0DTC2 [861-867]		0	768.45	100	100	100	100	100	100	100	100	100	100	2.75037e-17	3.14746e-17	3.02097e-17	2.53846e-17	2.39613e-17	2.64074e-17	2.5e-17	3.08838e-17	2.38924e-17	2.49258e-17											520819	311147	606950	797478	444754
High	LPPAYTNSFTRG	12	[Q].LPPAYTNSFTRG.[V]		0.000151382	0.00139821	1	1	572	P0DTC2	P0DTC2 [24-35]		0	1323.67	39.231	29.618	33.227	42.136	38.835	37.388	41.647	26.926	38.858	34.72	0.79215	0.833631	0.819553	0.725926	0.798563	0.814656	0.777392	0.846004	0.776083	0.792617	27.24	31.34	29.64	25.33	27.31	29.51	31.34	31.34	31.34	49.54	1.6185e+08	1.22193e+08	1.37081e+08	1.73838e+08	1.60218e+08
High	TQQLIRAAEIR	11	[V].TQQLIRAAEIR.[A]		0.000188628	0.00139821	1	1	343	P0DTC2	P0DTC2 [1009-1019]		0	1298.75	28.677	30.103	26.959	4.898	22.56	36.494	23.814	45.593	26.035	15.283	0.815523	0.832837	0.831801	0.972398	0.891697	0.818037	0.863385	0.80147	0.852669	0.912556	15.77	20.76	34.84	20.77	15.77	15.77	23.01	19.97	20.44	47.9	2.93011e+07	3.4445e+07	3.40187e+07	5.70518e+06	2.30511e+07
High	LPPAYTNS	8	[Q].LPPAYTNS.[F]		0.00144975	0.00139821	1	1	107	P0DTC2	P0DTC2 [24-31]		0	862.431	100	100	100	100	100	100	100	100	100	100	2.75037e-17	3.14746e-17	3.02097e-17	2.53846e-17	2.39613e-17	2.64074e-17	2.5e-17	3.08838e-17	2.38924e-17	2.49258e-17											5.94929e+06	156567	1.44969e+06	7.54976e+06	6.05936e+06
High	TRAGCLIGAEHVNNS	15	[Q].TRAGCLIGAEHVNNS.[Y]		0.000355284	0.00139821	1	1	63	P0DTC2	P0DTC2 [645-659]		0	1541.75	0.061	0.494	0.298	0.046	0.01	0.098	0.186	0.546	0.205	0.16	0.741024	0.732116	0.641034	0.358916	2.39613e-17	0.22391	0.315309	0.753251	0.261602	0.358707	22.21	63.86	26.13	86.38		60.22	37.79	26.13	49.9	63.25	590113	5.02817e+06	2.60222e+06	401457
High	LPLVSSQCVNLT	12	[L].LPLVSSQCVNLT.[T]		0.000304617	0.00139821	1	1	414	P0DTC2	P0DTC2 [8-19]		0	1273.68	27.925	9.604	33.521	41.665	40.371	22.046	33.974	37.204	30.908	80.632	0.816162	0.9548	0.819553	0.728699	0.793479	0.881772	0.805886	0.815858	0.818503	0.676564	69.93	145.89	34.32	34.32	44.66	124.65	34.32	34.32	34.32	96.29	3.82988e+07	1.3172e+07	4.59737e+07	5.71445e+07	5.40598e+07
High	LPIGINITRFQTLLA	15	[D].LPIGINITRFQTLLA.[L]		0.000143583	0.00139821	1	1	26	P0DTC2	P0DTC2 [229-243]		0	1670	0.688	0.302	1.822	2.142	1.05	1.243	1.334	5.886	1.336	0.481	0.74793	0.519004	0.819752	0.873512	0.686697	0.77621	0.751622	0.960933	0.743783	0.674945	123.94	97.82	97.82	97.82	95.24	97.82	97.82	100.36	97.82	136.66	1.11856e+06	494272	1.28354e+06	1.50879e+06	1.13783e+06
High	LPIGINITRFQTL	13	[D].LPIGINITRFQTL.[L]		0.000282442	0.00139821	1	1	6	P0DTC2	P0DTC2 [229-241]		0	1485.88	0.01	0.01	0.969	1.1	0.01	0.01	0.01	13.308	0.01	0.01	2.75037e-17	3.14746e-17	0.86522	0.932062	2.39613e-17	2.64074e-17	2.5e-17	0.804285	2.38924e-17	2.49258e-17			83.66	124.1				117.75					81680.3	92727.8
High	LPIGINITRFQT	12	[D].LPIGINITRFQT.[L]		0.00110678	0.00139821	1	1	23	P0DTC2	P0DTC2 [229-240]		0	1372.79	0.773	0.66	0.964	1.128	0.748	0.342	0.762	2.267	0.622	0.62	0.822853	0.789983	0.835202	0.88693	0.769116	0.696554	0.804165	0.920546	0.706474	0.75354	57.16	47.49	56.97	35.25	47.49	77.34	47.49	55.76	59.2	61.27	351857	300319	418529	513289	340350
High	LPIGINITRFQ	11	[D].LPIGINITRFQ.[T]		1.00255e-05	0.00139821	1	1	494	P0DTC2	P0DTC2 [229-239]		0	1271.75	23.691	17.479	19.93	41.238	26.322	14.252	28.18	51.481	26.182	31.217	0.822853	0.893577	0.852706	0.729918	0.866154	0.941256	0.831725	0.786566	0.85179	0.802185	65.03	66.04	55.92	45.69	45.69	84.96	45.69	45.69	45.69	95.94	5.94006e+07	6.58087e+07	5.8796e+07	1.21654e+08	7.76507e+07
High	LPIGINITRF	10	[D].LPIGINITRF.[Q]		0.000753651	0.00139821	1	1	49	P0DTC2	P0DTC2 [229-238]		0	1143.69	1.049	0.551	1.409	1.499	1.158	0.271	1.13	2.551	0.837	2.097	0.845352	0.559105	0.837944	0.905165	0.680141	0.285846	0.708902	0.905242	0.592468	0.841675	65.32	123.46	86.42	45.13	45.13	112.61	58.81	45.13	79.91	112.61	2.17795e+06	603269	3.63888e+06	3.87207e+06	2.99074e+06
High	TQQLIRAAEIRA	12	[V].TQQLIRAAEIRA.[S]		0.0021443	0.00139821	1	1	6	P0DTC2	P0DTC2 [1009-1020]		0	1369.79	0.01	0.01	0.01	0.01	0.01	0.01	0.01	0.034	0.01	0.01	2.75037e-17	3.14746e-17	3.02097e-17	2.53846e-17	2.39613e-17	2.64074e-17	2.5e-17	0.0484245	2.38924e-17	2.49258e-17								37.4
High	TQQLIRAAEIRASAN	15	[V].TQQLIRAAEIRASAN.[L]		0.000523106	0.00139821	1	1	82	P0DTC2	P0DTC2 [1009-1023]		0	1641.9	0.159	0.579	0.403	0.051	0.085	0.088	0.108	0.382	0.096	0.075	0.806834	0.764527	0.710025	0.378692	0.14841	0.208597	0.221001	0.694183	0.146083	0.228921	27.48	26.21	23.45	51.64	28.78	28.78	28.78	28.78	24.12	41.23	4.40977e+06	1.53376e+07	1.11768e+07	1.35247e+06	2.35063e+06
High	IPIGAGICASYQ	12	[D].IPIGAGICASYQ.[T]		0.00134118	0.00139821	1	1	127	P0DTC2	P0DTC2 [664-675]		0	1192.6	5.008	1.68	3.913	27.99	8.689	3.254	8.917	2.697	7.752	8.045	0.97398	0.834302	0.831801	0.780633	0.984126	0.832831	0.996607	0.853134	0.977406	0.985447	19.09	21.91	41.26	19.09	35.27	19.93	21.91	21.91	21.92	44.11	3.00935e+06	1.05852e+06	2.7985e+06	1.58267e+07	6.77567e+06
High	LPLVSSQC	8	[L].LPLVSSQC.[V]		7.90148e-05	0.00139821	1	1	157	P0DTC2	P0DTC2 [8-15]		0	846.439	79.126	35.352	72.039	100	100	66.036	92.888	50.825	94.906	100	0.745294	0.811427	0.747719	2.53846e-17	2.39613e-17	0.735485	0.654514	0.788799	0.622222	2.49258e-17	61.77	140.65	74.6	64.31	71.03	74.65	73.39	73.47	68.6	59.85	6.17624e+06	5.66165e+06	5.62303e+06	8.72179e+06	8.1399e+06
High	LPDPSKPSKR	10	[I].LPDPSKPSKR.[S]		6.47622e-05	0.00139821	1	1	720	P0DTC2	P0DTC2 [806-815]		0	1124.64	3.988	8.827	0.471	68.888	59.453	34.385	50.378	11.012	48.518	32.359	0.999896	0.995821	0.772742	0.639134	0.730187	0.819651	0.751622	0.971699	0.743783	0.798878	34.15	36.94	30.71	30.71	25.44	30.71	30.71	30.71	30.71	86.33	1.21863e+06	3.26427e+06	141352	2.03944e+07	1.52928e+07
High	TRFASVYAWNRKRIS	15	[A].TRFASVYAWNRKRIS.[N]		0.00194039	0.00139821	1	1	17	P0DTC2	P0DTC2 [345-359]		0	1855.01	0.062	0.01	0.042	0.019	0.01	0.01	0.011	0.017	0.011	0.01	0.741024	3.14746e-17	0.233133	0.234842	0.0217798	2.64074e-17	0.0335823	0.130425	0.018131	0.052944	54.66	35.81	38.46	38.46	38.46	38.46	51.92	38.46	53.84	68.05	981084	114761	531383	246306	129986
High	LNTLVKQLS	9	[A].LNTLVKQLS.[S]		0.0060358	0.00139821	1	1	8	P0DTC2	P0DTC2 [959-967]		0	1015.61	0.354	2.624	2.526	0.502	0.256	0.01	0.142	0.406	0.01	0.01	0.736214	0.927968	0.855676	0.770232	0.534765	2.64074e-17	0.407035	0.731171	2.38924e-17	2.49258e-17	18.55	33.78	67.11	67.11	34.25		21.71	60.28			181123	1.036e+06	1.29166e+06	212615	117108
High	ILPVSMTKTSVDCT	14	[E].ILPVSMTKTSVDCT.[M]		0.00627201	0.00139821	1	1	6	P0DTC2	P0DTC2 [726-739]		0	1494.75	100	100	100	100	100	100	100	100	100	100	2.75037e-17	3.14746e-17	3.02097e-17	2.53846e-17	2.39613e-17	2.64074e-17	2.5e-17	3.08838e-17	2.38924e-17	2.49258e-17											174782	2.94324e+06	1.00411e+06	140712	244538
High	TTAPAICH	8	[F].TTAPAICH.[D]		0.0020364	0.00139821	1	1	260	P0DTC2	P0DTC2 [1076-1083]		0	813.392	100	100	100	100	100	100	100	100	100	100	2.75037e-17	3.14746e-17	3.02097e-17	2.53846e-17	2.39613e-17	2.64074e-17	2.5e-17	3.08838e-17	2.38924e-17	2.49258e-17											1.50119e+06	772023	434103	998544	1.15049e+06
High	ILPVSMTKTS	10	[E].ILPVSMTKTS.[V]		0.00331018	0.00139821	1	1	25	P0DTC2	P0DTC2 [726-735]		0	1076.6	5.062	66.78	64.363	3.022	1.187	7.877	1.512	4.8	1.343	1.449	0.828947	0.76804	0.781976	0.863912	0.943162	0.752361	0.991935	0.818064	0.953575	0.966727	55.69	56.57	66.14	231.67	56.54	56.57	56.49	61.2	49.97	46.28	442888	5.78764e+06	5.57819e+06	245063	102833
High	ILPDPSKPSKRSFIE	15	[Q].ILPDPSKPSKRSFIE.[D]		8.22622e-05	0.00139821	1	1	98	P0DTC2	P0DTC2 [805-819]		0	1713.95	0.222	0.212	0.238	0.044	0.063	0.098	0.059	0.103	0.063	0.066	0.822853	0.540499	0.580524	0.353175	0.117064	0.224923	0.139629	0.394033	0.101731	0.210818	17.35	51.68	28.54	66.24	37.9	17.35	17.35	17.35	17.48	56.53	6.2113e+07	4.3955e+07	6.34552e+07	8.37509e+06	1.47112e+07
High	TTDAVRDPQTLE	12	[D].TTDAVRDPQTLE.[I]		0.00010138	0.00139821	1	1	93	P0DTC2	P0DTC2 [572-583]		0	1345.66	10.106	1.409	6.196	7.407	5.084	2.019	5.137	1.748	5.954	4.343	0.897998	0.827227	0.920914	0.923913	0.918271	0.801103	0.919578	0.836275	0.935617	0.931165	9.04	41.27	30.9	6	12.68	38.5	41.16	26.51	37.2	108.98	7.34461e+06	821151	4.59689e+06	5.50098e+06	3.64104e+06
High	ILPDPSKPSKR	11	[Q].ILPDPSKPSKR.[S]		0.00298171	0.00139821	1	1	52	P0DTC2	P0DTC2 [805-815]		0	1237.73	26.564	38.495	3.911	10.803	20.903	18.932	23.432	27.289	24.38	10.968	0.712296	0.644987	0.840867	0.645596	0.614944	0.602202	0.655701	0.611787	0.680378	0.75354	14.78	37.49	78.51	46.15	15.99	26.56	26.86	7.32	40.91	112.54	1.08355e+06	1.55767e+06	249779	559035	845810
High	LLIVNNA	7	[S].LLIVNNA.[T]		0.00317255	0.00139821	1	1	23	P0DTC2	P0DTC2 [117-123]		0	756.461	33.595	1.096	28.195	22.525	15.617	10.836	15.852	7.279	15.254	16.426	0.822853	0.883726	0.852706	0.810183	0.917977	0.878283	0.917402	0.859981	0.918068	0.890375	19.91	24.13	18.92	20.27	21.46	16.34	15.59	19.41	20.58	25.98	4.58745e+06	149669	3.85007e+06	3.07576e+06	2.1325e+06
High	LLKYNENGTITD	12	[F].LLKYNENGTITD.[A]		0.00164445	0.00139821	1	1	16	P0DTC2	P0DTC2 [276-287]		0	1380.7	10.675	31.284	100	4.006	7.012	56.309	8.9	72.635	9.803	5.802	0.831113	0.833631	3.02097e-17	0.835645	0.84104	0.757984	0.805886	0.731171	0.903927	0.865712	43.44	40.03	38.36	40.43	35.03	35.98	36.56	35.21	47.18	100.26	1.19085e+06	3.21585e+06	1.10714e+07	415954	749154
High	LLQYGSF	7	[L].LLQYGSF.[C]		0.00136374	0.00139821	1	1	8	P0DTC2	P0DTC2 [753-759]		0	827.43	0.269	12.44	1.371	0.01	0.01	4.555	0.316	2.188	0.289	0.437	0.683063	0.9548	0.931813	2.53846e-17	2.39613e-17	0.997965	0.66977	0.992219	0.588065	0.718824	34.2	5.41	64.53			24.07	7.19	52.49	35.23	10.76	82605.2	3.02824e+06	333644
High	LLHAPATVCGPKKST	15	[E].LLHAPATVCGPKKST.[N]		2.96911e-06	0.00139821	1	1	108	P0DTC2	P0DTC2 [517-531]		0	1522.84	0.012	0.01	0.01	0.01	0.01	0.01	0.01	0.01	0.01	0.01	0.536024	3.14746e-17	3.02097e-17	2.53846e-17	2.39613e-17	2.64074e-17	2.5e-17	3.08838e-17	2.38924e-17	2.49258e-17	37.53	35.08	74.74	33.08	18.43	55.76	27.86	49.69	52.21	134.05	517862	408968	293400	249922	151403
High	TTDNTFVSGNCD	12	[I].TTDNTFVSGNCD.[V]		0.00474145	0.00139821	1	1	49	P0DTC2	P0DTC2 [1116-1127]		0	1273.5	100	100	100	100	100	100	100	100	100	100	2.75037e-17	3.14746e-17	3.02097e-17	2.53846e-17	2.39613e-17	2.64074e-17	2.5e-17	3.08838e-17	2.38924e-17	2.49258e-17											4.50176e+06	37235.9	1.17699e+06	3.01735e+06	2.52411e+06
High	LLFNKVTLADAGFIK	15	[D].LLFNKVTLADAGFIK.[Q]		5.27281e-05	0.00139821	1	1	20	P0DTC2	P0DTC2 [821-835]		0	1649.96	0.021	0.01	0.031	0.01	0.014	0.01	0.01	0.13	0.01	0.01	0.141651	3.14746e-17	0.014667	2.53846e-17	0.0288951	2.64074e-17	2.5e-17	0.220825	2.38924e-17	2.49258e-17	114.85		100.56		101.07			122.27			92342.1		114648		53148.5
High	LIDLQELGKYEQYIK	15	[S].LIDLQELGKYEQYIK.[W]		0.000159185	0.00139821	1	1	12	P0DTC2	P0DTC2 [1197-1211]		0	1853.01	0.714	0.383	0.73	0.888	0.643	0.135	0.616	0.782	0.791	0.764	0.915223	0.683844	0.793952	0.850722	0.546307	0.278479	0.596624	0.802017	0.58045	0.704755	105.82	120.25	105.35	105.35	105.35	135.26	105.35	105.35	105.35	105.35	2.52428e+06	1.35376e+06	2.57916e+06	3.13658e+06	2.271e+06
High	LIDLQELGKYE	11	[S].LIDLQELGKYE.[Q]		0.000543379	0.00139821	1	1	50	P0DTC2	P0DTC2 [1197-1207]		0	1320.7	2.478	0.874	9.398	4.487	4.567	0.846	3.525	11.152	4.482	4.658	0.893574	0.790168	0.936918	0.999172	0.88886	0.819651	0.863385	0.927975	0.877665	0.931165	69.3	60.68	67.49	72.34	61.6	66.63	68.58	72.34	67.76	110.03	1.45687e+06	731362	5.72436e+06	2.6378e+06	2.68501e+06
High	LIDLQEL	7	[S].LIDLQEL.[G]		0.00509869	0.00139821	1	1	22	P0DTC2	P0DTC2 [1197-1203]		0	843.482	47.978	0.502	29.238	28.613	19.554	0.395	14.403	2.418	13.895	57.45	0.778416	0.714363	0.823103	0.778154	0.915592	0.741646	0.940289	0.947357	0.943511	0.72775	54.49	66.41	74.18	15.77	24.14	115.48	27.03	30.57	43.37	115.48	1.48883e+07	148597	8.21306e+06	1.09642e+07	7.03794e+06
High	LICAQKFNGLTVLPP	15	[D].LICAQKFNGLTVLPP.[L]		0.000584507	0.00139821	1	1	36	P0DTC2	P0DTC2 [849-863]		0	1613.91	0.012	0.01	0.011	0.027	0.01	0.01	0.01	0.025	0.01	0.017	0.536024	3.14746e-17	0.0968442	0.275731	2.39613e-17	2.64074e-17	2.5e-17	0.164287	2.38924e-17	0.0798402	63.36	75.25	95.95	97.77	83.03	91.25	88.15	81.11	87.81	116.89	229495	70134.3	175236	361445	98642
High	IIAYTMSLGAEN	12	[S].IIAYTMSLGAEN.[S]	1xOxidation [M6]	0.000642691	0.00139821	1	1	29	P0DTC2	P0DTC2 [692-703]		0	1298.63	31.266	33.279	40.974	47.189	72.574	52.799	73.019	45.655	70.33	54.374	0.805574	0.790018	0.805451	0.721602	0.698079	0.762878	0.695305	0.795581	0.679689	0.739464	34.42	48.32	34.42	33.32	34.42	34.42	34.42	34.42	34.42	117.35	2.30123e+06	2.15336e+06	3.01575e+06	3.50644e+06	5.34153e+06
High	IIAYTMSLGAEN	12	[S].IIAYTMSLGAEN.[S]		0.0022874	0.00139821	1	1	17	P0DTC2	P0DTC2 [692-703]		0	1282.63		100	100	100	100	100	100	100	100	100		3.14746e-17	3.02097e-17	2.53846e-17	2.39613e-17	2.64074e-17	2.5e-17	3.08838e-17	2.38924e-17	2.49258e-17												2.23304e+06	727281	253168	418515
High	LLHAPATVCGP	11	[E].LLHAPATVCGP.[K]		0.00373331	0.00139821	1	1	5	P0DTC2	P0DTC2 [517-527]		0	1078.57		100	100					100				3.14746e-17	3.02097e-17					3.08838e-17														2.72604e+06	87153.4
High	LPQGFSAL	8	[D].LPQGFSAL.[E]		0.00323403	0.00139821	1	1	109	P0DTC2	P0DTC2 [216-223]		0	832.456	100	4.01	76.989	100	100	34.922	100	23.302	100	100	2.75037e-17	0.943619	0.722064	2.53846e-17	2.39613e-17	0.819651	2.5e-17	0.854773	2.38924e-17	2.49258e-17	34.45	29.19	27.96	22.25	34.45	23.66	24.23	27.91	26.94	60.42	7.51084e+07	1.54932e+06	3.20465e+07	8.89104e+07	4.46534e+07
High	LIRAAEIR	8	[Q].LIRAAEIR.[A]		0.00155318	0.00139821	1	1	80	P0DTC2	P0DTC2 [1012-1019]		0	941.589	35.347	1.069	10.133	9.682	15.245	34.53	16.096	9.657	16.576	13.542	0.81383	0.877215	0.827802	0.785939	0.821528	0.817763	0.751622	0.814541	0.823436	0.818349	33.44	52.49	33.44	41.71	33.44	33.44	45.14	33.44	34.99	105.63	3.08658e+06	93351.2	884813	845415	1.33124e+06
High	TSNFRVQPT	9	[Q].TSNFRVQPT.[E]		0.000248535	0.00139821	1	1	374	P0DTC2	P0DTC2 [315-323]		0	1049.54	0.491	1.549	1.188	0.285	0.832	0.565	0.864	1.046	0.966	0.548	0.891436	0.839632	0.827411	0.707045	0.610951	0.607247	0.668126	0.823061	0.62793	0.647155	18.69	28.86	36.68	18.69	36.68	34.36	68.79	23.17	41.42	58.78	4.21925e+06	1.20627e+07	8.5094e+06	2.44975e+06	6.25921e+06
High	LNRALTGIAVEQD	13	[Q].LNRALTGIAVEQD.[K]		0.00146422	0.00139821	1	1	56	P0DTC2	P0DTC2 [763-775]		0	1399.75	0.268	5.648	10.334	0.518	0.417	5.879	0.408	6.817	0.557	0.421	0.646337	0.988499	0.925063	0.702983	0.498817	0.956617	0.580354	0.986847	0.552491	0.549444	36.79	21.64	35.84	47.71	13.47	12.35	13.47	12.35	28.86	32.36	237441	4.6136e+06	9.1472e+06	458633	368941
High	INITRFQTLLALHRS	15	[G].INITRFQTLLALHRS.[Y]		0.000169332	0.00139821	1	1	16	P0DTC2	P0DTC2 [233-247]		0	1783.03	0.077	0.038	0.065	0.01	0.01	0.01	0.034	0.269	0.01	0.01	0.221803	0.0657503	0.10914	2.53846e-17	2.39613e-17	2.64074e-17	0.0596142	0.286377	2.38924e-17	2.49258e-17	119.38	83.92	92.81				77.71	110.4			147935	73005.1	121118
High	INITRFQTL	9	[G].INITRFQTL.[L]		0.00206928	0.00139821	1	1	4	P0DTC2	P0DTC2 [233-241]		0	1105.64	0.01	0.195	0.01	0.01	0.01	0.01	0.01	0.01	0.01	0.01	2.75037e-17	0.348115	3.02097e-17	2.53846e-17	2.39613e-17	2.64074e-17	2.5e-17	3.08838e-17	2.38924e-17	2.49258e-17		9.5										161681
High	TRFQTLLALHRS	12	[I].TRFQTLLALHRS.[Y]		0.00567455	0.00139821	1	1	14	P0DTC2	P0DTC2 [236-247]		0	1442.82	2.135	2.624	1.763	2.512	2.957	0.86	1.335	1.745	1.696	0.686	0.985347	0.932859	0.986735	0.957612	0.927102	0.878283	0.964131	0.998526	0.990902	0.803507	44.41	46.97	18.26	18.27	58.92	41.99	57.57	42.19	90.18	114.15	391742	417287	323522	460882	372931
High	LNEVAKNLNESLID	14	[R].LNEVAKNLNESLID.[L]		0.00123579	0.00139821	1	1	14	P0DTC2	P0DTC2 [1186-1199]		0	1571.83	0.373	1.937	6.647	3.686	3.813	3.13	3.955	5.145	3.926	3.96	0.734105	0.833631	0.997231	0.999172	0.875512	0.819651	0.903442	0.944546	0.867195	0.921935	41.17	13.65	28.13	20.49	3.01	3.21	2.46	16.83	10.8	56.99	301012	1.50632e+06	4.91196e+06	2.97751e+06	3.06911e+06
High	LNESLIDLQELGKYE	15	[N].LNESLIDLQELGKYE.[Q]		5.67881e-05	0.00139821	1	1	25	P0DTC2	P0DTC2 [1193-1207]		0	1763.91	0.035	0.01	0.01	0.01	0.01	0.01	0.01	0.01	0.01	0.01	0.67273	3.14746e-17	3.02097e-17	2.53846e-17	2.39613e-17	2.64074e-17	2.5e-17	3.08838e-17	2.38924e-17	2.49258e-17	115.62										438340
High	LNESLIDLQELGK	13	[N].LNESLIDLQELGK.[Y]		0.00080946	0.00139821	1	1	4	P0DTC2	P0DTC2 [1193-1205]		0	1471.8	0.01	0.115	0.01	0.01	0.01	0.01	0.01	0.191	0.01	0.01	2.75037e-17	0.170559	3.02097e-17	2.53846e-17	2.39613e-17	2.64074e-17	2.5e-17	0.466829	2.38924e-17	2.49258e-17		59.64						48.66				72304.9
High	LNDILSRLDKVEAEV	15	[V].LNDILSRLDKVEAEV.[Q]		0.00260873	0.00139821	1	1	1	P0DTC2	P0DTC2 [977-991]		0	1713.94	0.128	0.105	0.132	0.01	0.01	0.01	0.01	0.01	0.01	0.01	0.449092	0.138698	0.35819	2.53846e-17	2.39613e-17	2.64074e-17	2.5e-17	3.08838e-17	2.38924e-17	2.49258e-17	86.2	86.04	86.14								81702.6	67041.5	84346.5
High	ILSRLDKV	8	[D].ILSRLDKV.[E]		0.000738067	0.00139821	1	1	109	P0DTC2	P0DTC2 [980-987]		0	943.593	47.84	4.888	29.459	29.958	24.3	49.195	27.449	11.189	29.977	21.202	0.778416	0.917074	0.823103	0.776402	0.880616	0.77611	0.836189	0.949787	0.823436	0.869511	22.71	20.18	27.06	22.2	22.59	28.75	28.75	29.35	28.75	44.68	1.0281e+07	929605	7.48653e+06	6.43801e+06	5.71086e+06
High	LNDILSR	7	[V].LNDILSR.[L]		0.00137527	0.00139821	1	1	131	P0DTC2	P0DTC2 [977-983]		0	830.473	26.83	1.623	13.724	24.3	26.295	9.738	22.46	9.384	27.607	17.514	0.832899	0.973229	0.880718	0.79882	0.866154	0.90981	0.867019	0.848498	0.823436	0.879764	26.74	39.79	27.55	26.16	26.63	36.32	17.13	27.55	23.23	42.1	3.34287e+06	202255	1.71e+06	3.12268e+06	3.27626e+06
High	INASVVNI	8	[G].INASVVNI.[Q]		0.00291131	0.00139821	1	1	32	P0DTC2	P0DTC2 [1172-1179]		0	829.478	36.639	6.394	48.599	26.294	34.514	81.746	37.344	17.475	31.888	32.764	0.816162	0.806488	0.791564	0.792423	0.821528	0.707058	0.795981	0.878807	0.815333	0.798791	5.05	14.42	4.94	36.35	15.38	12.31	11.69	7.73	15.44	36.35	4.63883e+06	761392	6.16025e+06	3.33418e+06	3.96466e+06
High	TRGVYYPDKVFRSSV	15	[F].TRGVYYPDKVFRSSV.[L]		2.51542e-06	0.00139821	1	1	117	P0DTC2	P0DTC2 [33-47]		0	1773.93	0.019	0.011	0.012	0.012	0.01	0.01	0.01	0.01	0.01	0.01	0.589348	0.0742037	0.102641	0.180894	2.39613e-17	2.64074e-17	2.5e-17	3.08838e-17	2.38924e-17	0.0523247	29.59	50.79	57.93	28.3	26.4	24.74	30.64	30.64	37.83	109.57	2.7758e+06	1.61356e+06	1.44113e+06	1.55988e+06	1.22292e+06
High	TRTQLPPA	8	[T].TRTQLPPA.[Y]		0.00747918	0.00139821	1	1	1028	P0DTC2	P0DTC2 [20-27]		0	883.5	100	53.624	100	100	100	100	100	100	100	100	2.75037e-17	0.0683875	3.02097e-17	2.53846e-17	2.39613e-17	2.64074e-17	2.5e-17	3.08838e-17	2.38924e-17	2.49258e-17	46.84	48.25	50.54	49.9	48.97	47.3	50.88	51.64	46.8	98.73	9.2363e+06	667849	3.96322e+06	6.36053e+06	8.91342e+06
High	LMSFPQSAPHGVVFL	15	[H].LMSFPQSAPHGVVFL.[H]	1xOxidation [M2]	0.000531264	0.00139821	1	1	54	P0DTC2	P0DTC2 [1049-1063]		0	1645.84	0.019	0.01	0.01	0.01	0.01	0.01	0.011	0.01	0.01	0.01	0.592586	3.14746e-17	3.02097e-17	2.53846e-17	2.39613e-17	2.64074e-17	0.0329066	3.08838e-17	2.38924e-17	2.49258e-17	107.73		76.53	90.31	126.09		80.23	107.73	94.22		785497		310358	199067	128829
High	LMSFPQSAPHGVVFL	15	[H].LMSFPQSAPHGVVFL.[H]		0.000545958	0.00139821	1	1	40	P0DTC2	P0DTC2 [1049-1063]		0	1629.85	0.015	0.01	0.01	0.013	0.01	0.014	0.013	0.024	0.022	0.01	0.557656	3.14746e-17	0.0901777	0.183947	2.39613e-17	0.0466458	0.0399708	0.163358	0.037791	2.49258e-17	63.07	95.09	96.45	83.95	94.9	84.51	55.91	84.17	19.45	89.37	376881	268266	556347	369230	242555
High	LMSFPQSAPHG	11	[H].LMSFPQSAPHG.[V]		0.00402503	0.00139821	1	1	21	P0DTC2	P0DTC2 [1049-1059]		0	1171.56	0.762	1.274	1.849	0.57	0.01	1.573	0.01	0.659	0.68	0.01	0.822853	0.882351	0.849227	0.784608	2.39613e-17	0.853644	2.5e-17	0.815494	0.706474	2.49258e-17	38.27	38.49	36.09	24.91		36.09		19.45	30.56		321571	608470	1.0214e+06	272344
High	TRTQLPPAYTNS	12	[T].TRTQLPPAYTNS.[F]		0.00110889	0.00139821	1	1	30	P0DTC2	P0DTC2 [20-31]		0	1348.69	1.325	19.354	5.771	0.614	1.216	0.01	1.268	6.621	2.863	0.826	0.976644	0.842457	0.841603	0.807815	0.943708	2.64074e-17	0.956907	0.838036	0.918068	0.851934	71.62	60.01	71.29	79.89	64.69		61.27	55.45	53.4	65.4	143464	2.09614e+06	625054	60034.9	131721
High	IITTDNTFVSGNCD	14	[Q].IITTDNTFVSGNCD.[V]		0.0012543	0.00139821	1	1	109	P0DTC2	P0DTC2 [1114-1127]		0	1499.67	26.704	25.837	41.678	32.127	45.463	39.728	47.64	34.6	46.873	43.427	0.821644	0.840798	0.800069	0.770232	0.773898	0.805224	0.760266	0.822994	0.750458	0.769607	27.06	65.43	27.06	33.1	27.06	26.93	27.06	27.06	27.06	85.17	6.28845e+06	6.08419e+06	9.81451e+06	8.48654e+06	1.07058e+07
High	INASVVNIQKEI	12	[G].INASVVNIQKEI.[D]		0.000237115	0.00139821	1	1	2	P0DTC2	P0DTC2 [1172-1183]		0	1327.76
High	NNSIAIPTNFT	11	[S].NNSIAIPTNFT.[I]		0.003072	0.00139821	1	1	7	P0DTC2	P0DTC2 [709-719]		0	1191.6	1.191	37.42	1.057	2.899	1.593	1.285	1.298	1.035	0.01	2.041	0.955279	0.806488	0.882993	0.873356	0.984657	0.966735	0.967101	0.924295	2.38924e-17	0.966727	58.14	14.67	27.88	90.89	30.02	37.8	16.53	17.23		48.53	149188	5.20289e+06	150173	179480	202259
High	NNSYECDIPIGAGIC	15	[V].NNSYECDIPIGAGIC.[A]		0.00259981	0.00139821	1	1	22	P0DTC2	P0DTC2 [657-671]		0	1568.67	0.01	0.01	0.029	0.01	0.01	0.051	0.01	0.01	0.031	0.01	2.75037e-17	3.14746e-17	0.0502303	2.53846e-17	2.39613e-17	0.0827037	2.5e-17	3.08838e-17	0.0300494	2.49258e-17			76.39			93.18			78.47				56426.1
High	NNTVYDPLQP	10	[V].NNTVYDPLQP.[E]		0.00819991	0.00139821	1	1	11	P0DTC2	P0DTC2 [1134-1143]		0	1160.56	100	100		100		100		100	100		2.75037e-17	3.14746e-17		2.53846e-17		2.64074e-17		3.08838e-17	2.38924e-17												77881.8	8.62946e+06		104655
High	RFDNPVLPFND	11	[K].RFDNPVLPFND.[G]		0.00354087	0.00139821	1	1	16	P0DTC2	P0DTC2 [78-88]		0	1333.65	100	100	100	100	100	100	100	100	100	100	2.75037e-17	3.14746e-17	3.02097e-17	2.53846e-17	2.39613e-17	2.64074e-17	2.5e-17	3.08838e-17	2.38924e-17	2.49258e-17											68536.9	622661	294842	101401	257375
High	RFDNPVLPFN	10	[K].RFDNPVLPFN.[D]		0.00100194	0.00139821	1	1	251	P0DTC2	P0DTC2 [78-87]		0	1218.63	60.528	8.972	97.021	33.661	100	100	100	84.725	100	82.785	0.759605	0.961798	0.678823	0.765593	2.39613e-17	2.64074e-17	2.5e-17	0.705584	2.38924e-17	0.675364	78.71	53.22	21.66	78.71	22.21	28.63	48.12	11.13	39.51	112.39	5.18617e+07	6.60253e+06	5.88911e+07	3.01709e+07	8.58416e+07
High	RFASVYAWNR	10	[T].RFASVYAWNR.[K]		0.00530256	0.00139821	1	1	6	P0DTC2	P0DTC2 [346-355]		0	1269.65	0.01	0.15	9.959	0.01	0.01	0.371	0.01	0.01	0.01	0.01	2.75037e-17	0.16031	0.996677	2.53846e-17	2.39613e-17	0.714575	2.5e-17	3.08838e-17	2.38924e-17	2.49258e-17		31.04	70.14			18.23						38811.7	2.7561e+06
High	SVLNDILSR	9	[S].SVLNDILSR.[L]		0.0011953	0.00139821	1	1	244	P0DTC2	P0DTC2 [975-983]		0	1016.57	32.685	13.57	74.153	5.396	25.699	86.212	32.179	78.799	32.245	26.392	0.807666	0.923641	0.726466	0.961013	0.870302	0.700794	0.813794	0.719717	0.81385	0.829896	6.76	13.08	11.48	42.17	12.44	5.4	36.27	5.4	11.48	30.62	2.25908e+07	9.26953e+06	5.12529e+07	3.72966e+06	1.81387e+07
High	SVLYNSASFSTFKC	14	[Y].SVLYNSASFSTFKC.[Y]		0.000646379	0.00139821	1	1	10	P0DTC2	P0DTC2 [366-379]		0	1553.73	0.01	0.01	0.01	0.01	0.01	0.01	0.01	0.028	0.01	0.01	2.75037e-17	3.14746e-17	3.02097e-17	2.53846e-17	2.39613e-17	2.64074e-17	2.5e-17	0.0534397	2.38924e-17	2.49258e-17								11.2
High	REFVFKNIDG	10	[L].REFVFKNIDG.[Y]		0.000857832	0.00139821	1	1	220	P0DTC2	P0DTC2 [190-199]		0	1224.64	100	100	100	100	100	100	100	100	100	100	2.75037e-17	3.14746e-17	3.02097e-17	2.53846e-17	2.39613e-17	2.64074e-17	2.5e-17	3.08838e-17	2.38924e-17	2.49258e-17	42.98	42.98	42.98	42.98	42.98	42.98	42.98	42.98	42.98	116.91	9.45272e+07	8.98506e+07	1.04026e+08	1.07705e+08	1.12189e+08
High	RDPQTLEILDITPCS	15	[V].RDPQTLEILDITPCS.[F]		0.000124561	0.00139821	1	1	327	P0DTC2	P0DTC2 [577-591]		0	1700.85	0.914	0.25	1.316	1.27	1.048	0.493	1.156	1.524	0.867	2.237	0.935584	0.580249	0.833573	0.890435	0.666387	0.576901	0.71263	0.855394	0.602211	0.851934	73.46	108.89	69.3	43.54	44.59	75.29	53.84	43.54	61.64	81.35	1.54731e+07	4.47749e+06	2.35431e+07	2.27298e+07	1.87585e+07
High	RDPQTLEILDI	11	[V].RDPQTLEILDI.[T]		0.00139585	0.00139821	1	1	69	P0DTC2	P0DTC2 [577-587]		0	1312.71	1.56	2.988	1.307	2.056	2.34	1.233	1.457	1.226	1.527	2.392	0.973723	0.923637	0.833573	0.935415	0.791503	0.744618	0.751622	0.838249	0.706474	0.864971	30.73	78.47	70.02	53.52	65.46	139.29	27.89	25.45	25.45	62.49	2.79741e+07	4.71712e+07	2.08172e+07	2.88528e+07	2.87108e+07
High	RDPQTLEIL	9	[V].RDPQTLEIL.[D]		0.00260426	0.00139821	1	1	28	P0DTC2	P0DTC2 [577-585]		0	1084.6	100	100	100	100	100	100	100	100	100	100	2.75037e-17	3.14746e-17	3.02097e-17	2.53846e-17	2.39613e-17	2.64074e-17	2.5e-17	3.08838e-17	2.38924e-17	2.49258e-17											1.76948e+06	1.01777e+06	1.64755e+06	1.80545e+06	1.94558e+06
High	RDISTEIYQAGSTP	14	[E].RDISTEIYQAGSTP.[C]		0.00242738	0.00139821	1	1	30	P0DTC2	P0DTC2 [466-479]		0	1537.75	0.01	14.94	0.271	0.01	0.01	6.75	0.01	2.471	0.01	0.01	2.75037e-17	0.911696	0.326497	2.53846e-17	2.39613e-17	0.971619	2.5e-17	0.902987	2.38924e-17	2.49258e-17		28.57	77.66			8.57		23.67				2.38708e+07	410021
High	RDLPQGFSALEPLV	14	[V].RDLPQGFSALEPLV.[D]		0.00304904	0.00139821	1	1	3	P0DTC2	P0DTC2 [214-227]		0	1541.83								100										3.08838e-17
High	RDLPQGFSAL	10	[V].RDLPQGFSAL.[E]		0.000628823	0.00139821	1	1	74	P0DTC2	P0DTC2 [214-223]		0	1103.58	1.089	13.757	2.839	1.533	1.166	6.2	1.219	7.002	1.159	1.083	0.950737	0.922601	0.912755	0.90847	0.680637	0.964921	0.723746	0.983776	0.660172	0.75354	14.63	19.08	47.85	39.3	21.5	4.22	16.92	17.03	24.77	62.4	3.15114e+06	4.05473e+07	8.69657e+06	3.45125e+06	3.18725e+06
High	RDLICAQKF	9	[A].RDLICAQKF.[N]		0.00162464	0.00139821	1	1	186	P0DTC2	P0DTC2 [847-855]		0	1093.58	4.64	12.366	9.903	4.412	6.762	11.269	8.073	10.001	6.461	6.751	0.996842	0.928061	0.931333	0.987118	0.951749	0.971619	0.994426	0.934471	0.944448	0.993228	26.45	20.92	18.33	18.33	18.33	18.33	24.86	18.33	18.33	68.7	3.89323e+06	1.08926e+07	8.86329e+06	3.94898e+06	6.0525e+06
High	RDIADTTDAVRDP	13	[G].RDIADTTDAVRDP.[Q]		8.37718e-05	0.00139821	1	1	70	P0DTC2	P0DTC2 [567-579]		0	1444.7	0.156	28.827	3.12	0.481	0.085	8.147	0.076	1.934	0.093	0.095	0.506639	0.833631	0.80758	0.671057	0.178375	0.995891	0.204861	0.805645	0.160548	0.202061	53.05	27.67	18.01	286.04	20.72	24.76	44.52	33.69	69.05	20.64	161742	2.98656e+07	3.23216e+06	417019	87667.8
High	RDIADTTDAVRD	12	[G].RDIADTTDAVRD.[P]		0.00183735	0.00139821	1	1	26	P0DTC2	P0DTC2 [567-578]		0	1347.65	51.892	28.257	25.365	38.335	24.551	12.702	28.32	7.056	22.611	14.682	0.724493	0.182926	0.710025	0.596186	0.548764	0.505327	0.483623	0.650912	0.571475	0.678934	55.43	52.37	51.97	64.86	58.76	53.67	48.77	62.45	60.22	94.94	1.85098e+06	617694	1.06385e+06	1.27887e+06	788725
High	SVTTEILPVSM	11	[I].SVTTEILPVSM.[T]		0.00552974	0.00139821	1	1	17	P0DTC2	P0DTC2 [721-731]		0	1176.62	0.01	4.27	0.731	0.831	0.547	4.587	0.852	8.187	0.909	0.759	2.75037e-17	0.956885	0.821024	0.861209	0.746032	0.903307	0.859235	0.991688	0.81385	0.812918		121.51	80.53	102.38	80.53	146.76	91.2	76.36	80.53	68.58		1.5377e+06	263076	290279	197116
High	RALTGIAVEQDKNTQ	15	[N].RALTGIAVEQDKNTQ.[E]		2.54534e-05	0.00139821	1	1	214	P0DTC2	P0DTC2 [765-779]		0	1643.87	0.993	1.298	1.091	1.056	1.175	1.338	1.22	0.9	1.525	1.094	0.944034	0.827227	0.820156	0.873512	0.682175	0.756579	0.723746	0.815494	0.706474	0.755115	14.25	19.92	24.91	21.88	7.97	7.7	28.71	23.67	34.07	74.11	3.47404e+07	4.30083e+07	3.47364e+07	4.00062e+07	4.34094e+07
High	SVLHSTQDLF	10	[S].SVLHSTQDLF.[L]		0.00416489	0.00139821	1	1	45	P0DTC2	P0DTC2 [46-55]		0	1146.58	2.104	59.602	9.963	8.488	19.466	25.828	19.358	32.067	17.852	15.384	0.949433	0.773685	0.977864	0.915261	0.915592	0.856656	0.896582	0.829135	0.9084	0.911663	35.22	44.15	44.15	36.98	44.15	44.15	39.94	44.15	44.15	136.64	836102	2.36839e+07	3.95894e+06	3.60467e+06	7.73507e+06
High	RFNGIGV	7	[Y].RFNGIGV.[T]		0.00409414	0.00139821	1	1	126	P0DTC2	P0DTC2 [905-911]		0	762.426	29.648	33.55	28.291	21.446	32.182	48.55	33.016	34.501	34.494	23.127	0.814028	0.82134	0.827658	0.808468	0.829838	0.77621	0.809572	0.822994	0.802427	0.851934	53.73	34.37	54.43	53.73	51.22	53.73	53.73	53.73	52.77	94.33	1.20937e+07	1.10792e+07	1.15404e+07	8.74819e+06	1.31274e+07
High	RFNGIGVTQNVL	12	[Y].RFNGIGVTQNVL.[Y]		0.00780135	0.00139821	1	1	2	P0DTC2	P0DTC2 [905-916]		0	1317.73	0.01	0.01	0.01	0.01	0.01	0.01	0.01	0.01	0.01	0.01	2.75037e-17	3.14746e-17	3.02097e-17	2.53846e-17	2.39613e-17	2.64074e-17	2.5e-17	3.08838e-17	2.38924e-17	2.49258e-17
High	RFNGIGVTQNVLYEN	15	[Y].RFNGIGVTQNVLYEN.[Q]		0.00112706	0.00139821	1	1	37	P0DTC2	P0DTC2 [905-919]		0	1723.88	0.023	0.018	0.025	0.024	0.014	0.013	0.02	0.021	0.015	0.02	0.621119	0.109804	0.171881	0.258603	0.0297165	0.0445262	0.0587241	0.146884	0.0252525	0.0909377	15.26	14	53.72	15.72	45.89	26.99	15.72	23.4	22.01	53.86	1.15636e+06	934245	1.30797e+06	1.21272e+06	925944
High	SSVLHSTQDLF	11	[R].SSVLHSTQDLF.[L]		0.00468861	0.00139821	1	1	5	P0DTC2	P0DTC2 [45-55]		0	1233.61	0.084	0.173	0.067	0.114	0.085	0.038	0.072	0.067	0.107	0.108	0.280903	0.253363	0.0410345	0.463687	0.114832	0.0506462	0.0915406	0.0995772	0.122512	0.2003	22.26	23.01	29.5	25.07	42.55	19.27	38.52	61.18	40.47	43.94	254597	527288	205073	346676	259112
High	RLITGRLQS	9	[D].RLITGRLQS.[L]		0.000555722	0.00139821	1	1	111	P0DTC2	P0DTC2 [995-1003]		0	1043.63	100	100	100	29.113	100	94.113	89.466	100	100	75.308	2.75037e-17	3.14746e-17	3.02097e-17	0.776805	2.39613e-17	0.692562	0.659177	3.08838e-17	2.38924e-17	0.687833	16.59	10.21	34.57	40.18	11.33	29.38	24.29	30.82	28.92	34.57	3.05975e+07	3.18472e+07	4.07194e+07	6.85703e+06	1.93078e+07
High	SSVLNDILSR	10	[I].SSVLNDILSR.[L]		0.000814657	0.00139821	1	1	42	P0DTC2	P0DTC2 [974-983]		0	1103.61	0.934	10.625	6.933	0.884	0.865	14.699	0.849	14.632	1.107	0.923	0.79374	0.943619	0.982535	0.766925	0.67054	0.936439	0.693651	0.902552	0.680378	0.725583	1.52	18.52	37.13	7.45	17.7	5.11	10.5	8.72	10.52	4.99	786986	1.00438e+07	5.79353e+06	745104	799171
High	RLDKVEAEVQIDR	13	[S].RLDKVEAEVQIDR.[L]		0.00148392	0.00139821	1	1	8	P0DTC2	P0DTC2 [983-995]		0	1570.85	6.533	5.444	6.664	6.741	6.001	7.039	4.219	27.503	5.99	2.922	0.79215	0.76804	0.798894	0.711901	0.756815	0.72944	0.814118	0.772463	0.772182	0.89764	89.1	93.3	83.85	93.19	87.08	77.79	80.23	81.4	86.51	86.05	442354	348816	490073	431922	425910
High	RLDKVEAEV	9	[S].RLDKVEAEV.[Q]		0.00103524	0.00139821	1	1	155	P0DTC2	P0DTC2 [983-991]		0	1058.58	100	63.775	100	100	100	100	100	100	100	100	2.75037e-17	0.76804	3.02097e-17	2.53846e-17	2.39613e-17	2.64074e-17	2.5e-17	3.08838e-17	2.38924e-17	2.49258e-17	24.21	58.75	39.9	47.35	24.83	38.85	40.76	28.35	35.4	89.63	2.80703e+07	1.50652e+07	3.44734e+07	3.33661e+07	3.82706e+07
High	RKSNLKPFERDISTE	15	[F].RKSNLKPFERDISTE.[I]		4.80063e-06	0.00139821	1	1	543	P0DTC2	P0DTC2 [457-471]		0	1819.97	0.484	1.005	0.73	0.246	0.528	0.809	0.452	0.682	0.612	0.442	0.890597	0.803722	0.793952	0.679123	0.498773	0.692701	0.520912	0.787159	0.516473	0.599484	17.63	19.25	23.05	30.32	27.28	17.63	23.73	22.14	27.98	48.63	5.50029e+07	1.1343e+08	8.02797e+07	2.79613e+07	5.28734e+07
High	STEKSNIIRG	10	[A].STEKSNIIRG.[W]		0.000893981	0.00139821	1	1	191	P0DTC2	P0DTC2 [94-103]		0	1104.6	39.418	7.787	16.012	22.504	47.209	11.479	43.473	15.148	45.976	23.465	0.79215	0.68431	0.793994	0.723385	0.733684	0.731699	0.757268	0.728426	0.730259	0.802185	48.2	50.98	41.49	45.32	20.25	52.04	33.5	24.79	50.73	98.65	2.94708e+06	519005	1.01632e+06	1.37735e+06	2.661e+06
High	RKSNLKPFERD	11	[F].RKSNLKPFERD.[I]		0.000433312	0.00139821	1	1	60	P0DTC2	P0DTC2 [457-467]		0	1389.76	0.01	17.351	4.82	0.331	0.153	0.074	0.032	6.701	0.796	0.187	2.75037e-17	0.895403	0.852706	0.668947	0.331585	0.218922	0.129544	0.992221	0.651515	0.38709		59.19	46.77	101.37	40.57	26.5	37.11	33.28	40.48	53.48		9.09208e+06	3.2606e+06	162220	89101
High	RALTGIAVEQD	11	[N].RALTGIAVEQD.[K]		0.000836526	0.00139821	1	1	442	P0DTC2	P0DTC2 [765-775]		0	1172.63	20.932	4.923	23.863	43.973	46.005	44.896	41.685	11.624	42.371	38.711	0.829172	0.971507	0.837944	0.720004	0.77183	0.784017	0.777392	0.922866	0.763419	0.784924	20.29	20.29	17.05	20.29	20.29	20.29	20.29	20.29	20.29	80.5	2.95458e+07	6.94859e+06	3.45354e+07	6.20684e+07	6.4937e+07
High	STEIYQAGSTPCNGV	15	[I].STEIYQAGSTPCNGV.[E]		0.000511986	0.00139821	1	1	57	P0DTC2	P0DTC2 [469-483]		0	1526.68	0.012	0.01	0.01	0.01	0.01	0.01	0.01	0.01	0.01	0.019	0.540845	3.14746e-17	3.02097e-17	2.53846e-17	2.39613e-17	2.64074e-17	2.5e-17	3.08838e-17	2.38924e-17	0.0854542	23.07		80.65	27.18	29.21	14.13	23.98	36.57	58.66	148.05	312073		145846	170437	115610
High	STFKCYGVS	9	[F].STFKCYGVS.[P]		0.00486048	0.00139821	1	1	20	P0DTC2	P0DTC2 [375-383]		0	991.455	0.01	66.508	6.893	0.01	0.01	0.01	0.01	10.231	0.01	0.01	2.75037e-17	0.76804	0.849227	2.53846e-17	2.39613e-17	2.64074e-17	2.5e-17	0.822994	2.38924e-17	2.49258e-17		85.24	32.21					36.32				7.47703e+06	770981
High	STGSNVFQTRAGCL	14	[Y].STGSNVFQTRAGCL.[I]		0.00194581	0.00139821	1	1	2	P0DTC2	P0DTC2 [637-650]		0	1440.69	0.01	0.101	0.01	0.01	0.01	0.01	0.01	0.091	0.209	0.01	2.75037e-17	0.133177	3.02097e-17	2.53846e-17	2.39613e-17	2.64074e-17	2.5e-17	0.262453	0.38731	2.49258e-17		26.29						25.67	45.6			60224.7
High	RGDEVRQIAPGQT	13	[I].RGDEVRQIAPGQT.[G]		0.000214667	0.00139821	1	1	200	P0DTC2	P0DTC2 [403-415]		0	1426.74	79.636	100	100	19.572	100	100	100	100	100	63.128	0.745294	3.14746e-17	3.02097e-17	0.827811	2.39613e-17	2.64074e-17	2.5e-17	3.08838e-17	2.38924e-17	0.715882	30.82	60.67	38.92	34.51	41.68	38.92	38.92	30.82	31.42	89.08	1.01722e+07	1.36851e+07	2.24002e+07	2.49996e+06	1.3465e+07
High	RGDEVRQIA	9	[I].RGDEVRQIA.[P]		0.00044293	0.00139821	1	1	627	P0DTC2	P0DTC2 [403-411]		0	1043.56	12.731	8.373	11.677	12.97	15.784	13.886	15.739	8.004	12.383	9.292	0.874349	0.969378	0.912755	0.873512	0.939498	0.945065	0.925243	0.963949	0.96379	0.966727	26.1	53.56	26.1	26.1	47.08	31.77	42.28	26.1	31.68	89.19	3.10554e+07	1.52164e+07	2.84834e+07	3.16366e+07	2.62756e+07
High	RFQTLLALHRSYLTP	15	[T].RFQTLLALHRSYLTP.[G]		6.81317e-05	0.00139821	1	1	33	P0DTC2	P0DTC2 [237-251]		0	1816.02	0.024	0.01	0.026	0.01	0.01	0.01	0.01	0.065	0.01	0.01	0.626687	3.14746e-17	0.174743	2.53846e-17	2.39613e-17	2.64074e-17	2.5e-17	0.303071	2.38924e-17	2.49258e-17	91.5	80.97	81.73	75.63	82.39		85.86	83.53	96.18	82.12	645634	157114	689014	216567	230334
High	RFQTLLALHRS	11	[T].RFQTLLALHRS.[Y]		0.00219361	0.00139821	1	1	21	P0DTC2	P0DTC2 [237-247]		0	1341.77	3.584	8.3	17.222	2.145	2.001	6.041	1.861	9.467	2.091	2.023	0.944505	0.839347	0.897838	0.938585	0.983641	0.852961	0.988973	0.868657	0.987831	0.966727	35.23	20.48	28.46	31.28	50.32	23.18	23.77	16.03	35.23	48.09	595295	1.08112e+06	2.34444e+06	285095	314366
High	STGSNVFQTRAGCLI	15	[Y].STGSNVFQTRAGCLI.[G]		0.000304234	0.00139821	1	1	37	P0DTC2	P0DTC2 [637-651]		0	1553.77	0.079	0.021	0.088	0.109	0.024	0.068	0.029	0.023	0.02	0.032	0.755381	0.119546	0.359268	0.536148	0.0506536	0.173475	0.0799895	0.157004	0.0350923	0.127408	31.56	51.53	21.95	30.04	14.33	26.02	43.57	26.18	20.75	65.21	859574	225703	1.02334e+06	1.39197e+06	273480
High	RFPNITNL	8	[V].RFPNITNL.[C]		0.00320922	0.00139821	1	1	49	P0DTC2	P0DTC2 [328-335]		0	974.542	16.185	9.298	19.786	16.706	17.476	29.685	16.681	10.498	17.319	18.069	0.901458	0.954211	0.912755	0.83912	0.927102	0.838443	0.917402	0.967412	0.912834	0.885053	15.51	14.89	15.08	31.77	16.99	15.27	18.76	16.27	15.06	35.12	3.83194e+06	2.11282e+06	4.55207e+06	4.25776e+06	4.52723e+06
High	RGWIFGTTLDSKTQ	14	[I].RGWIFGTTLDSKTQ.[S]		0.00203053	0.00139821	1	1	5	P0DTC2	P0DTC2 [102-115]		0	1609.83	0.01	0.01	0.01	0.01	0.01	0.01	0.01	0.01	0.01	0.01	2.75037e-17	3.14746e-17	3.02097e-17	2.53846e-17	2.39613e-17	2.64074e-17	2.5e-17	3.08838e-17	2.38924e-17	2.49258e-17
High	SSTASALGKLQDV	13	[L].SSTASALGKLQDV.[V]		0.00438739	0.00139821	1	1	4	P0DTC2	P0DTC2 [939-951]		0	1276.67	0.06	0.079	0.062	0.068	0.073	0.064	0.063	0.05	0.067	0.098	0.322889	0.183762	0.0385837	0.433401	0.131769	0.159104	0.146905	0.0782583	0.107307	0.260115	28.49	43.2	60.77	22.69	23.69	20.15	21.31	25.49	26.79	48.63	227938	276264	197171	234025	278691
High	SVTTEILPVSMTKTS	15	[I].SVTTEILPVSMTKTS.[V]		5.76068e-05	0.00139821	1	1	95	P0DTC2	P0DTC2 [721-735]		0	1593.84	0.024	0.019	0.033	0.02	0.014	0.027	0.015	0.015	0.017	0.018	0.625984	0.113473	0.200813	0.236676	0.0302063	0.0809732	0.0441215	0.115269	0.0295306	0.0833909	10.58	37.79	37.72	37.72	31.2	29.84	29.49	15.22	41.5	48.42	3.40576e+06	2.59436e+06	4.44606e+06	2.65343e+06	2.3571e+06
High	SVTTEILPVSMTKTS	15	[I].SVTTEILPVSMTKTS.[V]	1xOxidation [M11]	0.000231153	0.00139821	1	1	93	P0DTC2	P0DTC2 [721-735]		0	1609.84	0.085	0.197	0.132	0.035	0.038	0.139	0.041	0.066	0.035	0.039	0.758502	0.522884	0.444573	0.313681	0.0766722	0.283604	0.105182	0.305257	0.0591251	0.146719	44.7	61.02	32.56	44.7	44.7	44.7	44.7	44.7	44.7	62.26	3.1212e+06	5.22331e+06	4.83365e+06	1.28284e+06	1.39978e+06
High	QPTESIVRFPNITNL	15	[V].QPTESIVRFPNITNL.[C]		0.000193777	0.00139821	1	1	92	P0DTC2	P0DTC2 [321-335]		0	1728.93	0.552	0.266	0.784	0.937	0.52	0.205	0.62	4.086	0.479	0.489	0.899982	0.596835	0.797583	0.858462	0.496209	0.361016	0.597677	0.958519	0.451416	0.624911	88.51	82.71	103.91	88.51	88.51	89.67	92.72	87.02	88.51	90.25	1.92189e+07	1.83098e+07	3.67573e+07	3.26007e+07	1.80826e+07
High	SYQTQTNSPRRARSV	15	[A].SYQTQTNSPRRARSV.[A]		0.00233501	0.00139821	1	1	16	P0DTC2	P0DTC2 [673-687]		0	1750.89	0.011	0.01	0.01	0.01	0.01	0.01	0.01	0.01	0.01	0.014	0.524101	3.14746e-17	3.02097e-17	2.53846e-17	2.39613e-17	2.64074e-17	2.5e-17	3.08838e-17	2.38924e-17	0.0684732	51.98	118.13	93.89	56.77	60.75	51.66	41.61	37.87	64.69	118.34	174309	113455	104812	62406.5	84311.9
High	QPTESIVRFPN	11	[V].QPTESIVRFPN.[I]		0.000360177	0.00139821	1	1	499	P0DTC2	P0DTC2 [321-331]		0	1287.67	37.32	15.415	26.168	37.255	36.756	33.504	36.218	22.973	35.463	35.29	0.796735	0.909431	0.833573	0.748049	0.807302	0.822304	0.799509	0.854773	0.795753	0.79144	25.37	25.37	25.37	25.37	25.37	25.17	25.37	25.37	25.37	45.88	1.5368e+08	6.34776e+07	1.07757e+08	1.53413e+08	1.51357e+08
High	TAGAAAYYVGYLQ	13	[W].TAGAAAYYVGYLQ.[P]		0.00475211	0.00139821	1	1	5	P0DTC2	P0DTC2 [259-271]		0	1347.66	0.127	7.913	0.01	0.199	0.113	0.01	0.108	0.848	0.083	0.01	0.444308	0.988577	3.02097e-17	0.527954	0.291357	2.64074e-17	0.330242	0.835016	0.222715	2.49258e-17	36.57	64.71		21.06	19.65		36.34	31.37	4.36		58987.3	4.26937e+06		96734.8	57923.1
High	QPRTFLLKYNENG	13	[L].QPRTFLLKYNENG.[T]		0.00144183	0.00139821	1	1	71	P0DTC2	P0DTC2 [271-283]		0	1579.82	100	100	100	100	100	100	100	100	100	100	2.75037e-17	3.14746e-17	3.02097e-17	2.53846e-17	2.39613e-17	2.64074e-17	2.5e-17	3.08838e-17	2.38924e-17	2.49258e-17	68.11	68.11	68.11	68.11	68.11	68.11	77.78	68.11	68.11	133.02	1.46291e+08	9.58094e+07	1.27905e+08	1.52837e+08	1.38063e+08
High	QPRTFLLKYNE	11	[L].QPRTFLLKYNE.[N]		0.00556877	0.00139821	1	1	45	P0DTC2	P0DTC2 [271-281]		0	1408.76	100	100	100	100	100	100	100	100	100	100	2.75037e-17	3.14746e-17	3.02097e-17	2.53846e-17	2.39613e-17	2.64074e-17	2.5e-17	3.08838e-17	2.38924e-17	2.49258e-17											1.70344e+06	1.25489e+06	1.57684e+06	1.87934e+06	1.85561e+06
High	QPRTFLLKY	9	[L].QPRTFLLKY.[N]		0.00185217	0.00139821	1	1	429	P0DTC2	P0DTC2 [271-279]		0	1165.67	100	100	100	100	100	100	100	100	100	100	2.75037e-17	3.14746e-17	3.02097e-17	2.53846e-17	2.39613e-17	2.64074e-17	2.5e-17	3.08838e-17	2.38924e-17	2.49258e-17	38.67	38.67	36.04	38.67	38.67	38.67	38.67	38.67	38.67	105.22	1.18421e+08	8.72696e+07	1.04985e+08	1.20328e+08	1.13816e+08
High	TAPAICHDGKAHFPR	15	[T].TAPAICHDGKAHFPR.[E]		3.29171e-06	0.00139821	1	1	79	P0DTC2	P0DTC2 [1077-1091]		0	1620.81	0.843	0.631	0.9	1.074	1.388	0.57	0.918	0.627	0.975	0.883	0.929101	0.76804	0.808703	0.873512	0.702625	0.609409	0.682241	0.776239	0.628679	0.725067	32.96	32.96	31.02	36.96	40.97	32.96	32.96	32.96	34.13	57.39	7.64145e+06	5.71978e+06	7.99983e+06	8.7356e+06	9.70699e+06
High	TASALGKLQD	10	[S].TASALGKLQD.[V]		0.00137237	0.00139821	1	1	79	P0DTC2	P0DTC2 [941-950]		0	1003.54	1.065	1.06	0.898	0.901	1.35	1.253	1.232	0.966	1.503	1.054	0.79215	0.771918	0.728378	0.731518	0.698079	0.72944	0.708902	0.792041	0.665427	0.703055	29.86	20.4	24.91	27.34	23.13	23.57	30.95	32.5	31.16	74.29	919917	1.10768e+06	873362	960386	1.29502e+06
High	QPFLMDLEGKQGNFK	15	[S].QPFLMDLEGKQGNFK.[N]	1xOxidation [M5]	5.13789e-06	0.00139821	1	1	299	P0DTC2	P0DTC2 [173-187]		0	1767.87	1.223	1.222	0.937	1.274	1.211	1.044	1.263	0.915	1.167	0.378	0.955279	0.822871	0.815017	0.890435	0.685843	0.725379	0.732122	0.815494	0.662295	0.559084	61.73	61.73	43.59	61.73	61.73	61.73	70.29	43.59	61.73	110.19	2.35735e+07	2.35567e+07	1.80687e+07	2.45681e+07	2.33414e+07
High	QPFLMDLEGKQGNFK	15	[S].QPFLMDLEGKQGNFK.[N]		7.90515e-06	0.00139821	1	1	303	P0DTC2	P0DTC2 [173-187]		0	1751.88	1.076	0.979	1.275	1.381	1.133	1.113	1.066	1.172	1.086	0.858	0.950208	0.803722	0.831801	0.89699	0.67687	0.731699	0.704959	0.835154	0.644145	0.719125	10.66	39.97	16.74	11.34	11.49	10.66	38.78	20.24	27.71	43.74	8.1359e+07	7.4076e+07	9.21589e+07	1.06475e+08	8.78519e+07
High	TASALGKLQDV	11	[S].TASALGKLQDV.[V]		0.00512215	0.00139821	1	1	2	P0DTC2	P0DTC2 [941-951]		0	1102.61	0.01	0.714	0.01	0.01	0.213	0.01	0.182	0.36	0.218	0.095	2.75037e-17	0.723534	3.02097e-17	2.53846e-17	0.376475	2.64074e-17	0.401296	0.680024	0.326083	0.235662		33.26			26.2		67.7	22.56	35.96	78.23		694131			192463
High	QPFLMDLEGKQ	11	[S].QPFLMDLEGKQ.[G]	1xOxidation [M5]	0.000833005	0.00139821	1	1	621	P0DTC2	P0DTC2 [173-183]		0	1321.65	100	100	100	100	100	100	100	100	100	100	2.75037e-17	3.14746e-17	3.02097e-17	2.53846e-17	2.39613e-17	2.64074e-17	2.5e-17	3.08838e-17	2.38924e-17	2.49258e-17	51.25	71.21	51.25	53.01	51.25	51.25	51.25	51.25	51.25	83.54	3.68756e+07	2.09464e+07	2.87591e+07	3.51804e+07	4.04701e+07
High	QPFLMDLEGKQ	11	[S].QPFLMDLEGKQ.[G]		0.000833884	0.00139821	1	1	480	P0DTC2	P0DTC2 [173-183]		0	1305.65	100	100	100	100	100	100	100	100	100	100	2.75037e-17	3.14746e-17	3.02097e-17	2.53846e-17	2.39613e-17	2.64074e-17	2.5e-17	3.08838e-17	2.38924e-17	2.49258e-17	13.73	32.13	12.91	12.17	25.43	12.81	20.94	12.81	12.71	23.09	9.07641e+07	7.58804e+07	9.83673e+07	1.11524e+08	1.07289e+08
High	QPFLMDLEGK	10	[S].QPFLMDLEGK.[Q]		0.00121292	0.00139821	1	1	26	P0DTC2	P0DTC2 [173-182]		0	1177.59	6.63	4.702	6.534	7.89	7.741	6.548	6.707	5.331	7.195	7.892	0.876975	0.806621	0.853096	0.831381	0.889395	0.828861	0.856635	0.854773	0.886184	0.879544	23.74	2.6	5.17	5.16	12.26	5.38	26.31	5.47	2.78	6.25	795308	563953	774193	940904	928456
High	QPFLMDL	7	[S].QPFLMDL.[E]	1xOxidation [M5]	0.00303766	0.00139821	1	1	28	P0DTC2	P0DTC2 [173-179]		0	879.428	100	100	100	100	100	100	100	100	100	100	2.75037e-17	3.14746e-17	3.02097e-17	2.53846e-17	2.39613e-17	2.64074e-17	2.5e-17	3.08838e-17	2.38924e-17	2.49258e-17											1.12941e+07	2.99029e+06	6.90841e+06	1.02628e+07	9.83872e+06
High	QPFLMDL	7	[S].QPFLMDL.[E]		0.000589992	0.00139821	1	1	53	P0DTC2	P0DTC2 [173-179]		0	863.433	100	81.596	100	100	100	100	100	100	100	100	2.75037e-17	0.723534	3.02097e-17	2.53846e-17	2.39613e-17	2.64074e-17	2.5e-17	3.08838e-17	2.38924e-17	2.49258e-17	147.23	147.69	71.63	76.97	92.34	92.34	89.71	90.36	92.34	144.26	3.47455e+07	3.41044e+06	3.04315e+07	4.34028e+07	2.97154e+07
High	QPTNGVGYQPYRVV	14	[F].QPTNGVGYQPYRVV.[V]		0.000264135	0.00139821	1	1	491	P0DTC2	P0DTC2 [498-511]		0	1577.81	28.902	24.66	24.087	29.519	25.963	26.462	26.976	18.971	26.545	14.92	0.815135	0.847024	0.837944	0.776402	0.868479	0.853644	0.839682	0.873787	0.849109	0.913892	43.85	43.85	43.85	43.85	43.85	43.85	43.85	43.85	43.85	109.95	2.57799e+08	2.19963e+08	2.14847e+08	2.63305e+08	2.31587e+08
High	QPTNGVGYQPYRVVV	15	[F].QPTNGVGYQPYRVVV.[L]		0.00627201	0.00139821	1	1	28	P0DTC2	P0DTC2 [498-512]		0	1676.88	100	100	100	100	100	100	100	100	100	100	2.75037e-17	3.14746e-17	3.02097e-17	2.53846e-17	2.39613e-17	2.64074e-17	2.5e-17	3.08838e-17	2.38924e-17	2.49258e-17											1.27983e+06	1.12194e+06	1.18331e+06	1.40845e+06	1.39399e+06
High	SYLTPGDSS	9	[R].SYLTPGDSS.[S]		0.00610845	0.00139821	1	1	102	P0DTC2	P0DTC2 [247-255]		0	926.41	63.161	5.305	22.323	39.171	36.279	36.479	35.647	13.646	36.721	30.585	0.751569	0.773423	0.791564	0.721602	0.754026	0.76796	0.772574	0.7856	0.760522	0.792617	30.27	55.28	30.27	48.19	30.27	30.27	30.27	43.72	30.27	93.46	3.71373e+06	428196	1.31257e+06	2.63608e+06	2.13316e+06
High	QPYRVVVLSF	10	[Y].QPYRVVVLSF.[E]		0.00113246	0.00139821	1	1	338	P0DTC2	P0DTC2 [506-515]		0	1207.68	100	100	100	100	100	100	100	100	100	100	2.75037e-17	3.14746e-17	3.02097e-17	2.53846e-17	2.39613e-17	2.64074e-17	2.5e-17	3.08838e-17	2.38924e-17	2.49258e-17	72.1	122.04	72.1	72.1	72.1	72.1	65.95	72.1	72.1	76.96	1.1251e+08	8.21945e+07	1.21059e+08	1.47282e+08	1.15711e+08
High	RAGCLIGAEH	10	[T].RAGCLIGAEH.[V]		0.00113138	0.00139821	1	1	131	P0DTC2	P0DTC2 [646-655]		0	1026.51	100	100	100	100	100	100	100	100	100	100	2.75037e-17	3.14746e-17	3.02097e-17	2.53846e-17	2.39613e-17	2.64074e-17	2.5e-17	3.08838e-17	2.38924e-17	2.49258e-17											2.04924e+06	172963	406169	2.72656e+06	2.20038e+06
High	SVVNIQKEI	9	[A].SVVNIQKEI.[D]		0.000416672	0.00139821	1	1	234	P0DTC2	P0DTC2 [1175-1183]		0	1029.59	24.479	85.233	50.569	44.364	69.647	96.944	73.054	72.219	69.285	65.919	0.822853	0.725123	0.788898	0.718597	0.702071	0.687872	0.695305	0.731171	0.68064	0.710741	21.95	35.07	23.47	29.75	28.97	29.26	31.02	31.02	31.02	59.28	2.13532e+07	7.17857e+07	4.69544e+07	3.86996e+07	6.07552e+07
High	QYGDCLGDIAAR	12	[K].QYGDCLGDIAAR.[D]		0.0011174	0.00139821	1	1	91	P0DTC2	P0DTC2 [836-847]		0	1281.59	100	100	100	100	100	100	100	100	100	100	2.75037e-17	3.14746e-17	3.02097e-17	2.53846e-17	2.39613e-17	2.64074e-17	2.5e-17	3.08838e-17	2.38924e-17	2.49258e-17											1.17939e+06	293029	947937	633023	1.40879e+06
High	QVKQIYKTPPIK	12	[A].QVKQIYKTPPIK.[D]		0.000397169	0.00139821	1	1	145	P0DTC2	P0DTC2 [784-795]		0	1442.87	100	67.279	51.975	8.852	54.318	100	59.839	100	84.846	43.451	2.75037e-17	0.76804	0.786052	0.899825	0.743541	2.64074e-17	0.725913	3.08838e-17	0.638906	0.769607	9.06	16.58	23.95	55.72	17.26	20.4	16.58	15.53	42.49	22.06	3.0966e+07	1.09464e+07	9.31459e+06	1.44015e+06	8.79167e+06
High	QVKQIYKT	8	[A].QVKQIYKT.[P]		0.000833005	0.00139821	1	1	39	P0DTC2	P0DTC2 [784-791]		0	1007.59	100	34.76	90.907	47.308	78.343	100	79.84	72.595	96.375	13.131	2.75037e-17	0.249964	0.637125	0.540045	0.560636	2.64074e-17	0.589293	0.540709	0.54969	0.87087	42.12	99.68	101.35	93.99	92.61	21.45	102.28	21.45	38.09	132.52	3.5665e+06	882251	3.16394e+06	1.31933e+06	1.85382e+06
High	SVVNIQKEIDRLN	13	[A].SVVNIQKEIDRLN.[E]		0.000120909	0.00139821	1	1	91	P0DTC2	P0DTC2 [1175-1187]		0	1527.85	0.446	13.075	1.813	0.69	0.776	1.49	0.798	7.768	0.742	0.457	0.655618	0.925733	0.846291	0.790123	0.587976	0.769428	0.603165	0.967486	0.530997	0.511983	22.55	9.15	48.49	7.22	19.01	14.21	33.28	6.88	15.71	65.69	921476	2.57987e+07	3.74514e+06	1.42549e+06	1.60285e+06
High	QTYVTQQLIRAAEIR	15	[L].QTYVTQQLIRAAEIR.[A]		0.0013125	0.00139821	1	1	41	P0DTC2	P0DTC2 [1005-1019]		0	1789.99	0.078	0.067	0.067	0.089	0.054	0.079	0.077	0.062	0.075	0.055	0.75476	0.278931	0.309082	0.49355	0.10351	0.192942	0.172393	0.296036	0.117913	0.185534	30.61	30.61	32.02	33.63	49.48	30.61	30.61	30.61	30.61	71.22	4.76061e+06	4.0744e+06	4.11146e+06	5.45385e+06	4.97798e+06
High	QTYVTQQLIRA	11	[L].QTYVTQQLIRA.[A]		0.00126688	0.00139821	1	1	8	P0DTC2	P0DTC2 [1005-1015]		0	1320.73	0.084	0.055	0.08	0.077	0.061	0.059	0.065	0.044	0.054	0.061	0.286887	0.0781771	0.071655	0.268671	0.0629618	0.0655141	0.0899501	0.0614423	0.0521088	0.129657	36.64	52.88	46.87	45.19	11.89	19.01	11.99	31.17	29.14	45.23	187280	109711	169399	164196	170811
High	RALTGIA	7	[N].RALTGIA.[V]		0.00651939	0.00139821	1	1	113	P0DTC2	P0DTC2 [765-771]		0	701.43	86.011	12.318	43.719	89.455	83.384	65.663	85.73	25.365	86.233	60.149	0.741024	0.918004	0.795392	0.610257	0.679528	0.736883	0.667721	0.862666	0.638162	0.719738	22.8	30.04	29.52	40.73	29.15	31.82	49.77	22.8	38.85	72.52	1.37936e+07	1.97539e+06	7.01124e+06	1.31539e+07	1.26948e+07
High	QTLLALHRS	9	[F].QTLLALHRS.[Y]		0.00129525	0.00139821	1	1	38	P0DTC2	P0DTC2 [239-247]		0	1038.61	6.471	13.213	52.04	1.842	1.773	2.423	1.387	5.923	1.929	0.712	0.784641	0.564292	0.779621	0.94498	0.983536	0.90877	0.985355	0.74366	0.976302	0.809321	4.51	8.08	3.86	59.3	11.73	40.67	56.55	3.87	18.39	158.66	344348	703113	2.76578e+06	98019.8	94322.6
High	QSLQTYVTQQLIRA	14	[L].QSLQTYVTQQLIRA.[A]		0.000192046	0.00139821	1	1	37	P0DTC2	P0DTC2 [1002-1015]		0	1648.9	0.019	0.01	0.015	0.017	0.014	0.01	0.019	0.011	0.01	0.025	0.595304	3.14746e-17	0.120077	0.219006	0.0295705	2.64074e-17	0.055141	0.0947733	2.38924e-17	0.106893	18.74	14.43	87.79	7.26	14.43	17.87	9.25	12.34	14.43	50.9	280626	137430	221884	248788	201565
High	QSLQTYVTQQ	10	[L].QSLQTYVTQQ.[L]		0.00354087	0.00139821	1	1	10	P0DTC2	P0DTC2 [1002-1011]		0	1195.6		100	100					100				3.14746e-17	3.02097e-17					3.08838e-17														5.36971e+06	3.65773e+06
High	SVYAWNR	7	[A].SVYAWNR.[K]		0.00238045	0.00139821	1	1	43	P0DTC2	P0DTC2 [349-355]		0	895.442	2.529	57.901	55.148	0.01	0.01	26.943	0.01	16.148	0.01	0.01	0.906786	0.76804	0.699449	2.53846e-17	2.39613e-17	0.650251	2.5e-17	0.581558	2.38924e-17	2.49258e-17	69.98	61.18	68.74			68.63		66.85			111897	2.93787e+06	2.12692e+06
High	QRNFYEPQIITTDN	14	[T].QRNFYEPQIITTDN.[T]		0.00040457	0.00139821	1	1	36	P0DTC2	P0DTC2 [1106-1119]		0	1738.84	0.944	10.611	5.679	0.742	0.677	3.096	0.757	3.722	0.777	0.505	0.789916	0.943619	0.988353	0.770232	0.642771	0.840849	0.682799	0.887943	0.638162	0.618673	52.67	44.84	39.68	46.28	54.35	44.84	54.75	44.84	50.82	86.39	835277	9.38657e+06	5.024e+06	561504	598720
High	SWMESEFRV	9	[K].SWMESEFRV.[Y]		0.00220033	0.00139821	1	1	133	P0DTC2	P0DTC2 [151-159]		0	1170.52	3.207	72.413	19.053	4.11	6.789	69.666	7.941	41.428	7.877	5.097	0.965323	0.759389	0.856737	0.993242	0.940432	0.730969	0.977667	0.806878	0.975885	0.934415	35.38	92.45	28.83	57.13	31.22	35.38	24.62	35.38	35.38	100.85	1.2184e+06	3.29353e+07	7.2383e+06	1.26061e+06	2.57929e+06
High	QQLIRAAEIR	10	[T].QQLIRAAEIR.[A]		0.000688009	0.00139821	1	1	82	P0DTC2	P0DTC2 [1010-1019]		0	1197.71	26.931	5.086	19.275	4.778	8.019	13.583	8.043	12.217	9.186	5.438	0.820995	0.986506	0.855148	0.999914	0.981546	0.948218	0.981866	0.958137	0.995035	0.950125	44.53	29.65	30.33	40.16	44.68	44.94	44.3	45.65	44.9	91.27	7.84722e+06	1.32237e+06	6.51731e+06	1.39235e+06	2.33663e+06
High	SWMESEFRV	9	[K].SWMESEFRV.[Y]	1xOxidation [M3]	0.00552974	0.00139821	1	1	181	P0DTC2	P0DTC2 [151-159]		0	1186.52	14.461	59.293	29.89	11.332	22.173	76.215	25.242	44.056	24.735	11.856	0.892228	0.774028	0.849447	0.887456	0.891697	0.718643	0.864965	0.802017	0.853743	0.934415	80.6	94.86	75.31	82.48	87.8	82.42	87.94	87.6	82.56	127	1.92035e+06	1.24009e+07	4.23928e+06	1.62549e+06	2.99055e+06
High	SYECDIPIG	9	[N].SYECDIPIG.[A]		0.00316046	0.00139821	1	1	33	P0DTC2	P0DTC2 [659-667]		0	996.434	100		100	100	100	100	100	100	100	100	2.75037e-17		3.02097e-17	2.53846e-17	2.39613e-17	2.64074e-17	2.5e-17	3.08838e-17	2.38924e-17	2.49258e-17											327091		909196	1.3286e+06	2.19003e+06
High	QTLEILDI	8	[P].QTLEILDI.[T]		0.00543997	0.00139821	1	1	3	P0DTC2	P0DTC2 [580-587]		0	944.53	10.757	2.06	12.541	10.87	6.134	7.812	4.701	9.745	6.71	7.762	0.822853	0.969378	0.820156	0.776402	0.781044	0.7521	0.813794	0.815494	0.780921	0.793488	36.3	72.17	34.16	30.68	75.18	17.89	46.24	43.01	22.57	130.08	910907	172429	1.04973e+06	892498	513393
High	RLNEVAKNLNESLID	15	[D].RLNEVAKNLNESLID.[L]		0.0013045	0.00139821	1	1	103	P0DTC2	P0DTC2 [1185-1199]		0	1727.93	0.016	0.77	0.125	0.149	0.233	0.626	0.245	0.787	0.232	0.185	0.568825	0.789983	0.431505	0.604466	0.305574	0.632516	0.372459	0.802017	0.284083	0.38709	36.29	15.9	44.86	16.06	17.81	15.9	31.47	20.1	15.9	49.6	1.70087e+06	8.12592e+07	1.24372e+07	1.57535e+07	2.62038e+07
High	RLQSLQTY	8	[G].RLQSLQTY.[V]		0.00275348	0.00139821	1	1	359	P0DTC2	P0DTC2 [1000-1007]		0	1008.55	91.768	100	100	52.71	100	100	100	100	100	66.574	0.736214	3.14746e-17	3.02097e-17	0.692087	2.39613e-17	2.64074e-17	2.5e-17	3.08838e-17	2.38924e-17	0.709849	63.59	63.59	63.59	63.59	63.59	63.59	63.59	63.59	63.59	99.21	6.84112e+06	2.95917e+07	1.6331e+07	3.92947e+06	9.64436e+06
High	SSNFGAISS	9	[L].SSNFGAISS.[V]		0.00570138	0.00139821	1	1	10	P0DTC2	P0DTC2 [967-975]		0	869.4	22.358	17.877	45.669	7.303	29.883	61.684	28.284	34.193	39.472	20.464	0.822853	0.793874	0.805451	0.792423	0.801549	0.744618	0.814118	0.818064	0.750458	0.828928	25.97	27.84	26.87	22.75	37.54	22.75	22.75	22.75	42.98	108.21	1.84424e+06	1.4583e+06	3.88474e+06	602386	2.17438e+06
High	SKTQSLLI	8	[D].SKTQSLLI.[V]		0.00610845	0.00139821	1	1	112	P0DTC2	P0DTC2 [112-119]		0	889.535	5.291	12.096	27.806	3.935	12.932	10.151	12.993	20.093	14.067	11.862	0.99791	0.929376	0.827802	0.993242	0.963922	0.98559	0.955332	0.864859	0.941068	0.934415	25.75	40.83	28.36	25.75	25.75	25.75	25.75	25.75	25.75	56.34	3.75075e+06	7.98494e+06	2.1259e+07	2.78954e+06	9.16701e+06
High	SKRVDFCGKGYHLMS	15	[Q].SKRVDFCGKGYHLMS.[F]		0.00412048	0.00139821	1	1	14	P0DTC2	P0DTC2 [1037-1051]		0	1727.84	0.026	0.679	0.37	0.017	0.05	0.743	0.06	0.394	0.059	0.014	0.105559	0.773615	0.278709	0.171788	0.0823598	0.673078	0.109876	0.559019	0.0889356	0.0373548	16.46	31.2	27.58	87.8	9.25	6.45	26.52	18.07	53.94	126.31	91030.2	2.31444e+06	1.25868e+06	78034.2	172089
High	SKRSFIEDLLFNKVT	15	[P].SKRSFIEDLLFNKVT.[L]		0.0031847	0.00139821	1	1	3	P0DTC2	P0DTC2 [813-827]		0	1796.99	0.01	0.01	0.113	0.01	0.01	0.01	0.01	0.161	0.01	0.01	2.75037e-17	3.14746e-17	0.269139	2.53846e-17	2.39613e-17	2.64074e-17	2.5e-17	0.350118	2.38924e-17	2.49258e-17			43.03					42.54					43544.2
High	SKHTPINLVRDLPQG	15	[Y].SKHTPINLVRDLPQG.[F]		2.89227e-05	0.00139821	1	1	108	P0DTC2	P0DTC2 [205-219]		0	1674.93	0.031	0.242	0.05	0.023	0.036	0.012	0.044	0.084	0.046	0.035	0.657803	0.572321	0.257559	0.253819	0.073315	0.0403127	0.111112	0.351536	0.0772749	0.136783	16.63	19.75	38.08	41.43	20.03	21.39	25.31	28.49	23.1	72.39	4.55897e+06	3.16807e+07	6.58831e+06	3.33349e+06	5.78786e+06
High	SNIIRGWIFG	10	[K].SNIIRGWIFG.[T]		0.0059642	0.00139821	1	1	2	P0DTC2	P0DTC2 [98-107]		0	1162.64
High	SKHTPINLVRD	11	[Y].SKHTPINLVRD.[L]		0.000961794	0.00139821	1	1	167	P0DTC2	P0DTC2 [205-215]		0	1279.71	2.135	5.661	3.51	0.969	2.201	0.352	2.097	2.75	2.85	1.624	0.99791	0.9885	0.935495	0.863912	0.77977	0.399194	0.802828	0.911981	0.816776	0.800312	17.95	33.66	36.64	57.85	19.33	48.28	34.18	22.62	38.25	101.49	5.96927e+06	1.50574e+07	7.93555e+06	2.71039e+06	5.74659e+06
High	SGWTFGAG	8	[T].SGWTFGAG.[A]		0.00172176	0.00139821	1	1	17	P0DTC2	P0DTC2 [884-891]		0	782.347	19.555	3.566	41.623	9.557	35.562	59.454	43.743	22.632	41.038	34.065	0.881061	0.94461	0.800069	0.924946	0.815462	0.750897	0.772574	0.864859	0.768617	0.792617	15.64	59.21	28.02	45.15	13.12	21.44	21.35	10	13.52	59.21	4.16141e+06	841110	7.96095e+06	2.25391e+06	7.90355e+06
High	SGTNGTKRFDNPV	13	[V].SGTNGTKRFDNPV.[L]		0.000619469	0.00139821	1	1	20	P0DTC2	P0DTC2 [71-83]		0	1392.69	0.09	8.981	0.237	0.13	0.104	0.089	0.134	2.804	0.12	0.145	0.310659	0.961798	0.526944	0.392734	0.239585	0.251741	0.401296	0.854728	0.23613	0.32291	71.46	25.65	77	118.95	30.73	75.77	71.62	23	24.33	72.02	53242.7	6.84834e+06	118951	91502	76367.6
High	SGINASVVNIQKEI	14	[I].SGINASVVNIQKEI.[D]		0.00289543	0.00139821	1	1	9	P0DTC2	P0DTC2 [1170-1183]		0	1471.81	0.027	0.143	0.026	0.031	0.02	0.01	0.023	0.019	0.017	0.02	0.634283	0.439322	0.174267	0.294763	0.0416717	0.035066	0.0641185	0.140006	0.0295306	0.0886026	11.8	7.7	71.82	20.5	45.8	37.96	12.2	13.3	14.51	57.93	294857	1.48487e+06	264753	312615	198998
High	SFVIRGDEVRQIA	13	[D].SFVIRGDEVRQIA.[P]		0.000594134	0.00139821	1	1	18	P0DTC2	P0DTC2 [399-411]		0	1489.81	0.024	1.098	0.047	0.032	0.02	0.151	0.01	0.041	0.021	0.032	0.389214	0.806488	0.0533403	0.302276	0.0423636	0.298636	2.5e-17	0.154352	0.0355968	0.127254	18.08	12.06	68.67	86.67	26.28	11.74		20.67	26.56	50.14	116289	5.29307e+06	221516	156484	95013.3
High	SFVIRGDEV	9	[D].SFVIRGDEV.[R]		0.000230859	0.00139821	1	1	366	P0DTC2	P0DTC2 [399-407]		0	1021.53	1.478	7.125	6.002	3.174	10.867	22.808	12.415	13.464	11.751	10.364	0.968023	0.988694	0.997231	0.987488	0.986215	0.876659	0.959718	0.907176	0.975008	0.953976	27.7	27.7	33.3	32.42	27.7	27.7	27.7	27.7	27.7	51.72	5.58141e+06	2.69136e+07	2.58904e+07	1.19904e+07	4.10459e+07
High	SFTVEKGIYQTSNFR	15	[K].SFTVEKGIYQTSNFR.[V]		4.16381e-06	0.00139821	1	1	124	P0DTC2	P0DTC2 [305-319]		0	1776.89	0.152	0.036	0.487	0.012	0.01	0.025	0.01	0.034	0.01	0.01	0.803454	0.18446	0.735556	0.175263	2.39613e-17	0.0780981	2.5e-17	0.202695	2.38924e-17	2.49258e-17	17.44	38.97	16.51	38.97	26.25	6.24	25.32	25.38	47.78	125.12	1.07025e+07	2.49931e+06	3.70705e+07	764792	534811
High	SFTVEKGIYQT	11	[K].SFTVEKGIYQT.[S]		0.00119763	0.00139821	1	1	4	P0DTC2	P0DTC2 [305-315]		0	1272.65	0.121	0.359	0.142	0.149	0.128	0.136	0.123	0.153	0.119	0.138	0.359452	0.391652	0.134801	0.434947	0.12847	0.165594	0.146668	0.21264	0.117562	0.248645	21.85	55.44	37.67	69.01	54.55	27.05	29.25	17.56	23.2	52.03	318032	703796	318406	345477	262762
High	SNQVAVLYQDVNCTE	15	[T].SNQVAVLYQDVNCTE.[V]		0.00230188	0.00139821	1	1	24	P0DTC2	P0DTC2 [605-619]		0	1682.77	0.01	0.606	0.352	0.01	0.095	0.824	0.01	0.479	0.01	0.01	2.75037e-17	0.76804	0.679465	2.53846e-17	0.162144	0.694802	2.5e-17	0.731171	2.38924e-17	2.49258e-17		17.32	35.32		29.91	26.26		17.07				3.0691e+06	1.5266e+06		441340
High	SNVFQTRA	8	[G].SNVFQTRA.[G]		0.00285889	0.00139821	1	1	275	P0DTC2	P0DTC2 [640-647]		0	922.474	22.207	5.45	17.84	2.493	14.561	10.55	14.572	8.78	18.488	9.296	0.825565	0.992316	0.912755	0.999914	0.947877	0.999445	0.950762	0.991581	0.904327	0.976917	25.43	25.43	25.43	34.82	38.13	27.83	36.53	30.7	41.16	104.52	6.55828e+06	1.60959e+06	5.26867e+06	679893	3.74704e+06
High	SFTRGVYYP	9	[N].SFTRGVYYP.[D]		0.00706666	0.00139821	1	1	13	P0DTC2	P0DTC2 [31-39]		0	1089.54	0.01	9.267	1.593	3.58	2.544	3.542	0.01	4.14	3.032	0.959	2.75037e-17	0.957322	0.799844	0.999172	0.781851	0.878283	2.5e-17	0.897127	0.812604	0.737178		21.34	43.93	21.01	44.44	24.93		29.03	21.23	262.96		7.84883e+06	1.34949e+06	3.03184e+06	2.43749e+06
High	SFSTFKCYGVSPTKL	15	[A].SFSTFKCYGVSPTKL.[N]		2.95323e-05	0.00139821	1	1	30	P0DTC2	P0DTC2 [373-387]		0	1664.84	0.012	0.01	0.012	0.01	0.012	0.011	0.01	0.01	0.01	0.011	0.536024	3.14746e-17	0.104042	2.53846e-17	0.0247656	0.0355856	2.5e-17	0.0879869	2.38924e-17	0.0557423	30.68		85.43	17.8	6.75	6.98	17.72	8.43	46	81.1	190971		203876	156683	187558
High	SNLKPFERDISTE	13	[K].SNLKPFERDISTE.[I]		0.000332558	0.00139821	1	1	120	P0DTC2	P0DTC2 [459-471]		0	1535.77	52.976	9.542	29.875	27.088	38.823	36.117	39.897	17.355	40.19	30.737	0.770875	0.9548	0.822148	0.784608	0.798563	0.818741	0.785292	0.88339	0.772872	0.802185	28.62	28.62	21.58	28.62	28.62	28.62	28.62	28.62	28.62	90.02	5.75561e+07	1.03672e+07	3.43684e+07	2.94301e+07	4.21794e+07
High	SKVGGNYNY	9	[D].SKVGGNYNY.[L]		0.00163251	0.00139821	1	1	138	P0DTC2	P0DTC2 [443-451]		0	1001.47	4.523	47.398	17.906	1.01	4.502	5.603	6.164	16.426	5.822	3.178	0.99791	0.793874	0.867028	0.903375	0.940432	0.9549	0.988973	0.902552	0.937189	0.943573	28.19	50.11	41.55	66.27	7.93	17.74	48.53	19.01	26.8	95.32	1.32108e+06	1.2704e+07	5.75359e+06	270920	1.48877e+06
High	SKVGGNYNYLYRL	13	[D].SKVGGNYNYLYRL.[F]		0.00135662	0.00139821	1	1	11	P0DTC2	P0DTC2 [443-455]		0	1546.8	0.072	0.04	0.074	0.078	0.058	0.061	0.058	0.046	0.052	0.086	0.253957	0.0615393	0.0466614	0.385177	0.0796772	0.0780981	0.0823457	0.0670485	0.0602002	0.175885	39.69	70.01	37.25	23.54	14.72	24.81	14.25	16.37	17.94	20.61	244187	115631	213494	245151	196271
High	SIAIPTNFT	9	[N].SIAIPTNFT.[I]		0.00778198	0.00139821	1	1	38	P0DTC2	P0DTC2 [711-719]		0	963.515	11.663	100	66.888	12.425	38.656	100	44.085	100	42.266	45.382	0.883091	3.14746e-17	0.74096	0.878608	0.798563	2.64074e-17	0.772574	3.08838e-17	0.763419	0.763984	33.76	23.21	25.51	43.4	31.43	26.82	24.73	31.64	33.76	28.03	6.45975e+06	6.81162e+07	3.70462e+07	6.88186e+06	2.14099e+07
High	SNFGAISS	8	[S].SNFGAISS.[V]		0.0082204	0.00139821	1	1	16	P0DTC2	P0DTC2 [968-975]		0	782.368	38.975	2.391	12.707	30.339	26.43	14.933	29.049	6.809	32.867	24.219	0.79215	0.989066	0.997797	0.776402	0.866154	0.933627	0.828747	0.976422	0.810924	0.844762	17.01	30.45	17.01	17.01	17.01	17.01	24.64	36.66	33.84	110.28	1.20122e+07	736985	3.91641e+06	9.35042e+06	8.14563e+06
High	SIVRFPNITNLCPFG	15	[E].SIVRFPNITNLCPFG.[E]		0.00158256	0.00139821	1	1	6	P0DTC2	P0DTC2 [325-339]		0	1677.88	0.01	0.01	0.01	0.01	0.01	0.01	0.01	0.219	0.01	0.01	2.75037e-17	3.14746e-17	3.02097e-17	2.53846e-17	2.39613e-17	2.64074e-17	2.5e-17	0.516097	2.38924e-17	2.49258e-17								128.86
High	SNFRVQPTESIV	12	[T].SNFRVQPTESIV.[R]		0.00379551	0.00139821	1	1	4	P0DTC2	P0DTC2 [316-327]		0	1376.72	0.137	0.083	0.138	0.117	0.093	0.089	0.094	0.056	0.088	0.141	0.385177	0.135435	0.262114	0.239065	0.146982	0.160364	0.159071	0.182355	0.131666	0.249246	19.2	27.34	74.87	27.41	21.25	19.2	32.58	41.09	19.2	19.42	207633	121656	139694	168981	139536
High	SIVRFPNITNL	11	[E].SIVRFPNITNL.[C]		0.00179886	0.00139821	1	1	7	P0DTC2	P0DTC2 [325-335]		0	1273.73	0.01	0.01	0.01	0.01	0.01	0.01	0.01	0.01	0.01	0.01	2.75037e-17	3.14746e-17	3.02097e-17	2.53846e-17	2.39613e-17	2.64074e-17	2.5e-17	3.08838e-17	2.38924e-17	2.49258e-17
High	SNGTHWFVTQR	11	[V].SNGTHWFVTQR.[N]		0.000649341	0.00139821	1	1	16	P0DTC2	P0DTC2 [1097-1107]		0	1332.64	4.726	9.175	15.527	0.403	0.01	0.316	0.01	0.73	0.286	0.01	0.990123	0.989066	0.948141	0.715118	2.39613e-17	0.682296	2.5e-17	0.84467	0.585299	2.49258e-17	50.62	72.39	30.72	25.45		34.59		45.2	25.45		1.51904e+06	3.94963e+06	4.49107e+06	116633
High	SIVRFPN	7	[E].SIVRFPN.[I]		0.00682823	0.00139821	1	1	27	P0DTC2	P0DTC2 [325-331]		0	832.468	0.625	1.087	0.827	0.366	0.43	0.67	0.491	0.593	0.451	0.488	0.744369	0.76804	0.529348	0.520774	0.439744	0.555618	0.488787	0.503554	0.352812	0.498112	9.05	33.86	8.58	9.84	10.06	20.41	32.23	32.08	14.34	56.43	941805	1.31364e+06	1.22434e+06	544592	647574
High	SLSSTASALGKLQDV	15	[D].SLSSTASALGKLQDV.[V]		0.000116004	0.00139821	1	1	52	P0DTC2	P0DTC2 [937-951]		0	1476.79	0.01	0.01	0.01	0.01	0.01	0.01	0.01	0.01	0.01	0.01	2.75037e-17	3.14746e-17	3.02097e-17	2.53846e-17	2.39613e-17	2.64074e-17	2.5e-17	3.08838e-17	2.38924e-17	2.49258e-17	29.42	108.1	111.19	13.88	26.27	30.99	39.97	32.05	52.9	126.16	1.09552e+06	950885	625449	881221	470570
High	SNGTHWFVTQRNFYE	15	[V].SNGTHWFVTQRNFYE.[P]		3.50305e-05	0.00139821	1	1	39	P0DTC2	P0DTC2 [1097-1111]		0	1885.86	0.013	0.01	0.01	0.01	0.01	0.01	0.01	0.01	0.01	0.01	0.544231	3.14746e-17	3.02097e-17	2.53846e-17	2.39613e-17	2.64074e-17	2.5e-17	3.08838e-17	2.38924e-17	2.49258e-17	34.83	25.76	59.71	22.81	22.65	22.65	28.17	33.79	38.54	103.83	801211	294145	530494	650974	246895
High	SFSTFKC	7	[A].SFSTFKC.[Y]		0.00314845	0.00139821	1	1	289	P0DTC2	P0DTC2 [373-379]		0	819.371	69.948	67.139	100	21.794	59.955	77.778	66.898	88.305	64.164	39.684	0.751569	0.76804	3.02097e-17	0.79882	0.72921	0.714575	0.706644	0.699615	0.691659	0.782322	49.48	107.7	51.66	48.04	50.59	47.24	49.51	48.87	49.29	115.68	5.92819e+06	8.51875e+06	1.28973e+07	2.03937e+06	5.19523e+06
High	SLSSTASALGK	11	[D].SLSSTASALGK.[L]		0.00014083	0.00139821	1	1	319	P0DTC2	P0DTC2 [937-947]		0	1021.55	2.042	1.851	1.231	8.369	20.331	15.421	16.919	5.359	18.16	12.967	0.912312	0.838168	0.600081	0.915622	0.909046	0.930557	0.917402	0.991581	0.904762	0.931165	42.08	42.08	37.37	42.08	42.08	42.08	42.08	42.08	42.08	99.35	3.12744e+06	2.8342e+06	1.8844e+06	1.28156e+07	3.11341e+07
High	SLQTYVTQQ	9	[Q].SLQTYVTQQ.[L]		0.00131519	0.00139821	1	1	325	P0DTC2	P0DTC2 [1003-1011]		0	1067.54	96.311	100	100	72.076	100	100	100	99.47	100	98.391	0.735521	3.14746e-17	3.02097e-17	0.63507	2.39613e-17	2.64074e-17	2.5e-17	0.677736	2.38924e-17	0.640397	33.44	39.72	33.44	39.46	33.44	33.44	33.44	33.44	33.44	68.05	2.4012e+07	2.56823e+07	2.66379e+07	1.79697e+07	2.57569e+07
High	SLLIVNNA	8	[Q].SLLIVNNA.[T]		0.00104519	0.00139821	1	1	197	P0DTC2	P0DTC2 [116-123]		0	843.493	100	41.553	100	100	100	100	100	100	100	100	2.75037e-17	0.803722	3.02097e-17	2.53846e-17	2.39613e-17	2.64074e-17	2.5e-17	3.08838e-17	2.38924e-17	2.49258e-17	6.25	6.22	8.26	20.87	7.27	10.22	4.79	5.9	6.94	32.88	6.36287e+07	2.02815e+07	7.89711e+07	5.98882e+07	8.3872e+07
High	SLIDLQELGKYE	12	[E].SLIDLQELGKYE.[Q]		0.000242915	0.00139821	1	1	37	P0DTC2	P0DTC2 [1196-1207]		0	1407.74	9.897	6.417	66.865	17.666	19.469	1.106	21.806	100	15.849	17.078	0.801367	0.802565	0.772546	0.775142	0.798563	0.932319	0.828017	3.08838e-17	0.815333	0.78729	121.71	111.24	114.73	116.83	122.59	146.35	120	122.59	122.59	113	766461	716724	5.17823e+06	1.36812e+06	1.50776e+06
High	SLIDLQEL	8	[E].SLIDLQEL.[G]		0.00149395	0.00139821	1	1	58	P0DTC2	P0DTC2 [1196-1203]		0	930.514	79.005	1.528	100	100	79.457	16.975	94.623	47.985	97.64	100	0.745294	0.943619	3.02097e-17	2.53846e-17	0.685843	0.918571	0.651757	0.795192	0.616112	2.49258e-17	40.59	54.82	65.62	35.99	37.72	33.8	60.33	37.26	49.78	114.42	2.74803e+07	395661	3.38589e+07	5.52533e+07	3.07396e+07
High	SNKKFLPFQ	9	[E].SNKKFLPFQ.[Q]		0.000111729	0.00139821	1	1	86	P0DTC2	P0DTC2 [555-563]		0	1108.61	25.357	1.697	34.539	18.691	17.944	25.903	18.175	4.313	15.957	18.322	0.822853	0.827227	0.816358	0.827151	0.924335	0.856656	0.908715	0.902987	0.924914	0.885053	29.47	35.08	23.55	25.91	30.06	11.42	18.39	4.36	7.68	115.58	1.93323e+07	1.18244e+06	2.32739e+07	1.26189e+07	1.292e+07
High	SNKKFLPFQQFGR	13	[E].SNKKFLPFQQFGR.[D]		0.00166267	0.00139821	1	1	28	P0DTC2	P0DTC2 [555-567]		0	1596.86	0.723	0.4	1.971	0.475	0.294	0.255	0.268	0.453	0.244	0.247	0.759986	0.528379	0.793952	0.615739	0.313781	0.3146	0.343399	0.414747	0.213847	0.326116	18.71	17.3	22.59	45.77	25.6	16.56	22.41	14.98	15.13	41.76	1.2502e+06	680291	3.4094e+06	628308	456128
High	SLGAENSVAYSNNS	14	[M].SLGAENSVAYSNNS.[I]		0.00221388	0.00139821	1	1	27	P0DTC2	P0DTC2 [698-711]		0	1412.63	0.811	41.949	7.029	1.371	1.625	6.362	1.67	12.98	2.276	0.848	0.882765	0.803722	0.970284	0.967265	0.970552	0.955869	0.981866	0.931565	0.977406	0.859086	33.31	42.97	39.6	133.24	42.97	42.97	42.97	42.97	48.48	76.01	165245	8.54392e+06	1.43164e+06	316005	331029
High	SNLKPFERD	9	[K].SNLKPFERD.[I]		0.00130849	0.00139821	1	1	682	P0DTC2	P0DTC2 [459-467]		0	1105.56	2.883	1.006	2.108	1.689	2.676	2.705	2.799	1.475	2.686	1.812	0.986857	0.803722	0.879178	0.917392	0.814807	0.846584	0.844879	0.854773	0.809424	0.815832	17.62	26.58	17.62	27.77	33.86	22.77	43.42	17.62	34.66	61.1	3.17876e+07	1.03266e+07	2.32375e+07	1.8625e+07	2.42832e+07
High	SLQTYVTQQLIRA	13	[Q].SLQTYVTQQLIRA.[A]		0.00117348	0.00139821	1	1	7	P0DTC2	P0DTC2 [1003-1015]		0	1520.84	0.01	0.01	0.01	0.01	0.01	0.01	0.01	0.01	0.01	0.01	2.75037e-17	3.14746e-17	3.02097e-17	2.53846e-17	2.39613e-17	2.64074e-17	2.5e-17	3.08838e-17	2.38924e-17	2.49258e-17
High	SPDVDLGDISGINAS	15	[T].SPDVDLGDISGINAS.[V]		0.000283513	0.00139821	1	1	158	P0DTC2	P0DTC2 [1161-1175]		0	1459.69	1.859	1.418	1.505	2.329	2.068	1.563	2.057	1.543	2.091	2.718	0.987944	0.833631	0.844603	0.951116	0.770727	0.77621	0.801031	0.857392	0.763419	0.879764	20.04	44.17	27.83	27.83	27.83	27.83	25.59	27.83	27.83	56.85	7.59554e+07	5.5888e+07	5.77587e+07	8.93885e+07	7.93766e+07
High	SFPQSAPHG	9	[M].SFPQSAPHG.[V]		0.00156958	0.00139821	1	1	1052	P0DTC2	P0DTC2 [1051-1059]		0	927.432	100	100	100	100	100	100	100	100	100	100	2.75037e-17	3.14746e-17	3.02097e-17	2.53846e-17	2.39613e-17	2.64074e-17	2.5e-17	3.08838e-17	2.38924e-17	2.49258e-17	40.98	51.04	39.16	40.98	49.6	46.6	44.16	37.82	40.98	83.86	1.2663e+07	4.01884e+06	9.28353e+06	1.14285e+07	1.22902e+07
High	SPTKLNDLC	9	[V].SPTKLNDLC.[F]		0.00081379	0.00139821	1	1	495	P0DTC2	P0DTC2 [383-391]		0	990.492	100	33.433	100	100	100	100	100	93.799	100	100	2.75037e-17	0.821914	3.02097e-17	2.53846e-17	2.39613e-17	2.64074e-17	2.5e-17	0.688708	2.38924e-17	2.49258e-17	21.5	40.58	19.48	21.5	21.5	20	24.59	21.5	21.5	48.78	2.60443e+07	5.38317e+06	2.11836e+07	2.70979e+07	2.67427e+07
High	SQPFLMDL	8	[V].SQPFLMDL.[E]	1xOxidation [M6]	0.00481675	0.00139821	1	1	46	P0DTC2	P0DTC2 [172-179]		0	966.46	9.154	69.317	6.201	5.111	9.183	72.982	3.751	5.904	3.05	4.935	0.871081	0.765383	0.879728	0.873512	0.914208	0.72519	0.891013	0.862666	0.925609	0.890375	90.37	90.37	109.32	90.37	110.02	90.37	90.37	90.37	90.37	90.37	1.16837e+06	8.84737e+06	791429	652287	1.1721e+06
High	SQPFLMDLEGKQ	12	[V].SQPFLMDLEGKQ.[G]		0.00084803	0.00139821	1	1	13	P0DTC2	P0DTC2 [172-183]		0	1392.68	2.617	11.411	2.568	3.681	2.719	21.259	2.483	4.134	2.392	2.617	0.954378	0.938891	0.908745	0.951116	0.899375	0.889428	0.891013	0.934269	0.860044	0.913892	17.25	44.66	24.57	13.46	17.82	8.54	9.06	9.06	9.61	4.75	1.08035e+06	4.71091e+06	1.06017e+06	1.51964e+06	1.12268e+06
High	RVQPTESIVRFPN	13	[F].RVQPTESIVRFPN.[I]		0.000458268	0.00139821	1	1	39	P0DTC2	P0DTC2 [319-331]		0	1542.84	0.369	100	22.097	0.659	0.277	0.471	0.01	20.79	0.307	0.404	0.736214	3.14746e-17	0.845471	0.830537	0.590253	0.763649	2.5e-17	0.862666	0.60334	0.701748	32.2	23.99	61.31	115.93	40.63	22.82		28.01	20.89	9.35	114900	3.88502e+07	7.36702e+06	170964	83957
High	RVQPTESIV	9	[F].RVQPTESIV.[R]		0.000738067	0.00139821	1	1	955	P0DTC2	P0DTC2 [319-327]		0	1028.57	22.876	23.86	19.261	22.583	24.211	26.077	21.947	17.853	23.616	20.06	0.824046	0.85231	0.855148	0.80365	0.881158	0.855601	0.877008	0.880628	0.865607	0.874757	43.51	43.51	38.14	41.96	43.51	43.51	43.51	43.51	44.71	28.19	9.09598e+07	9.48731e+07	7.65877e+07	9.11254e+07	9.62691e+07
High	RVDFCGKGY	9	[K].RVDFCGKGY.[H]		0.0016091	0.00139821	1	1	140	P0DTC2	P0DTC2 [1039-1047]		0	1044.49	8.109	60.325	45.691	4.099	4.551	26.039	5.938	36.986	7.664	3.572	0.856537	0.773615	0.815017	0.780633	0.8475	0.853644	0.845606	0.824233	0.875061	0.879764	67.07	121.66	67.07	113.42	67.07	67.07	67.07	67.07	67.07	89.59	914960	1.22781e+07	5.15529e+06	121876	513436
High	RTQLPPAYTNSFTRG	15	[T].RTQLPPAYTNSFTRG.[V]		2.13385e-06	0.00139821	1	1	52	P0DTC2	P0DTC2 [21-35]		0	1708.88	0.01	0.01	0.014	0.01	0.01	0.01	0.01	0.01	0.01	0.01	2.75037e-17	3.14746e-17	0.110269	2.53846e-17	2.39613e-17	2.64074e-17	2.5e-17	3.08838e-17	2.38924e-17	2.49258e-17	28.65	112.25	144.34	49.79		74.96	33.6	23.46	90.75	115.26	275921	478495	610245	160171
High	RTQLPPAYTNSF	12	[T].RTQLPPAYTNSF.[T]		0.00342268	0.00139821	1	1	11	P0DTC2	P0DTC2 [21-32]		0	1394.71	0.01	0.01	0.01	0.01	0.01	0.01	0.01	0.01	0.01	0.01	2.75037e-17	3.14746e-17	3.02097e-17	2.53846e-17	2.39613e-17	2.64074e-17	2.5e-17	3.08838e-17	2.38924e-17	2.49258e-17
High	SQPFLMDLEGKQ	12	[V].SQPFLMDLEGKQ.[G]	1xOxidation [M6]	0.000912335	0.00139821	1	1	50	P0DTC2	P0DTC2 [172-183]		0	1408.68	100	100	100	100	100	100	100	100	100	100	2.75037e-17	3.14746e-17	3.02097e-17	2.53846e-17	2.39613e-17	2.64074e-17	2.5e-17	3.08838e-17	2.38924e-17	2.49258e-17											166384	6.34531e+06	1.34004e+06	223994	375935
High	RVYSTGSNVF	10	[W].RVYSTGSNVF.[Q]		0.00659905	0.00139821	1	1	13	P0DTC2	P0DTC2 [634-643]		0	1129.56	0.01	15.438	0.01	0.01	1.114	1.421	1.56	6.677	0.01	1.31	2.75037e-17	0.901053	3.02097e-17	2.53846e-17	0.923753	0.981833	0.984024	0.887943	2.38924e-17	0.943573		36.37			36.48	36.38	36.41	36.37		100.78		2.51542e+06			181578
High	SQSIIAY	7	[A].SQSIIAY.[T]		0.0082204	0.00139821	1	1	26	P0DTC2	P0DTC2 [689-695]		0	781.409	1.367	4.588	11.703	1.053	3.812	19.258	4.515	8.92	4.592	3.197	0.822853	0.925733	0.912755	0.792586	0.866154	0.899225	0.919578	0.951802	0.898498	0.877321	36.87	23.08	29.6	29.44	23.08	23.08	23.08	23.08	24.23	25.79	1.25376e+06	3.36957e+06	9.23616e+06	827886	2.79939e+06
High	SQSIIAYTMSLGAEN	15	[A].SQSIIAYTMSLGAEN.[S]	1xOxidation [M9]	0.00146747	0.00139821	1	1	7	P0DTC2	P0DTC2 [689-703]		0	1600.75	0.027	0.06	0.107	0.029	0.024	0.035	0.029	0.035	0.022	0.038	0.61627	0.258243	0.182457	0.28598	0.049771	0.102117	0.0794174	0.164874	0.0380261	0.144033	122.25	35.24	35.58	71.4	27.07	19.74	70.56	22.43	33.07	92.79	138818	302184	435839	132403	120818
High	RSYLTPGDSS	10	[H].RSYLTPGDSS.[S]		0.000414633	0.00139821	1	1	1003	P0DTC2	P0DTC2 [246-255]		0	1082.51	100	98.716	100	100	100	100	100	100	100	100	2.75037e-17	0.68431	3.02097e-17	2.53846e-17	2.39613e-17	2.64074e-17	2.5e-17	3.08838e-17	2.38924e-17	2.49258e-17	23.38	27.76	42.35	28.5	25.74	27.76	50.12	31	23.38	81.89	1.10267e+07	3.44301e+06	1.17133e+07	1.27625e+07	1.48617e+07
High	RSVASQSIIAYTMSL	15	[A].RSVASQSIIAYTMSL.[G]		0.000958019	0.00139821	1	1	6	P0DTC2	P0DTC2 [685-699]		0	1626.85	0.407	0.04	0.137	0.178	0.158	0.053	0.116	0.169	0.083	0.085	0.626687	0.0721194	0.188957	0.333645	0.194102	0.083978	0.189744	0.241983	0.0805388	0.151976	123.53	123.53	121.94	123.53	117.48	105.04	123.53	123.53	123.53	115.14	773041	75241.9	259581	339258	299821
High	RQIAPGQTGKIA	12	[V].RQIAPGQTGKIA.[D]		0.00375647	0.00139821	1	1	10	P0DTC2	P0DTC2 [408-419]		0	1239.72	0.01	20.147	3.76	0.01	0.331	1.753	0.01	4.616	0.756	0.01	2.75037e-17	0.770627	0.870246	2.53846e-17	0.646478	0.98559	2.5e-17	0.862666	0.831436	2.49258e-17		70.18	42.49		55.87	65.71		27.36	59.75			1.34799e+06	417947		39361.7
High	RNFYEPQIITTDN	13	[Q].RNFYEPQIITTDN.[T]		0.000210053	0.00139821	1	1	90	P0DTC2	P0DTC2 [1107-1119]		0	1610.78	27.983	100	98.136	10.351	19.333	62.781	20.511	77.202	22.246	14.986	0.816162	3.14746e-17	0.67853	0.891602	0.915774	0.742998	0.889199	0.72358	0.875061	0.913892	21.94	21.81	21.81	21.81	32.05	21.81	21.81	21.81	25.58	75.16	1.40238e+07	7.35093e+07	4.91807e+07	5.18731e+06	8.90429e+06
High	RNFYEPQII	9	[Q].RNFYEPQII.[T]		0.0011142	0.00139821	1	1	74	P0DTC2	P0DTC2 [1107-1115]		0	1179.62	1.506	39.98	2.159	2.636	1.588	23.43	2.187	6.587	2.242	1.931	0.85666	0.803722	0.793994	0.963846	0.728892	0.870089	0.805886	0.991581	0.773745	0.827699	30.59	12.32	23.67	11.37	64.25	18.02	19.13	26.93	14.65	70.46	2.74773e+06	6.04707e+07	3.49696e+06	3.9419e+06	3.44295e+06
High	SRLDKVEAEVQIDR	14	[L].SRLDKVEAEVQIDR.[L]		0.000375694	0.00139821	1	1	54	P0DTC2	P0DTC2 [982-995]		0	1657.89	100	100	100	100	100	100	100	100	100	100	2.75037e-17	3.14746e-17	3.02097e-17	2.53846e-17	2.39613e-17	2.64074e-17	2.5e-17	3.08838e-17	2.38924e-17	2.49258e-17											322185	1.80859e+06	801269	271090	277391
High	RLQSLQTYVTQQ	12	[G].RLQSLQTYVTQQ.[L]		0.0011174	0.00139821	1	1	42	P0DTC2	P0DTC2 [1000-1011]		0	1464.78	0.019	0.521	0.12	0.01	0.01	0.024	0.01	0.115	0.01	0.01	0.589348	0.742951	0.42327	2.53846e-17	2.39613e-17	0.0750515	2.5e-17	0.415915	2.38924e-17	2.49258e-17	32.74	39.71	57.7	64.48	7.76	14.23	38.61	21.28	33.47	119.2	2.09004e+06	5.66144e+07	1.65075e+07	835577	827705
High	RTFLLKYNENGTITD	15	[P].RTFLLKYNENGTITD.[A]		0.00385114	0.00139821	1	1	20	P0DTC2	P0DTC2 [273-287]		0	1784.92	0.032	0.61	0.185	0.02	0.01	0.502	0.018	0.924	0.023	0.01	0.658749	0.76804	0.522992	0.237522	2.39613e-17	0.580482	0.0537916	0.815494	0.0400739	2.49258e-17	67.46	55.62	70.38	70.53		55.62	54.92	55.62	55.62		293243	4.20759e+06	1.27867e+06	185306
High	QPELDSFKEELDKY	14	[L].QPELDSFKEELDKY.[F]		8.54199e-05	0.00139821	1	1	144	P0DTC2	P0DTC2 [1142-1155]		0	1740.83	100	100	100	100	100	100	100	100	100	100	2.75037e-17	3.14746e-17	3.02097e-17	2.53846e-17	2.39613e-17	2.64074e-17	2.5e-17	3.08838e-17	2.38924e-17	2.49258e-17	26.71	22.7	47.67	35.15	47.96	34.09	61.46	20.51	28.73	146.23	4.16322e+07	4.04278e+07	6.0472e+07	6.90528e+07	4.08101e+07
High	SQILPDPSKPSKR	13	[F].SQILPDPSKPSKR.[S]		0.000208982	0.00139821	1	1	195	P0DTC2	P0DTC2 [803-815]		0	1452.82	10.41	3.574	7.083	0.562	1.044	2.459	1.152	1.768	1.242	0.773	0.894591	0.882351	0.979794	0.770232	0.721603	0.81326	0.757268	0.823043	0.713723	0.719125	25.91	38.12	13.44	54.84	34.42	34.73	50.13	14.27	29.88	66.3	8.27211e+06	2.83982e+06	5.62835e+06	325991	700231
High	SAIGKIQ	7	[NA].SAIGKIQ.[D]		0.00382716	0.00139821	1	1	162	P0DTC2	P0DTC2 [929-935]; [943-949]		0	716.43	41.403	8.746	16.559	37.214	40.898	22.536	49.796	12.333	53.165	16.979	0.751569	0.558951	0.61548	0.629654	0.658749	0.641944	0.586181	0.614867	0.684941	0.753465	66.25	68.91	70.86	78.47	73.19	61.73	52.89	63.44	67.21	62.94	1.9146e+06	297427	636950	1.4894e+06	1.47712e+06
High	SFKEELDKY	9	[D].SFKEELDKY.[F]		0.00338901	0.00139821	1	1	17	P0DTC2	P0DTC2 [1147-1155]		0	1158.57	0.905	1.423	0.929	1.267	1.34	1.879	1.343	1.02	1.274	1.305	0.830181	0.833631	0.815017	0.835593	0.77684	0.828861	0.779033	0.853134	0.741432	0.792617	26.36	22.38	22.38	26.36	22.38	22.38	22.49	26.31	26.05	53.56	541579	851885	623702	891247	801999
High	SFGGVSVITPGTN	13	[C].SFGGVSVITPGTN.[T]		0.001954	0.00139821	1	1	55	P0DTC2	P0DTC2 [591-603]		0	1235.63	1.902	1.507	2.245	0.678	1.089	1.827	1.196	1.978	1.265	1.405	0.987944	0.837766	0.88679	0.816124	0.673761	0.798213	0.720277	0.881512	0.679689	0.788076	15.87	18.9	20.33	20.33	22.78	17.18	23.57	13.3	19.58	35.55	1.23264e+07	9.77207e+06	1.45534e+07	4.72979e+06	7.74174e+06
High	SFELLHAPAT	10	[L].SFELLHAPAT.[V]		0.000377092	0.00139821	1	1	22	P0DTC2	P0DTC2 [514-523]		0	1085.56	0.198	14.976	0.66	0.337	0.4	0.783	0.467	3.474	0.476	0.475	0.536024	0.911505	0.642752	0.540621	0.45777	0.62136	0.494097	0.897127	0.447552	0.539162	22.53	10.44	44.79	40.01	35.13	11.39	18.78	25.94	15.22	37.24	220951	1.84477e+07	703701	375787	397170
High	SETKCTLKSFTVEKG	15	[L].SETKCTLKSFTVEKG.[I]		3.08177e-07	0.00139821	1	1	32	P0DTC2	P0DTC2 [297-311]		0	1657.85	0.038	0.018	0.121	0.018	0.018	0.016	0.014	0.011	0.022	0.032	0.683063	0.107984	0.426009	0.227981	0.0393348	0.0523103	0.0432462	0.0947733	0.0385563	0.128712	37.12	29.04	39.15	35.41	28.71	44.39	38.77	38.59	35.96	104.47	262366	121526	834463	125058	126991
High	SPTKLNDLCFTNV	13	[V].SPTKLNDLCFTNV.[Y]		0.000193529	0.00139821	1	1	282	P0DTC2	P0DTC2 [383-395]		0	1451.72	85.776	89.004	79.634	100	94.724	82.865	92.583	75.713	88.976	91.315	0.741024	0.721331	0.716831	2.53846e-17	0.659764	0.705976	0.655049	0.728426	0.632136	0.655482	9.49	42.03	15.56	5.86	6.1	12.37	7.81	7.54	5.86	42.03	7.81117e+07	8.10511e+07	7.00046e+07	9.72537e+07	8.6487e+07
High	SQCVNLTTRTQ	11	[S].SQCVNLTTRTQ.[L]		0.00270542	0.00139821	1	1	37	P0DTC2	P0DTC2 [13-23]		0	1250.62	16.237	5.582	15.23	3.681	5.855	3.1	5.769	4.973	8.526	4.267	0.730413	0.75024	0.701803	0.790423	0.737189	0.853644	0.758009	0.772463	0.680485	0.795382	18.44	28.12	31.87	36.31	13.25	21.06	44.69	26.39	46.29	67.65	698417	226328	715037	158352	261897
High	SEFRVYSSANNCT	13	[E].SEFRVYSSANNCT.[F]		0.00206323	0.00139821	1	1	7	P0DTC2	P0DTC2 [155-167]		0	1477.64	0.01	12.53	0.519	0.426	0.01	0.01	0.01	0.572	0.01	0.01	2.75037e-17	0.956885	0.77795	0.721567	2.39613e-17	2.64074e-17	2.5e-17	0.825033	2.38924e-17	2.49258e-17		105.64	48.92	85.42				37.73				3.38333e+06	109049	73322.5
High	SEFRVYSSA	9	[E].SEFRVYSSA.[N]		0.000894894	0.00139821	1	1	130	P0DTC2	P0DTC2 [155-163]		0	1045.49	6.903	100	20.203	16.371	10.843	90.73	11.636	35.449	13.007	8.724	0.97388	3.14746e-17	0.912755	0.842802	0.997387	0.696455	0.973306	0.820996	0.953358	0.981943	38.57	38.38	32.78	38.38	56.06	38.38	31.45	38.19	34.47	79.47	1.66625e+06	3.01701e+07	4.61873e+06	3.60529e+06	2.90209e+06
High	SALEPLVDLPIGINI	15	[F].SALEPLVDLPIGINI.[T]		0.0010512	0.00139821	1	1	3	P0DTC2	P0DTC2 [221-235]		0	1563.9	0.01	0.01	0.01	0.01	0.01	0.01	0.01	0.01	0.01	0.01	2.75037e-17	3.14746e-17	3.02097e-17	2.53846e-17	2.39613e-17	2.64074e-17	2.5e-17	3.08838e-17	2.38924e-17	2.49258e-17
High	SECVLGQSKR	10	[M].SECVLGQSKR.[V]		0.000366948	0.00139821	1	1	240	P0DTC2	P0DTC2 [1030-1039]		0	1106.56	100	100	100	100	100	100	100	100	100	100	2.75037e-17	3.14746e-17	3.02097e-17	2.53846e-17	2.39613e-17	2.64074e-17	2.5e-17	3.08838e-17	2.38924e-17	2.49258e-17											2.97853e+06	1.88802e+06	1.18082e+06	351859	1.00649e+06
High	SANLAATKMSECVLG	15	[A].SANLAATKMSECVLG.[Q]		0.000998073	0.00139821	1	1	43	P0DTC2	P0DTC2 [1021-1035]		0	1494.73	0.035	0.058	0.03	0.033	0.022	0.026	0.03	0.021	0.026	0.041	0.672532	0.254654	0.188041	0.303016	0.0468915	0.0793435	0.0821574	0.149997	0.0443336	0.153124	11.16	39.33	35.75	35.75	14.5	8.79	8.57	14.42	9.1	59.66	829347	1.39683e+06	710352	783752	559840
High	SQCVNLTTRTQLPPA	15	[S].SQCVNLTTRTQLPPA.[Y]		2.4445e-05	0.00139821	1	1	15	P0DTC2	P0DTC2 [13-27]		0	1628.84	0.016	0.384	0.046	0.015	0.012	0.072	0.012	0.083	0.012	0.011	0.570812	0.694248	0.247646	0.199161	0.0250269	0.180223	0.0378287	0.350188	0.0208472	0.0557423	14.13	23.17	67.74	66.82	19.48	8.32	26.39	20.77	34.58	111.62	2.96752e+06	7.60254e+07	9.17796e+06	2.27779e+06	2.13294e+06
High	SANLAATKMSE	11	[A].SANLAATKMSE.[C]		0.000227935	0.00139821	1	1	135	P0DTC2	P0DTC2 [1021-1031]		0	1122.55	14.101	15.293	11.119	0.844	7.361	9.886	7.427	18.179	8.934	4.887	0.901632	0.889279	0.912755	0.88693	0.831414	0.889428	0.819317	0.889957	0.920125	0.912556	26.33	51.78	38.34	41.81	52.17	32.01	53.77	26.33	54.33	93.69	2.06439e+06	2.23898e+06	1.6279e+06	97700.2	698434
High	SALLAGTIT	9	[T].SALLAGTIT.[S]		0.00168334	0.00139821	1	1	25	P0DTC2	P0DTC2 [875-883]		0	846.493	0.01	6.216	1.993	0.01	0.01	2.147	0.03	3.62	0.01	0.01	2.75037e-17	0.99649	0.872825	2.53846e-17	2.39613e-17	0.819651	0.078794	0.940174	2.38924e-17	2.49258e-17		17.52	20.64			11.41	25.56	11.41				2.38792e+07	7.80405e+06
High	SALGKLQDVVNQN	13	[A].SALGKLQDVVNQN.[A]		0.000301189	0.00139821	1	1	48	P0DTC2	P0DTC2 [943-955]		0	1385.74	1.847	3	3.873	0.268	0.358	0.226	0.343	4.201	0.4	0.356	0.987944	0.923641	0.945515	0.529524	0.298087	0.24485	0.328617	0.962218	0.311579	0.44379	17.51	15.71	7.89	30.79	17.77	30.79	29.98	15.72	3.04	30.79	4.04017e+06	6.56315e+06	8.65242e+06	709148	868308
High	SALGKLQDV	9	[A].SALGKLQDV.[V]		0.000630272	0.00139821	1	1	209	P0DTC2	P0DTC2 [943-951]		0	930.525	1.229	29.875	2.633	1.934	3.475	1.345	3.895	12.797	4.031	3.416	0.955279	0.832837	0.908745	0.928239	0.857641	0.757848	0.899592	0.910925	0.876036	0.913622	21.78	47.37	33.99	50.1	17.05	17.05	17.05	17.73	21.81	75.66	4.71125e+06	1.05683e+08	1.00898e+07	5.71586e+06	1.33193e+07
High	SAIGKIQDSLSSTAS	15	[N].SAIGKIQDSLSSTAS.[A]		0.000345251	0.00139821	1	1	86	P0DTC2	P0DTC2 [929-943]		0	1464.75	0.014	0.492	0.096	0.01	0.01	0.024	0.01	0.11	0.01	0.01	0.555562	0.731929	0.375399	2.53846e-17	2.39613e-17	0.0750515	2.5e-17	0.407419	2.38924e-17	2.49258e-17	32.01	42.18	60.58	64.48	7.76	14.23	38.61	22.71	33.47	119.2	1.61682e+06	5.27623e+07	1.32722e+07	835577	827705
High	SQILPDPSK	9	[F].SQILPDPSK.[P]		0.0029327	0.00139821	1	1	25	P0DTC2	P0DTC2 [803-811]		0	984.536	4.158	3.924	1.565	15.626	7.743	4.615	7.295	3.408	9.542	6.433	0.899581	0.842244	0.968932	0.861209	0.930427	0.866414	0.864965	0.877222	0.89279	0.913892	21.41	86.17	76.5	22.63	11.02	57.58	24.64	33.46	37.92	78	529940	562752	224446	2.24108e+06	1.10733e+06
High	SANLAATKMSECVLG	15	[A].SANLAATKMSECVLG.[Q]	1xOxidation [M9]	0.000297797	0.00139821	1	1	64	P0DTC2	P0DTC2 [1021-1035]		0	1510.72	0.025	1.44	0.049	0.056	0.05	0.058	0.05	0.144	0.055	0.092	0.626687	0.833631	0.254463	0.392734	0.0967537	0.154059	0.123322	0.466829	0.0900003	0.259682	60.74	20.01	73.4	31.48	56.81	2.99	3.25	28.68	38.99	41.54	290984	1.48562e+07	380109	546206	586579
High	QNVLYENQKLIANQF	15	[T].QNVLYENQKLIANQF.[N]		4.46927e-05	0.00139821	1	1	28	P0DTC2	P0DTC2 [913-927]		0	1821.95	0.017	0.014	0.026	0.018	0.011	0.01	0.016	0.028	0.013	0.03	0.575579	0.0870802	0.174743	0.228466	0.0232793	2.64074e-17	0.0469304	0.178361	0.0223306	0.120849	48.95	54.78	28.72	19.35	30.82	21.53	29.04	45.12	40.61	31.72	1.35187e+06	1.09195e+06	2.17077e+06	1.42943e+06	885251
High	QMAYRFNGIGVTQNV	15	[M].QMAYRFNGIGVTQNV.[L]	1xOxidation [M2]	0.000850697	0.00139821	1	1	14	P0DTC2	P0DTC2 [901-915]		0	1713.84	0.014	0.01	0.017	0.01	0.01	0.01	0.011	0.01	0.011	0.012	0.553536	0.0682871	0.129996	2.53846e-17	0.0220124	2.64074e-17	0.0337701	3.08838e-17	0.0186379	0.0583724	46.22	122.59	43.81		44.3		31.24	51.2	31.2	69.22	137504	100234	178535		104484
High	QMAYRFNGIGVTQNV	15	[M].QMAYRFNGIGVTQNV.[L]		0.000316708	0.00139821	1	1	12	P0DTC2	P0DTC2 [901-915]		0	1697.84	0.036	0.01	0.037	0.037	0.025	0.01	0.022	0.034	0.025	0.048	0.677172	3.14746e-17	0.217902	0.323994	0.0526355	2.64074e-17	0.062741	0.202618	0.0426969	0.170558	40.72	115.17	31.94	19.51	22.3	61.09	67.95	22.47	27.88	31.94	775162	139146	929298	1.02701e+06	548556
High	PFQQFGRD	8	[L].PFQQFGRD.[I]		0.00159006	0.00139821	1	1	193	P0DTC2	P0DTC2 [561-568]		0	994.474	1.816	1.281	1.282	1.627	1.768	1.527	1.389	0.986	1.823	1.156	0.866935	0.768659	0.66322	0.891602	0.743541	0.719445	0.687824	0.655852	0.722826	0.737507	28.86	28.86	28.94	28.86	32.91	35.83	35.83	35.83	44.3	96.72	2.43544e+06	1.71799e+06	1.71871e+06	2.18223e+06	2.37141e+06
High	PFQQFGR	7	[L].PFQQFGR.[D]		0.00140634	0.00139821	1	1	102	P0DTC2	P0DTC2 [561-567]		0	879.447	26.251	15.351	26.884	38.255	29.808	23.422	28.93	21.976	24.812	10.676	0.822853	0.928389	0.831801	0.743172	0.843418	0.870089	0.829005	0.859981	0.857771	0.953064	31.18	98.26	14.49	23.12	79.46	29.68	27.39	24.71	32.7	18.74	6.90845e+06	4.03988e+06	7.10661e+06	9.07105e+06	7.84445e+06
High	PFNDGVYFASTEKSN	15	[L].PFNDGVYFASTEKSN.[I]		2.39531e-07	0.00139821	1	1	522	P0DTC2	P0DTC2 [85-99]		0	1675.76	1.425	1.172	1.225	1.356	1.268	1.277	1.46	1.146	1.281	1.211	0.966909	0.815276	0.827802	0.894061	0.692493	0.750897	0.751622	0.835016	0.680485	0.771842	22.45	21.16	16.62	8.22	2.34	17.35	20.87	20.41	21.41	51.46	9.95301e+07	8.50564e+07	9.66314e+07	1.08117e+08	1.0362e+08
High	PFNDGVYFASTEK	13	[L].PFNDGVYFASTEK.[S]		0.00497209	0.00139821	1	1	14	P0DTC2	P0DTC2 [85-97]		0	1474.68	1.27	1.154	1.29	1.154	1.394	1.223	1.198	0.989	1.206	1.307	0.91301	0.901053	0.901689	0.908202	0.906016	0.918571	0.915258	0.887943	0.853743	0.880937	18.99	24.64	34.87	34.41	25.9	15.36	11.43	27.05	18.81	112.68	411816	365021	356627	385188	416095
High	PFNDGVYFASTE	12	[L].PFNDGVYFASTE.[K]		0.00387534	0.00139821	1	1	47	P0DTC2	P0DTC2 [85-96]		0	1346.59	1.522	1.189	1.444	1.632	1.412	1.475	1.58	1.34	1.488	1.545	0.828947	0.803722	0.798894	0.830881	0.729328	0.767318	0.758009	0.826698	0.684941	0.78729	27.12	22.04	30.85	33.86	39.01	28.66	30.43	31.79	30.88	25.51	1.16972e+06	847063	1.11017e+06	1.54086e+06	1.26922e+06
High	TGSNVFQTRA	10	[S].TGSNVFQTRA.[G]		0.000246961	0.00139821	1	1	389	P0DTC2	P0DTC2 [638-647]		0	1080.54	10.312	39.133	20.823	10.661	15.818	22.746	15.888	26.551	22.26	11.973	0.895448	0.804557	0.849447	0.891531	0.939498	0.876659	0.924276	0.847552	0.875061	0.934415	30.5	18.21	27.1	47.2	4.35	9.05	27	26.38	36.87	85.66	5.33973e+06	2.10071e+07	1.04741e+07	6.22765e+06	9.05569e+06
High	PFNDGVY	7	[L].PFNDGVY.[F]		0.00397426	0.00139821	1	1	36	P0DTC2	P0DTC2 [85-91]		0	811.362	1.391	3.494	1.446	1.715	1.439	3.074	1.248	1.63	1.602	0.699	0.828947	0.882351	0.808703	0.835645	0.748874	0.83307	0.758845	0.853134	0.721989	0.690572	50.66	48.21	10.44	15.86	53.36	11.35	29.6	20.34	13.21	22.88	994017	2.49606e+06	1.0008e+06	1.22495e+06	1.02821e+06
High	PFLMDLEGKQGNFK	14	[Q].PFLMDLEGKQGNFK.[N]		0.000903135	0.00139821	1	1	26	P0DTC2	P0DTC2 [174-187]		0	1623.82	0.962	0.928	1.195	1.073	0.887	0.878	0.846	1.029	0.867	0.715	0.829172	0.797336	0.819752	0.820523	0.692493	0.761912	0.747256	0.837322	0.687457	0.703055	34.12	25.45	32.64	24.77	18.11	12.92	23.7	6.41	55.53	52.8	545671	607383	654520	748645	631165
High	PFLGVYYHKNNKS	13	[D].PFLGVYYHKNNKS.[W]		0.000958019	0.00139821	1	1	11	P0DTC2	P0DTC2 [139-151]		0	1566.81	0.491	0.682	0.501	0.324	0.276	0.339	0.338	0.386	0.348	0.255	0.673798	0.585184	0.365454	0.540808	0.288733	0.359888	0.316108	0.370417	0.275858	0.335635	38.02	34.69	38.02	25.1	42.57	38.02	40.85	38.02	38.02	66.6	986070	1.37065e+06	1.00684e+06	651043	554502
High	PFLGVYYHK	9	[D].PFLGVYYHK.[N]		0.000695786	0.00139821	1	1	68	P0DTC2	P0DTC2 [139-147]		0	1123.59	1.089	1.251	1.148	0.717	0.86	0.986	0.874	0.92	0.805	0.872	0.815135	0.778504	0.570589	0.762774	0.570222	0.669288	0.592306	0.663398	0.526888	0.674558	18.81	21.75	18.81	18.81	19.23	21.54	21.54	21.54	21.37	34.12	1.96125e+06	2.20165e+06	2.06692e+06	1.28116e+06	1.54806e+06
High	PFGEVFNATRFASVY	15	[C].PFGEVFNATRFASVY.[A]		7.46232e-05	0.00139821	1	1	24	P0DTC2	P0DTC2 [337-351]		0	1704.84	0.02	0.01	0.01	0.012	0.01	0.01	0.01	0.03	0.01	0.01	0.599451	3.14746e-17	3.02097e-17	0.180731	2.39613e-17	2.64074e-17	2.5e-17	0.183401	2.38924e-17	2.49258e-17	92.46			67	79.52		55.73	94.21			164226			125316	43871.1
High	PFGEVFNATRF	11	[C].PFGEVFNATRF.[A]		0.00102438	0.00139821	1	1	51	P0DTC2	P0DTC2 [337-347]		0	1284.64	0.541	0.357	0.483	0.762	0.567	0.524	0.577	0.607	0.617	0.576	0.736214	0.391137	0.31188	0.830881	0.515237	0.549942	0.582934	0.572293	0.518957	0.639719	14.74	40.63	8.73	26.43	21.52	20.12	9.08	10.29	16.21	19.71	1.36795e+06	919900	1.24418e+06	1.76268e+06	1.43884e+06
High	TGTGVLTESNKKF	13	[L].TGTGVLTESNKKF.[L]		0.000132364	0.00139821	1	1	53	P0DTC2	P0DTC2 [547-559]		0	1381.73	0.303	8.636	0.704	0.06	0.16	0.873	0.16	0.992	0.211	0.119	0.683549	0.967815	0.750917	0.360201	0.239221	0.700744	0.277619	0.821615	0.267157	0.228545	24.51	20.32	15.6	130.1	11.44	11.44	20.94	29.73	22.88	48.24	945555	2.70937e+07	2.37493e+06	203473	541509
High	PELDSFKEE	9	[Q].PELDSFKEE.[L]		0.00038558	0.00139821	1	1	29	P0DTC2	P0DTC2 [1143-1151]		0	1093.5	0.836	0.926	1.158	1.285	0.904	0.325	1.018	2.091	0.657	0.505	0.851973	0.839632	0.869013	0.915622	0.836325	0.695273	0.885099	0.955596	0.773745	0.75354	87.7	107.88	72.09	72.09	105.2	105.07	72.09	72.09	103.25	87.94	309477	344742	431337	478714	336737
High	PDVDLGDISGINAS	14	[S].PDVDLGDISGINAS.[V]		0.00434921	0.00139821	1	1	37	P0DTC2	P0DTC2 [1162-1175]		0	1372.66	1.57	1.354	1.837	2.112	1.909	1.596	1.928	1.902	2.174	2.838	0.84887	0.773685	0.713254	0.938214	0.755612	0.77621	0.79134	0.832454	0.768735	0.882823	11.31	56.96	27.39	14.94	34.92	32.64	32.2	33.21	34.21	61.87	2.42864e+06	2.17635e+06	2.50763e+06	3.24486e+06	3.06707e+06
High	PDPSKPSKRSFIE	13	[L].PDPSKPSKRSFIE.[D]		4.98579e-05	0.00139821	1	1	43	P0DTC2	P0DTC2 [807-819]		0	1487.79	0.22	0.28	0.238	0.227	0.351	0.2	0.201	0.12	0.249	0.159	0.626687	0.458493	0.170953	0.665166	0.395414	0.355685	0.330242	0.173914	0.297895	0.334619	20.1	48.95	71.4	47.34	75.42	30.74	69.94	49.18	61.89	53.67	733872	738938	533933	604135	743571
High	TGVLTESNKKF	11	[G].TGVLTESNKKF.[L]		0.000144886	0.00139821	1	1	95	P0DTC2	P0DTC2 [549-559]		0	1223.66	0.278	33.019	2.985	0.161	0.482	5.96	0.416	10.505	0.626	0.219	0.553536	0.824184	0.914907	0.28598	0.484199	0.958348	0.447635	0.931565	0.424446	0.310035	11.57	30.26	21.14	100.83	44.34	12.09	11.36	28.2	32.12	60.01	398248	4.05195e+07	4.59045e+06	185166	570799
High	PFQQFGRDIA	10	[L].PFQQFGRDIA.[D]		0.00346373	0.00139821	1	1	12	P0DTC2	P0DTC2 [561-570]		0	1178.6	1.159	0.743	0.945	1.079	1.308	1.036	1.376	0.773	1.369	1.351	0.955127	0.789337	0.815017	0.873699	0.697298	0.724871	0.747256	0.80147	0.688509	0.784924	8.46	13.33	17.06	22.15	17.37	18.81	8.46	15.1	20.53	50.85	3.94223e+06	2.45825e+06	3.18382e+06	3.31125e+06	4.44887e+06
High	PFQQFGRDIAD	11	[L].PFQQFGRDIAD.[T]		0.000635363	0.00139821	1	1	78	P0DTC2	P0DTC2 [561-571]		0	1293.62	1.086	1.39	1.157	1.099	1.309	1.282	1.3	0.969	1.214	1.205	0.950737	0.833631	0.823103	0.876144	0.697298	0.750897	0.737008	0.819895	0.670642	0.771407	16.35	21.78	6.07	10.93	12.95	20.96	17.69	9.13	14.54	49.61	6.00189e+06	7.34221e+06	6.89327e+06	6.72858e+06	7.42384e+06
High	PFQQFGRDIADT	12	[L].PFQQFGRDIADT.[T]		0.00120701	0.00139821	1	1	15	P0DTC2	P0DTC2 [561-572]		0	1394.67	0.299	1.19	0.696	0.514	0.85	1.081	0.841	0.873	0.79	0.778	0.659558	0.789983	0.722064	0.714124	0.67687	0.731699	0.685512	0.79958	0.638906	0.702389	8.76	9.56	27.54	27.38	31.59	19.85	29.99	28.34	13.54	51.77	268064	1.06978e+06	613253	428084	655385
High	PFQQFGRDIADTT	13	[L].PFQQFGRDIADTT.[D]		0.00193769	0.00139821	1	1	4	P0DTC2	P0DTC2 [561-573]		0	1495.72	0.01	0.432	0.23	0.01	0.01	0.01	0.01	0.225	0.01	0.01	2.75037e-17	0.610755	0.494984	2.53846e-17	2.39613e-17	2.64074e-17	2.5e-17	0.532557	2.38924e-17	2.49258e-17		14.05	50.31					10.19				421184	191136
High	PINLVRDLPQG	11	[T].PINLVRDLPQG.[F]		0.000816394	0.00139821	1	1	56	P0DTC2	P0DTC2 [209-219]		0	1221.69	0.744	1.021	0.851	0.912	1.037	1.18	1.097	0.935	1.049	1.079	0.919739	0.803722	0.805451	0.856346	0.665127	0.741646	0.706644	0.815858	0.638906	0.75354	14.53	21.31	13.96	33.89	16.49	12.76	12.76	13.96	16.5	50.18	2.59701e+06	3.33825e+06	2.97008e+06	3.19727e+06	3.51804e+06
High	PINLVRDLPQ	10	[T].PINLVRDLPQ.[G]		0.000183142	0.00139821	1	1	51	P0DTC2	P0DTC2 [209-218]		0	1164.67	1.024	1.145	1.037	1.022	1.116	1.121	1.09	0.943	1.117	1.175	0.784641	0.74249	0.581212	0.835645	0.647557	0.688108	0.648213	0.686441	0.631579	0.719125	11.29	11.29	19.09	36.92	11.35	11.29	11.29	12.22	11.29	36.99	1.68737e+06	1.88622e+06	1.54374e+06	1.76681e+06	1.83822e+06
High	PINLVRDL	8	[T].PINLVRDL.[P]		0.00273409	0.00139821	1	1	53	P0DTC2	P0DTC2 [209-216]		0	939.562	1.184	0.946	1.13	1.225	1.179	1.142	1.145	1.008	1.115	1.125	0.795559	0.766566	0.713254	0.802267	0.666401	0.69969	0.658359	0.671299	0.585299	0.715718	13.58	15.56	19.49	20.25	45.6	13.58	13.58	15.07	15.92	55.42	1.4276e+06	1.13629e+06	1.20045e+06	1.52981e+06	1.51672e+06
High	PLLTDEMIAQYTS	13	[P].PLLTDEMIAQYTS.[A]		0.00524154	0.00139821	1	1	29	P0DTC2	P0DTC2 [863-875]		0	1481.72	0.9	0.657	1.713	2.097	0.832	0.674	1.445	2.738	1.21	1.46	0.773016	0.715907	0.739195	0.899825	0.583272	0.653396	0.706644	0.848168	0.625073	0.75354	72.76	89.19	42.7	52.08	52.08	77.13	52.08	52.08	52.08	77.13	960142	583112	1.93965e+06	2.16309e+06	1.17057e+06
High	TGKIADYNYKLPD	13	[Q].TGKIADYNYKLPD.[D]		0.000492121	0.00139821	1	1	57	P0DTC2	P0DTC2 [415-427]		0	1497.76	1.88	3.516	2.009	1.862	1.751	3.488	1.848	1.914	1.661	1.675	0.987944	0.9331	0.87426	0.923907	0.743541	0.88401	0.785438	0.878807	0.724277	0.802185	24.34	30.12	26.21	11.25	30.9	13.5	7.91	11.63	11.43	81.53	5.91117e+06	1.06733e+07	6.89034e+06	6.73814e+06	6.21059e+06
High	PIGINITRFQTLLA	14	[L].PIGINITRFQTLLA.[L]		0.000540169	0.00139821	1	1	10	P0DTC2	P0DTC2 [230-243]		0	1556.92	0.01	0.01	0.155	0.09	0.01	0.01	0.01	2.15	0.01	0.01	2.75037e-17	3.14746e-17	0.411617	0.300713	2.39613e-17	2.64074e-17	2.5e-17	0.817223	2.38924e-17	2.49258e-17			59.8	59.81				61.08					102175	59304.2
High	PIGINITRFQTL	12	[L].PIGINITRFQTL.[L]		0.00159763	0.00139821	1	1	2	P0DTC2	P0DTC2 [230-241]		0	1372.79	0.01	0.01	0.01	0.01	0.01	0.01	0.01	0.01	0.01	0.01	2.75037e-17	3.14746e-17	3.02097e-17	2.53846e-17	2.39613e-17	2.64074e-17	2.5e-17	3.08838e-17	2.38924e-17	2.49258e-17
High	PIGINITRFQT	11	[L].PIGINITRFQT.[L]		0.00257773	0.00139821	1	1	15	P0DTC2	P0DTC2 [230-240]		0	1259.71	100	100	100	100	100	100	100	100	100	100	2.75037e-17	3.14746e-17	3.02097e-17	2.53846e-17	2.39613e-17	2.64074e-17	2.5e-17	3.08838e-17	2.38924e-17	2.49258e-17											497683	287198	189982	848309	899458
High	PDKVFRSSV	9	[Y].PDKVFRSSV.[L]		0.00172613	0.00139821	1	1	53	P0DTC2	P0DTC2 [39-47]		0	1034.56	16.853	53.613	27.238	9.471	16.57	14.314	14.814	26.298	14.301	9.173	0.778012	0.789983	0.805451	0.755678	0.757373	0.72944	0.747256	0.802017	0.718712	0.77255	28.55	32.69	42	28.55	37.29	28.55	29.29	28.55	42.26	35.36	1.14399e+06	3.63924e+06	1.64114e+06	642923	1.04266e+06
High	PIGINITRFQ	10	[L].PIGINITRFQ.[T]		0.00201307	0.00139821	1	1	103	P0DTC2	P0DTC2 [230-239]		0	1158.66	6.812	3.822	4.008	10.519	8.825	8.781	10.48	6.295	9.066	9.341	0.990123	0.925733	0.870014	0.891602	0.986215	0.999947	0.980398	0.947561	0.997303	0.966727	12.77	15.28	11.2	30.04	33.59	18.38	11.81	14.29	14.8	30.97	3.53714e+06	2.01541e+06	2.06113e+06	5.91965e+06	5.41581e+06
High	PIGAGIC	7	[I].PIGAGIC.[A]		0.00724278	0.00139821	1	1	13	P0DTC2	P0DTC2 [665-671]		0	630.328	100	100	100	100	100	100	100	100	100	100	2.75037e-17	3.14746e-17	3.02097e-17	2.53846e-17	2.39613e-17	2.64074e-17	2.5e-17	3.08838e-17	2.38924e-17	2.49258e-17											838210	169877	613522	1.27819e+06	757829
High	PHGVVFLHVTYVPAQ	15	[A].PHGVVFLHVTYVPAQ.[E]		0.00109418	0.00139821	1	1	177	P0DTC2	P0DTC2 [1057-1071]		0	1663.9	0.561	0.856	0.793	0.558	0.676	0.822	0.635	1.36	0.652	0.654	0.901458	0.793874	0.798894	0.792423	0.560497	0.694198	0.603946	0.848878	0.53357	0.680167	10.14	13.86	16.53	31.15	31.15	10.41	26.19	12.74	19.99	31.15	5.56867e+06	8.70441e+06	8.43202e+06	5.83637e+06	7.36772e+06
High	PHGVVFLH	8	[A].PHGVVFLH.[V]		0.00311871	0.00139821	1	1	49	P0DTC2	P0DTC2 [1057-1064]		0	905.499	0.874	1.291	0.887	0.583	0.868	1.033	0.868	0.827	0.817	0.714	0.760872	0.76804	0.598675	0.633206	0.575095	0.634646	0.587938	0.596816	0.485874	0.599484	16.57	30.42	31.54	16.57	16.57	15.06	16.57	20.09	16.57	47.01	1.21262e+06	1.58214e+06	1.12825e+06	809307	1.20476e+06
High	TGIAVEQDKNTQ	12	[L].TGIAVEQDKNTQ.[E]		0.000240151	0.00139821	1	1	36	P0DTC2	P0DTC2 [768-779]		0	1303.65	14.412	2.04	4.406	12.506	9.067	2	7.956	1.257	7.255	2.689	0.913965	0.969378	0.869013	0.85429	0.915592	0.970721	0.841235	0.959714	0.952428	0.982082	38.73	48.42	54.1	51.69	45.58	30.11	56.81	13.39	21.22	70.09	2.50946e+06	252821	487242	1.4682e+06	1.15566e+06
High	PGTNTSNQ	8	[T].PGTNTSNQ.[V]		0.000412602	0.00139821	1	1	14	P0DTC2	P0DTC2 [600-607]		0	818.364	2.451	2.113	1.642	1.885	2.214	2.361	2.195	1.36	2.324	0.915	0.967323	0.979043	0.972163	0.977993	0.983641	0.9529	0.978561	0.967412	0.988182	0.851934	96.2	86.11	73.38	96.2	96.2	96.2	96.18	95.13	96.2	115.47	440392	379695	295074	338617	397749
High	PGQTGKIADYNY	12	[A].PGQTGKIADYNY.[K]		0.00042596	0.00139821	1	1	36	P0DTC2	P0DTC2 [412-423]		0	1326.63	3.626	1.653	2.47	4.356	4.8	2.622	4.255	1.817	4.78	4.718	0.929101	0.833631	0.856824	0.996961	0.91927	0.819651	0.874143	0.854773	0.886184	0.933311	30.11	26.69	57.84	55.25	10.9	62.66	23.4	36.16	40.26	109.46	2.00478e+06	997075	1.03661e+06	2.99808e+06	3.08533e+06
High	PFQQFGRDIADTTDA	15	[L].PFQQFGRDIADTTDA.[V]		3.70701e-06	0.00139821	1	1	617	P0DTC2	P0DTC2 [561-575]		0	1681.78	0.651	1.021	0.905	0.926	1.036	1.2	1.081	0.946	1.016	0.948	0.909668	0.803722	0.808703	0.857849	0.665127	0.741646	0.706352	0.818064	0.63544	0.738887	11.71	10.85	15.81	13.5	10.85	14.49	10.85	11.71	10.85	35.72	1.44229e+08	2.26245e+08	1.95504e+08	2.02945e+08	2.29578e+08
High	PFQQFGRDIADTTD	14	[L].PFQQFGRDIADTTD.[A]		0.000146578	0.00139821	1	1	26	P0DTC2	P0DTC2 [561-574]		0	1610.74	0.762	0.948	0.918	0.57	0.689	1.163	0.701	0.754	0.673	0.663	0.922391	0.802565	0.811721	0.795802	0.564517	0.738054	0.630712	0.800156	0.541483	0.682926	28.68	54.35	30.9	22.95	18.64	19.22	21.01	11.75	15.37	54.35	2.04621e+07	2.98927e+07	2.66588e+07	1.59797e+07	2.01042e+07
High	PIGAGICASYQTQTN	15	[I].PIGAGICASYQTQTN.[S]		0.000738067	0.00139821	1	1	134	P0DTC2	P0DTC2 [665-679]		0	1523.72	1.196	0.963	1.37	1.754	1.794	1.315	1.502	2.428	1.306	1.164	0.829857	0.766566	0.642752	0.920254	0.745468	0.752361	0.757268	0.902987	0.682842	0.761363	39.78	58.68	17.37	29.27	25.12	55.84	9.71	18.44	38.62	97.12	2.55409e+06	2.43736e+06	2.57837e+06	3.36687e+06	3.53333e+06
High	PCSFGGVSVITPGTN	15	[T].PCSFGGVSVITPGTN.[T]		0.000262135	0.00139821	1	1	290	P0DTC2	P0DTC2 [589-603]		0	1435.69	0.827	0.893	0.987	0.356	0.248	0.145	0.168	0.751	0.225	0.421	0.929101	0.79611	0.816358	0.740452	0.31726	0.291978	0.296342	0.800156	0.278258	0.588562	43.18	70.67	26.27	75.28	56.14	21.45	30.85	21.45	21.91	108.79	1.71235e+07	2.4559e+07	2.47803e+07	5.28859e+06	4.54489e+06
High	PAYTNSFTRGVYYP	14	[P].PAYTNSFTRGVYYP.[D]		0.000428573	0.00139821	1	1	11	P0DTC2	P0DTC2 [26-39]		0	1635.78	0.013	0.01	0.015	0.011	0.01	0.01	0.011	0.01	0.01	0.021	0.540845	3.14746e-17	0.120163	0.171788	2.39613e-17	2.64074e-17	0.0329066	3.08838e-17	2.38924e-17	0.0914696	19.3	74.67	134.85	19.18		35.72	22.18		36.4	109.04	211220	142259	215012	170380
High	PAYTNSFTRG	10	[P].PAYTNSFTRG.[V]		0.0032154	0.00139821	1	1	54	P0DTC2	P0DTC2 [26-35]		0	1113.53	2.979	1.273	2.086	3.196	2.715	2.132	3.561	1.368	2.937	2.628	0.985347	0.825476	0.878205	0.987488	0.816702	0.819651	0.888258	0.848878	0.821446	0.877015	23.56	37.25	23.56	24.24	39.77	22.26	24.08	38.2	23.56	69.02	1.01689e+07	4.21406e+06	7.11882e+06	1.26927e+07	1.17551e+07
High	NSNNLDSKVGGNYNY	15	[W].NSNNLDSKVGGNYNY.[L]		2.6538e-05	0.00139821	1	1	38	P0DTC2	P0DTC2 [437-451]		0	1658.74	0.01	0.012	0.01	0.01	0.01	0.01	0.01	0.01	0.013	0.01	2.75037e-17	0.0781771	3.02097e-17	2.53846e-17	2.39613e-17	2.64074e-17	2.5e-17	3.08838e-17	0.0219352	2.49258e-17	22.51	110.43	89.68	24.46	23.02	7.62	21.62	29.18	78.46	126.85	893363	878067	657175	678065	602264
High	TKCTLKSFT	9	[E].TKCTLKSFT.[V]		0.00189795	0.00139821	1	1	68	P0DTC2	P0DTC2 [299-307]		0	1028.54	27.484	18.015	28.132	18.47	28.02	23.633	24.399	22.1	30.385	23.932	0.79215	0.759695	0.805451	0.714334	0.764521	0.731699	0.760266	0.775241	0.777399	0.75354	27.06	108.78	29.63	27.06	27.06	27.06	27.06	27.06	32.73	83.75	1.69355e+06	1.25949e+06	1.73347e+06	1.13814e+06	1.7266e+06
High	TKCTLKSFTVEKG	13	[E].TKCTLKSFTVEKG.[I]		5.13732e-05	0.00139821	1	1	55	P0DTC2	P0DTC2 [299-311]		0	1441.77	100	100	86.997	0.01	4.065	100	5.429	98.873	4.053	2.434	2.75037e-17	3.14746e-17	0.702121	2.53846e-17	0.83206	2.64074e-17	0.787206	0.678888	0.883243	0.932236	14.38	14.38	50.27		16.02	14.38	25.73	19.18	98.36	18.69	1.13293e+07	1.75199e+07	8.03807e+06		310779
High	NSAIGKIQDSLS	12	[F].NSAIGKIQDSLS.[S]		0.000139023	0.00139821	1	1	23	P0DTC2	P0DTC2 [928-939]		0	1232.65	0.954	73.514	2.327	1.501	1.716	2.681	2.776	7.939	2.376	1.629	0.887565	0.755592	0.936955	0.92953	0.924437	0.997965	0.955654	0.992574	0.892464	0.916474	22.41	26.67	26.67	32.52	22.41	22.41	19.46	26.67	23.02	33.45	301951	2.10859e+07	691675	474942	505199
High	NSAIGKIQ	8	[F].NSAIGKIQ.[D]		0.00096085	0.00139821	1	1	522	P0DTC2	P0DTC2 [928-935]		0	830.473	32.462	16.303	36.497	21.058	49.885	54.624	35.442	39.335	36.518	72.817	0.80859	0.927968	0.812414	0.81025	0.755877	0.761619	0.802451	0.814541	0.790421	0.692978	37.26	50.51	43.17	49.76	60.91	53.43	49.76	37.26	37.26	74.27	8.40117e+06	3.73008e+06	9.4454e+06	5.18035e+06	1.0159e+07
High	NRALTGIAVEQD	12	[L].NRALTGIAVEQD.[K]		0.000150021	0.00139821	1	1	559	P0DTC2	P0DTC2 [764-775]		0	1286.67	5.125	22.705	17.967	14.749	22.035	20.521	22.922	26.133	25.132	18.019	0.947091	0.860126	0.866895	0.858462	0.89753	0.892299	0.869638	0.848498	0.857453	0.885351	24.46	24.44	29.48	29.27	24.44	24.44	24.44	22.39	24.44	56.98	1.06982e+07	4.74063e+07	3.75137e+07	3.22429e+07	4.60066e+07
High	TKLNDLCFTNVYADS	15	[P].TKLNDLCFTNVYADS.[F]		0.000593442	0.00139821	1	1	25	P0DTC2	P0DTC2 [385-399]		0	1703.79	0.045	0.038	0.04	0.047	0.024	0.029	0.025	0.055	0.021	0.071	0.713111	0.188722	0.228276	0.363864	0.0501752	0.0884916	0.0702823	0.275418	0.0359853	0.220418	23.53	62.56	34.74	51.93	46.87	33.79	36.47	23.87	62.56	104.4	802063	838484	716749	839990	575842
High	NQVAVLYQDVNCTE	14	[S].NQVAVLYQDVNCTE.[V]		0.00349849	0.00139821	1	1	60	P0DTC2	P0DTC2 [606-619]		0	1595.74	29.509	30.932	45.475	17.324	15.84	22.966	20.242	43.46	21.314	19.303	0.79215	0.802565	0.793994	0.76596	0.781044	0.741646	0.779346	0.788877	0.750458	0.75354	39.17	112.07	39.23	44.31	40.09	38.69	38.08	38.29	38.24	36.63	1.86707e+06	2.33266e+06	2.82223e+06	1.29061e+06	1.1427e+06
High	NTLVKQLS	8	[L].NTLVKQLS.[S]		0.000478096	0.00139821	1	1	216	P0DTC2	P0DTC2 [960-967]		0	902.531	65.165	98.554	83.522	35.704	59.982	67.059	45.81	68.635	58.914	38.57	0.758502	0.707488	0.710025	0.755272	0.72921	0.731699	0.765335	0.740493	0.705959	0.784924	39.18	39.18	44.11	39.15	42.26	39.18	46.56	39.18	41.21	87.41	6.92905e+06	1.04794e+07	8.88104e+06	3.79641e+06	6.37795e+06
High	NQNAQALNTLVKQLS	15	[V].NQNAQALNTLVKQLS.[S]		0.000143398	0.00139821	1	1	44	P0DTC2	P0DTC2 [953-967]		0	1641.89	0.051	0.034	0.042	0.045	0.032	0.028	0.028	0.024	0.028	0.038	0.729692	0.175669	0.234046	0.353573	0.0660893	0.0858688	0.0776909	0.161311	0.0478151	0.144517	16.89	27.25	40.31	27.64	22.42	11.8	18.33	22.2	29.41	28.99	3.52334e+06	2.11894e+06	2.4604e+06	2.90347e+06	2.39819e+06
High	NQFNSAIGKIQDSLS	15	[A].NQFNSAIGKIQDSLS.[S]		0.000150215	0.00139821	1	1	29	P0DTC2	P0DTC2 [925-939]		0	1621.82	0.01	0.13	0.01	0.01	0.01	0.01	0.01	0.01	0.01	0.01	2.75037e-17	0.418612	3.02097e-17	2.53846e-17	2.39613e-17	2.64074e-17	2.5e-17	3.08838e-17	2.38924e-17	2.49258e-17		47.62					37.97	344.16				1.00916e+07
High	TKMSECVLGQSKR	13	[A].TKMSECVLGQSKR.[V]		0.000154935	0.00139821	1	1	41	P0DTC2	P0DTC2 [1027-1039]		0	1466.75	15.89	13.008	17.349	0.408	0.01	0.01	0.273	3.722	0.177	0.01	0.901632	0.909431	0.912755	0.692376	2.39613e-17	2.64074e-17	0.631505	0.908375	0.403182	2.49258e-17	33.99	33.83	40.99	78.86			44.1	33.99	44.68		2.54604e+06	2.08419e+06	2.77971e+06	50012.6
High	NQFNSAIGKIQ	11	[A].NQFNSAIGKIQ.[D]		0.000357945	0.00139821	1	1	18	P0DTC2	P0DTC2 [925-935]		0	1219.64	2.71	40.598	9.568	2.189	2.628	3.456	2.963	6.942	2.998	2.568	0.99791	0.803722	0.996171	0.999172	0.98262	0.979632	0.997191	0.991581	0.939799	0.971217	30.25	22.5	29.5	48.74	25.02	30.25	26.22	26.29	29.2	44.18	712534	9.90277e+06	2.61627e+06	485358	691061
High	NQFNSAI	7	[A].NQFNSAI.[G]		0.00325912	0.00139821	1	1	116	P0DTC2	P0DTC2 [925-931]		0	793.384	100	95.191	100	100	100	100	100	100	100	100	2.75037e-17	0.715907	3.02097e-17	2.53846e-17	2.39613e-17	2.64074e-17	2.5e-17	3.08838e-17	2.38924e-17	2.49258e-17	25.02	23.75	27.91	25.9	23.51	24.87	26.8	26.58	26.14	63.39	2.08661e+07	6.15907e+06	1.86702e+07	1.79941e+07	2.28848e+07
High	NPVLPFNDGVYFAST	15	[D].NPVLPFNDGVYFAST.[E]		0.00119297	0.00139821	1	1	151	P0DTC2	P0DTC2 [81-95]		0	1640.8	0.91	0.543	0.72	1.789	0.829	0.818	0.79	2.557	1.067	0.626	0.935584	0.751902	0.79331	0.920254	0.610314	0.693357	0.654042	0.905432	0.64183	0.675364	89.32	90.25	68.04	50.89	66.97	39.32	55.24	53.52	53.52	71.71	4.75646e+07	2.69023e+07	6.17687e+07	8.86232e+07	5.50235e+07
High	NPVLPFNDGVY	11	[D].NPVLPFNDGVY.[F]		3.51677e-05	0.00139821	1	1	344	P0DTC2	P0DTC2 [81-91]		0	1234.61	100	32.621	100	100	100	51.488	100	100	100	100	2.75037e-17	0.824184	3.02097e-17	2.53846e-17	2.39613e-17	0.76796	2.5e-17	3.08838e-17	2.38924e-17	2.49258e-17	43.95	52.7	51.93	50.65	59.96	113.5	38.85	12.5	20.42	92.99	2.55116e+08	5.17147e+07	1.94861e+08	2.77287e+08	2.44931e+08
High	NPVLPFN	7	[D].NPVLPFN.[D]		0.0049948	0.00139821	1	1	58	P0DTC2	P0DTC2 [81-87]		0	800.43	11.003	1.745	2.616	29.282	10.358	1.784	8.436	1.305	8.505	10.337	0.889202	0.833631	0.837849	0.776805	0.990443	0.797989	0.998288	0.848878	0.992159	0.954032	25.78	6.11	19.72	25.75	43.11	28.27	24.59	26.87	15.58	43.11	8.00646e+06	1.11119e+06	1.62135e+06	2.13041e+07	7.02277e+06
High	NNTVYDPLQPELDS	14	[V].NNTVYDPLQPELDS.[F]		0.00039668	0.00139821	1	1	73	P0DTC2	P0DTC2 [1134-1147]		0	1604.74	44.957	9.58	43.984	35.515	40.336	10.062	41.875	30.053	44.281	54.915	0.786211	0.9548	0.793994	0.755678	0.793479	0.98559	0.777392	0.835154	0.761485	0.737986	37.78	65.7	53.52	53.52	50.55	45.96	42.22	53.52	49.21	62.89	2.78201e+07	6.0446e+06	2.25839e+07	1.82355e+07	2.07109e+07
High	NQKLIANQF	9	[E].NQKLIANQF.[N]		0.00631753	0.00139821	1	1	48	P0DTC2	P0DTC2 [919-927]		0	1075.59	2.33	100	46.931	2.336	6.091	7.394	7.697	100	10.648	8.392	0.98624	3.14746e-17	0.79331	0.932062	0.970552	0.964921	0.981866	3.08838e-17	0.990902	0.984671	38.35	38.17	37.02	67.23	38.17	30.35	30.35	30.35	22.36	121.76	463767	4.2059e+07	9.54824e+06	319567	1.18683e+06
High	PINLVRDLPQGF	12	[T].PINLVRDLPQGF.[S]		0.00135946	0.00139821	1	1	7	P0DTC2	P0DTC2 [209-220]		0	1368.76	0.01	0.361	0.01	0.01	0.01	0.19	0.01	1.161	0.01	0.01	2.75037e-17	0.580516	3.02097e-17	2.53846e-17	2.39613e-17	0.503469	2.5e-17	0.859981	2.38924e-17	2.49258e-17		99.28				87.68		89.38				265047
High	NTLVKQLSSNFG	12	[L].NTLVKQLSSNFG.[A]		0.00742387	0.00139821	1	1	20	P0DTC2	P0DTC2 [960-971]		0	1307.7	0.855	0.794	0.886	1.027	0.744	0.728	0.688	0.628	0.649	0.577	0.773016	0.723534	0.598594	0.769132	0.562624	0.580975	0.542713	0.570185	0.433475	0.538432	41.4	33.13	37.95	54.2	38.7	36.07	36.12	38.7	42.27	61.12	1.17459e+06	1.09062e+06	1.14564e+06	1.10624e+06	1.02233e+06
High	NTQEVFAQVKQIYKT	15	[K].NTQEVFAQVKQIYKT.[P]		2.40654e-05	0.00139821	1	1	29	P0DTC2	P0DTC2 [777-791]		0	1796.95	0.02	0.01	0.01	0.01	0.01	0.01	0.01	0.01	0.01	0.01	0.597744	3.14746e-17	3.02097e-17	2.53846e-17	2.39613e-17	2.64074e-17	0.0311367	3.08838e-17	2.38924e-17	2.49258e-17	24.57	87.71	29.16	24.37	32.29	37.41	28.36	65.75	12.62		862104	405790	369557	405344	139310
High	PATVCGPKKSTNLVK	15	[A].PATVCGPKKSTNLVK.[N]		8.3181e-06	0.00139821	1	1	541	P0DTC2	P0DTC2 [521-535]		0	1542.87	1.262	0.974	1.198	1.012	1.324	0.728	1.381	0.843	1.278	0.997	0.958064	0.803722	0.827802	0.870383	0.698079	0.669288	0.747256	0.806953	0.680378	0.747692	24.23	36.54	47.79	50.76	42.42	45.41	53.22	13.45	19.75	81.22	2.07403e+07	1.37814e+07	1.82245e+07	1.32434e+07	1.69162e+07
High	PAQEKNFTTAPAICH	15	[V].PAQEKNFTTAPAICH.[D]		3.29888e-06	0.00139821	1	1	219	P0DTC2	P0DTC2 [1069-1083]		0	1627.79	0.569	0.657	0.706	0.18	0.315	0.604	0.293	0.403	0.359	0.267	0.901458	0.770957	0.792099	0.629654	0.371019	0.62298	0.411252	0.703906	0.380723	0.469823	43.17	72.56	34.11	47.97	45.93	42.52	45.93	43.55	45.93	74.43	5.64819e+06	8.82324e+06	7.0116e+06	1.78514e+06	3.12416e+06
High	PAQEKNF	7	[V].PAQEKNF.[T]		0.00269126	0.00139821	1	1	21	P0DTC2	P0DTC2 [1069-1075]		0	833.415	0.421	0.988	0.4	0.618	0.573	0.925	0.656	0.727	0.796	0.68	0.755514	0.840798	0.72604	0.807815	0.743541	0.857194	0.803061	0.838249	0.77582	0.769607	39.03	25.42	14.85	47.45	25.97	17.43	14.38	23.29	16.75	22.34	162979	401599	154938	237479	255546
High	PAICHDGKAHFPR	13	[A].PAICHDGKAHFPR.[E]		0.000288201	0.00139821	1	1	3	P0DTC2	P0DTC2 [1079-1091]		0	1448.72	0.365	0.266	0.629	0.406	0.414	0.369	0.452	0.345	0.574	0.376	0.746696	0.352139	0.805451	0.707901	0.698079	0.707058	0.746267	0.705584	0.765816	0.672311	46.2	50.8	30.17	28.94	30.17	30.17	30.17	30.17	43.74	28.62	71037.2	44446.1	117644	73776	77507.3
High	TGVLTESNKKFLPFQ	15	[G].TGVLTESNKKFLPFQ.[Q]		7.62659e-07	0.00139821	1	1	355	P0DTC2	P0DTC2 [549-563]		0	1708.93	0.133	0.996	0.38	0.265	0.48	0.43	0.523	0.904	0.514	0.431	0.79215	0.803722	0.698305	0.692376	0.474508	0.539524	0.559692	0.815494	0.470913	0.594608	15.68	13.3	14.15	11.6	28.59	13.64	26.02	11.6	13.63	30.65	1.7417e+07	1.24556e+08	4.65907e+07	3.27205e+07	6.77418e+07
High	NYKLPDDFTG	10	[Y].NYKLPDDFTG.[C]		0.00103425	0.00139821	1	1	94	P0DTC2	P0DTC2 [422-431]		0	1169.55	0.01	1.864	8.983	2.13	14.242	5.344	16.675	20.683	16.985	13.78	2.75037e-17	0.803722	0.941226	0.910556	0.950623	0.941298	0.917402	0.862666	0.916485	0.92198		20.03	42.76	37.63	10.82	16.99	14.07	12.67	19.71	42.76		2.16435e+06	1.03715e+07	2.21968e+06	1.40299e+07
High	NYKLPDDF	8	[Y].NYKLPDDF.[T]		0.00153532	0.00139821	1	1	27	P0DTC2	P0DTC2 [422-429]		0	1011.48	100	100	100	100	100	100	100	100	100	100	2.75037e-17	3.14746e-17	3.02097e-17	2.53846e-17	2.39613e-17	2.64074e-17	2.5e-17	3.08838e-17	2.38924e-17	2.49258e-17											891035	1.05216e+06	1.77312e+06	1.53227e+06	1.9675e+06
High	NVYADSFVIRGDEV	14	[T].NVYADSFVIRGDEV.[R]		0.00159953	0.00139821	1	1	5	P0DTC2	P0DTC2 [394-407]		0	1583.77	0.01	0.01	0.01	0.01	0.01	0.01	0.064	0.01	0.01	0.01	2.75037e-17	3.14746e-17	3.02097e-17	2.53846e-17	2.39613e-17	2.64074e-17	0.117031	3.08838e-17	2.38924e-17	2.49258e-17							46.58
High	NTQEVFAQVKQ	11	[K].NTQEVFAQVKQ.[I]		0.000840056	0.00139821	1	1	29	P0DTC2	P0DTC2 [777-787]		0	1291.66	6.224	3.745	3.501	3.613	5.714	6.464	5.572	3.604	7.04	4.623	0.980953	0.927968	0.997231	0.972398	0.988864	0.997965	0.988973	0.963419	0.987831	0.997413	17.84	38.68	22.59	16.98	16.98	16.98	20.06	33.8	29.8	97.69	1.55654e+06	732049	875425	903482	1.42889e+06
High	NVYADSFVIR	10	[T].NVYADSFVIR.[G]		0.000807731	0.00139821	1	1	118	P0DTC2	P0DTC2 [394-403]		0	1183.61	27.302	78.774	71.035	13.187	12.739	86.589	24.725	53.368	24.14	11.437	0.818508	0.74249	0.732787	0.873512	0.964866	0.700744	0.856635	0.779474	0.860044	0.939144	22.68	22.68	33.52	92.47	99.19	26.64	31.24	49.59	46.19	145.58	2.18505e+07	6.30436e+07	6.04559e+07	1.7136e+07	2.07642e+07
High	NVTWFHAIHVSGTNG	15	[S].NVTWFHAIHVSGTNG.[T]		1.06044e-05	0.00139821	1	1	66	P0DTC2	P0DTC2 [61-75]		0	1639.8	0.062	0.05	0.069	0.049	0.048	0.043	0.048	0.053	0.041	0.047	0.741024	0.230441	0.312559	0.367931	0.0928519	0.122086	0.118346	0.269154	0.0689499	0.168735	15.94	45.71	31.37	17.51	29.76	16.91	15.94	15.94	18.28	45.42	5.0885e+06	4.08413e+06	4.64227e+06	3.93283e+06	3.59993e+06
High	NVTWFHAIHVSG	12	[S].NVTWFHAIHVSG.[T]		0.000458824	0.00139821	1	1	2	P0DTC2	P0DTC2 [61-72]		0	1367.69	0.01	0.01	0.01	0.01	0.01	0.01	0.01	0.01	0.01	0.01	2.75037e-17	3.14746e-17	3.02097e-17	2.53846e-17	2.39613e-17	2.64074e-17	2.5e-17	3.08838e-17	2.38924e-17	2.49258e-17
High	NVTWFHAIH	9	[S].NVTWFHAIH.[V]		0.00729658	0.00139821	1	1	6	P0DTC2	P0DTC2 [61-69]		0	1124.56	0.021	0.085	0.01	0.01	0.01	0.01	0.01	0.01	0.01	0.01	0.0833256	0.157172	3.02097e-17	2.53846e-17	2.39613e-17	2.64074e-17	2.5e-17	3.08838e-17	2.38924e-17	2.49258e-17	7.38	32.99									53966.8	199094
High	THWFVTQRNFYE	12	[G].THWFVTQRNFYE.[P]		0.000475792	0.00139821	1	1	71	P0DTC2	P0DTC2 [1100-1111]		0	1627.77	51.481	13.259	51.583	47.465	47.764	51.085	47.323	46.046	45.928	34.228	0.773016	0.917074	0.786052	0.709278	0.764521	0.769428	0.760301	0.800156	0.754196	0.792617	22.61	102.8	26.52	60.76	32.9	22.61	32.05	28.7	22.61	75.02	6.55854e+06	2.48174e+06	6.72189e+06	8.52495e+06	6.49011e+06
High	NVLYENQKL	9	[Q].NVLYENQKL.[I]		0.00383513	0.00139821	1	1	32	P0DTC2	P0DTC2 [914-922]		0	1120.6	100	100	100	100	100	100	100	100	100	100	2.75037e-17	3.14746e-17	3.02097e-17	2.53846e-17	2.39613e-17	2.64074e-17	2.5e-17	3.08838e-17	2.38924e-17	2.49258e-17											344709	2.83842e+06	877908	253482	1.11741e+06
High	NVFQTRAGCLIGAEH	15	[S].NVFQTRAGCLIGAEH.[V]		7.94654e-06	0.00139821	1	1	87	P0DTC2	P0DTC2 [641-655]		0	1615.8	0.28	0.397	0.314	0.318	0.349	0.274	0.314	0.488	0.239	0.253	0.836431	0.701891	0.654423	0.721567	0.393857	0.427965	0.425571	0.732618	0.290158	0.456405	26.37	19.73	22.75	36.38	39.53	32.07	18.55	27.83	33.08	67.46	5.99868e+06	7.02718e+06	5.0559e+06	6.45707e+06	6.16733e+06
High	NVFQTRA	7	[S].NVFQTRA.[G]		0.00386725	0.00139821	1	1	213	P0DTC2	P0DTC2 [641-647]		0	835.442	100	6.022	27.377	100	100	45.556	99.799	21.407	100	70.363	2.75037e-17	0.799065	0.840867	2.53846e-17	2.39613e-17	0.782003	0.641253	0.853134	2.38924e-17	0.700273	27.55	41.07	28.51	42.31	27.55	27.55	14.22	40.54	28.76	102.97	9.54016e+06	658519	2.61129e+06	1.56363e+07	1.25429e+07
High	NTVYDPLQPELDS	13	[N].NTVYDPLQPELDS.[F]		0.0015041	0.00139821	1	1	91	P0DTC2	P0DTC2 [1135-1147]		0	1490.7	40.403	3.515	30.877	26.938	28.238	2.683	21.336	16.16	31.665	34.02	0.79215	0.932859	0.820156	0.784608	0.852607	0.971619	0.882868	0.891451	0.815333	0.792617	36.89	68.75	37.3	33.98	37.3	37.3	43.75	37.3	37.3	50.3	1.35748e+07	1.46062e+06	1.03742e+07	1.02057e+07	9.48766e+06
High	THWFVTQR	8	[G].THWFVTQR.[N]		0.00152304	0.00139821	1	1	280	P0DTC2	P0DTC2 [1100-1107]		0	1074.55	100	39.594	38.1	45.016	70.753	100	73.455	96.433	80.486	57.2	2.75037e-17	0.803722	0.806857	0.716086	0.698926	2.64074e-17	0.695102	0.681965	0.647603	0.728565	37.82	64.25	27.9	32.31	36.42	37.82	26.12	37.01	35.13	78.32	3.13636e+07	1.26395e+07	1.19604e+07	1.29667e+07	2.03799e+07
High	IAYTMSLGAEN	11	[I].IAYTMSLGAEN.[S]		0.00768593	0.00139821	1	1	12	P0DTC2	P0DTC2 [693-703]		0	1169.55	100		100	100	100	100	100	100	100	100	2.75037e-17		3.02097e-17	2.53846e-17	2.39613e-17	2.64074e-17	2.5e-17	3.08838e-17	2.38924e-17	2.49258e-17											50409.5		1.76867e+06	134308	925158
High	PINLVRDLPQGFS	13	[T].PINLVRDLPQGFS.[A]		0.000575679	0.00139821	1	1	34	P0DTC2	P0DTC2 [209-221]		0	1455.8	0.126	0.739	0.429	0.493	0.484	0.597	0.401	1.278	0.526	0.51	0.418079	0.716409	0.55338	0.601262	0.507531	0.602202	0.492322	0.729431	0.500365	0.587324	56.09	43.12	34.59	43.12	43.12	40.48	54.06	33.4	43.12	72.64	129777	849122	516783	566461	556474
High	PLQPELDS	8	[D].PLQPELDS.[F]		0.000747884	0.00139821	1	1	8	P0DTC2	P0DTC2 [1140-1147]		0	898.452	1.231	1.537	1.096	1.245	1.019	1.357	1.188	0.986	1.364	0.694	0.822853	0.81244	0.79331	0.81025	0.702935	0.77686	0.737086	0.822994	0.713267	0.698688	33.87	32.74	33.87	26.92	28.5	31.94	24.66	27.57	30.47	54.12	920425	1.14919e+06	819474	930917	865078
High	TDAVRDPQTLEILD	14	[T].TDAVRDPQTLEILD.[I]		0.000322719	0.00139821	1	1	52	P0DTC2	P0DTC2 [573-586]		0	1585.81	0.095	0.867	0.216	0.169	0.212	0.383	0.236	0.285	0.25	0.208	0.767726	0.793874	0.557739	0.624561	0.288278	0.506947	0.364771	0.623589	0.298613	0.413635	5.28	6.84	13.74	9.81	15.8	5.48	16.09	9.81	9.81	28.22	564007	4.78668e+06	1.24712e+06	977409	1.22449e+06
High	TDAVRDPQTLEILDI	15	[T].TDAVRDPQTLEILDI.[T]		0.000343105	0.00139821	1	1	56	P0DTC2	P0DTC2 [573-587]		0	1698.89	0.019	0.365	0.019	0.022	0.01	0.012	0.012	0.034	0.01	0.018	0.592586	0.682429	0.138681	0.246753	2.39613e-17	0.0403398	0.0351271	0.202096	0.0173686	0.0838842	84.07	21.75	62.94	79.76	25.48	103.13	25.48	25.48	85.28	59.19	2.07208e+06	5.85719e+07	2.72312e+06	2.37795e+06	1.45328e+06
High	QKEIDRLNEVAK	12	[I].QKEIDRLNEVAK.[N]		0.00299833	0.00139821	1	1	15	P0DTC2	P0DTC2 [1180-1191]		0	1442.8	43.948	2.811	15.057	81.737	67.413	10.174	73.315	23.624	67.464	48.423	0.799035	0.901053	0.837849	0.624561	0.704884	0.731699	0.695102	0.843994	0.684941	0.75354	4.81	42.09	61.85	66.59	34.73	44.71	64.9	5.33	36.43	89.79	4.2638e+06	248267	1.40025e+06	7.41011e+06	5.1761e+06
High	QKEIDRLN	8	[I].QKEIDRLN.[E]		0.00333615	0.00139821	1	1	99	P0DTC2	P0DTC2 [1180-1187]		0	1015.55	100		100	100	100	100	100	100	100	100	2.75037e-17		3.02097e-17	2.53846e-17	2.39613e-17	2.64074e-17	2.5e-17	3.08838e-17	2.38924e-17	2.49258e-17											2.11113e+06		407808	2.06582e+06	901017
High	TEKSNIIRG	9	[S].TEKSNIIRG.[W]		0.00133564	0.00139821	1	1	231	P0DTC2	P0DTC2 [95-103]		0	1017.57	65.092	3.366	28.119	100	76.119	48.74	71.201	9.922	81.89	45.992	0.71639	0.8351	0.677604	2.53846e-17	0.610314	0.647248	0.638263	0.546059	0.586513	0.640397	21.02	34.15	21.02	44.37	44.66	20.66	36.78	37.05	34.15	97.15	2.27574e+06	106729	983096	3.68206e+06	2.1667e+06
High	QFNSAIGKIQDSLS	14	[N].QFNSAIGKIQDSLS.[S]		0.000345251	0.00139821	1	1	5	P0DTC2	P0DTC2 [926-939]		0	1507.78	0.01	18.954	0.01	0.01	0.01	0.01	0.01	3.087	0.01	0.01	2.75037e-17	0.893526	3.02097e-17	2.53846e-17	2.39613e-17	2.64074e-17	2.5e-17	0.986847	2.38924e-17	2.49258e-17		10.9						15.66				4.56115e+06
High	QFGRDIADTTDA	12	[Q].QFGRDIADTTDA.[V]		0.000634634	0.00139821	1	1	54	P0DTC2	P0DTC2 [564-575]		0	1309.6	78.599	7.018	63.161	87.538	72.251	19.655	70.024	19.758	85.182	73.872	0.745756	0.789983	0.747921	0.614662	0.698079	0.867612	0.702718	0.862488	0.638906	0.691157	14.7	28.98	21.61	14.94	12.17	11.25	12.08	15.59	26.86	60.27	8.71662e+06	695122	7.18538e+06	9.95863e+06	8.20444e+06
High	TEKSNIIRGWIFG	13	[S].TEKSNIIRGWIFG.[T]		0.00574192	0.00139821	1	1	3	P0DTC2	P0DTC2 [95-107]		0	1520.82	0.01	0.01	0.313	0.01	0.01	0.01	0.01	0.18	0.01	0.01	2.75037e-17	3.14746e-17	0.637059	2.53846e-17	2.39613e-17	2.64074e-17	2.5e-17	0.410614	2.38924e-17	2.49258e-17			93.78					47.49					113818
High	QEVFAQVKQ	9	[T].QEVFAQVKQ.[I]		0.0010422	0.00139821	1	1	100	P0DTC2	P0DTC2 [779-787]		0	1076.57	46.927	2.711	9.473	100	75.322	15.017	71.606	8.057	70.601	61.591	0.782267	0.911226	0.881287	2.53846e-17	0.692493	0.898607	0.699618	0.848878	0.679689	0.719125	11.53	37.02	38.84	26	8.7	30.48	41.68	26.33	32.33	100.21	6.03857e+06	354790	1.2397e+06	1.51713e+07	9.85667e+06
High	QELGKYEQYIK	11	[L].QELGKYEQYIK.[W]		0.000394729	0.00139821	1	1	74	P0DTC2	P0DTC2 [1201-1211]		0	1398.73	30.226	4.52	26.677	17.542	16.461	7.743	16.256	9.356	15.581	14.429	0.813313	0.971507	0.831801	0.835349	0.932789	0.975311	0.919627	0.991688	0.929483	0.917584	14.23	32.57	15.75	33.03	14.23	21.9	16.92	22.74	15.75	108.79	9.69987e+06	1.45046e+06	8.55739e+06	5.62939e+06	5.28252e+06
High	TEILPVSM	8	[T].TEILPVSM.[T]		0.00109836	0.00139821	1	1	60	P0DTC2	P0DTC2 [724-731]		0	889.47	100	8.83	100	100	100	40.675	100	42.559	100	100	2.75037e-17	0.935331	3.02097e-17	2.53846e-17	2.39613e-17	0.802993	2.5e-17	0.804285	2.38924e-17	2.49258e-17	49.68	61.55	35.43	28.72	35.85	43.62	28.72	28.72	28.72	95.09	2.09388e+07	1.66316e+06	2.2984e+07	3.00165e+07	2.66268e+07
High	QDVVNQNAQALNTLV	15	[L].QDVVNQNAQALNTLV.[K]		0.00630232	0.00139821	1	1	21	P0DTC2	P0DTC2 [949-963]		0	1626.84	0.022	0.019	0.025	0.022	0.018	0.017	0.02	0.042	0.023	0.037	0.61627	0.110349	0.170662	0.246603	0.0373036	0.054208	0.0581638	0.231031	0.0394944	0.140906	25.31	71.49	61.53	25.31	19.37	25.31	25.31	107.05	32.56	67.21	910815	621652	740958	885373	805543
High	QDVNCTEVPVAIHAD	15	[Y].QDVNCTEVPVAIHAD.[Q]		6.8398e-05	0.00139821	1	1	239	P0DTC2	P0DTC2 [613-627]		0	1610.75	1.19	3.197	2.431	0.767	1.038	2.149	1.033	2.017	1.102	0.97	0.955127	0.925733	0.897838	0.831381	0.665127	0.819651	0.700146	0.88456	0.647066	0.744539	20.75	30.72	22.31	22.04	14.65	18.27	13.1	12.54	18.38	51.91	3.59622e+07	1.04652e+08	8.09377e+07	2.34591e+07	3.16464e+07
High	QDVNCTEVPVAIH	13	[Y].QDVNCTEVPVAIH.[A]		0.000463296	0.00139821	1	1	23	P0DTC2	P0DTC2 [613-625]		0	1424.68	0.175	0.691	0.308	0.157	0.233	0.595	0.174	0.285	0.204	0.231	0.407526	0.614002	0.292108	0.304341	0.266742	0.476852	0.226227	0.292814	0.175773	0.305114	22.3	27.66	25.45	28.65	30.63	16.92	22.21	15.41	12.06	27.66	340203	1.34306e+06	598937	305606	374958
High	QDVNCTEVPVA	11	[Y].QDVNCTEVPVA.[I]		0.0067125	0.00139821	1	1	52	P0DTC2	P0DTC2 [613-623]		0	1174.54	0.01	22.95	0.216	1.041	0.01	9.804	0.01	3.469	0.01	0.01	2.75037e-17	0.858235	0.514527	0.873512	2.39613e-17	0.987452	2.5e-17	0.934269	2.38924e-17	2.49258e-17		62.26	99.13	26.01		15.16		28.74				1.0966e+07	102984	462271
High	QDSLSSTASALGK	13	[I].QDSLSSTASALGK.[L]		2.36917e-05	0.00139821	1	1	129	P0DTC2	P0DTC2 [935-947]		0	1264.64	69.654	42.406	30.287	23.366	44.263	100	53.86	74.087	73.188	31.22	0.751569	0.803661	0.821024	0.80081	0.77684	2.64074e-17	0.747256	0.731125	0.670967	0.802185	49.97	41.31	53.75	51.02	78.81	25.6	39.21	47.7	44.61	109.09	1.55333e+07	8.29423e+06	8.07143e+06	5.22512e+06	1.32591e+07
High	QDKNTQEVFAQVKQ	14	[E].QDKNTQEVFAQVKQ.[I]		0.000433312	0.00139821	1	1	51	P0DTC2	P0DTC2 [774-787]		0	1662.84	19.951	45.649	18.065	4.439	10.567	48.241	9.454	13.878	11.735	5.729	0.874349	0.79611	0.924331	0.935479	0.964866	0.77621	0.977686	0.922866	0.973827	0.966727	37.42	37.42	40.9	46.03	37.42	37.42	35.57	37.42	37.42	93.01	4.02938e+06	9.21954e+06	4.16178e+06	943983	2.13414e+06
High	QKFNGLTVLPPLLTD	15	[A].QKFNGLTVLPPLLTD.[E]		0.000413109	0.00139821	1	1	96	P0DTC2	P0DTC2 [853-867]		0	1655.94	0.025	0.079	0.017	0.026	0.01	0.01	0.01	0.151	0.01	0.01	0.626687	0.309925	0.128004	0.269327	2.39613e-17	2.64074e-17	2.5e-17	0.479113	2.38924e-17	2.49258e-17	100.17	76.38	61.66	40.77	65.45	39.09	53.09	39.09	39.09	89.61	1.84956e+06	8.98438e+06	1.25097e+06	1.56856e+06	913290
High	TDAVRDPQTLE	11	[T].TDAVRDPQTLE.[I]		4.45185e-05	0.00139821	1	1	53	P0DTC2	P0DTC2 [573-583]		0	1244.61	3.835	1.315	2.162	6.309	5.462	1.516	4.171	1.378	4.226	2.731	0.965323	0.770957	0.72604	0.941618	0.927055	0.721172	0.913278	0.775662	0.884075	0.880297	6.5	34.08	14.65	34.72	31.33	34.84	43.98	17.55	37.72	94.22	5.35916e+06	1.44578e+06	2.78175e+06	8.86093e+06	6.14922e+06
High	QIAPGQTGKIA	11	[R].QIAPGQTGKIA.[D]		0.00334269	0.00139821	1	1	25	P0DTC2	P0DTC2 [409-419]		0	1083.62	1.706	67.944	17.763	0.01	2.001	6.989	2.627	22.52	3.404	1.237	0.985347	0.76804	0.805451	2.53846e-17	0.96692	0.771902	0.919578	0.835154	0.88476	0.933311	27.58	22.18	37.17		35.57	27.92	42.02	21.45	44.36	84.23	154751	6.16319e+06	1.20727e+06		137953
High	QIAPGQTGKIADYNY	15	[R].QIAPGQTGKIADYNY.[K]		0.000896722	0.00139821	1	1	32	P0DTC2	P0DTC2 [409-423]		0	1638.81	0.017	0.188	0.018	0.021	0.015	0.015	0.016	0.021	0.018	0.022	0.573842	0.510602	0.134614	0.242585	0.0318824	0.0493366	0.0466356	0.148789	0.0307406	0.0946108	30.34	28.69	70.66	59.37	51	33.96	15.52	17.34	47.02	86.91	1.43613e+06	1.56636e+07	1.65987e+06	1.77289e+06	1.53029e+06
High	QIYKTPPIKDFGG	13	[K].QIYKTPPIKDFGG.[F]		0.00112168	0.00139821	1	1	26	P0DTC2	P0DTC2 [787-799]		0	1463.79	0.01	66.711	2.093	1.28	0.01	0.223	0.01	7.557	0.01	0.01	2.75037e-17	0.76804	0.970284	0.941307	2.39613e-17	0.538315	2.5e-17	0.947561	2.38924e-17	2.49258e-17		24	114.38	358.25		31.73		31.16				1.64859e+07	563373	299094
High	QIYKTPPIKD	10	[K].QIYKTPPIKD.[F]		0.00572837	0.00139821	1	1	76	P0DTC2	P0DTC2 [787-796]		0	1202.68	100	100	100	100	100	100	100	100	100	100	2.75037e-17	3.14746e-17	3.02097e-17	2.53846e-17	2.39613e-17	2.64074e-17	2.5e-17	3.08838e-17	2.38924e-17	2.49258e-17											1.37334e+06	1.89398e+06	1.53697e+06	797412	1.48002e+06
High	QIYKTPPIK	9	[K].QIYKTPPIK.[D]		0.000590681	0.00139821	1	1	297	P0DTC2	P0DTC2 [787-795]		0	1087.65	41.852	17.219	8.049	100	100	100	100	82.703	100	100	0.797554	0.824184	0.821591	2.53846e-17	2.39613e-17	2.64074e-17	2.5e-17	0.710196	2.38924e-17	2.49258e-17	46.52	46.52	46.52	46.52	46.52	46.52	46.52	46.52	53.72	83.1	3.91099e+06	1.60907e+06	752153	1.54131e+07	2.99884e+07
High	QLTPTWRV	8	[D].QLTPTWRV.[Y]		0.00150922	0.00139821	1	1	37	P0DTC2	P0DTC2 [628-635]		0	1000.56	0.487	15.301	10.318	0.489	0.412	0.388	0.416	3.391	0.451	0.38	0.773016	0.909431	0.931813	0.767658	0.680141	0.707058	0.72118	0.93368	0.645451	0.639156	50.09	67.93	71.36	67.93	44.64	25.27	48.86	36.78	37.38	46.59	194988	8.19788e+06	5.52774e+06	245411	169782
High	QLSSNFGAISSVLND	15	[K].QLSSNFGAISSVLND.[I]		0.000824238	0.00139821	1	1	12	P0DTC2	P0DTC2 [965-979]		0	1551.76	0.01	0.01	0.01	0.01	0.01	0.01	0.01	0.01	0.01	0.01	2.75037e-17	3.14746e-17	3.02097e-17	2.53846e-17	2.39613e-17	2.64074e-17	2.5e-17	0.0875143	2.38924e-17	2.49258e-17	94.64	76.43				86.15		77.39			145821	160709
High	TASALGKLQDVVNQN	15	[S].TASALGKLQDVVNQN.[A]		0.000126019	0.00139821	1	1	51	P0DTC2	P0DTC2 [941-955]		0	1557.82	0.172	0.701	0.405	0.04	0.044	0.032	0.043	0.398	0.042	0.036	0.812794	0.777562	0.710025	0.338637	0.0868281	0.0945028	0.109773	0.702336	0.0703104	0.139339	23.64	16.92	19.06	23.42	13.49	13.49	15.83	13.49	14.84	70.29	1.21597e+07	5.33525e+07	2.70227e+07	2.84893e+06	3.12144e+06
High	TDAVDCALDP	10	[I].TDAVDCALDP.[L]		0.00245952	0.00139821	1	1	139	P0DTC2	P0DTC2 [286-295]		0	1019.43	16.232	7.86	25.97	19.154	36.357	8.72	56.694	23.469	44.369	39.605	0.789626	0.65715	0.816358	0.81025	0.810559	0.722036	0.737008	0.80147	0.761485	0.771842	29.22	5.58	33.34	105.36	87.52	36.6	39.49	28.26	72	137.19	1.11676e+06	468150	1.85107e+06	1.92515e+06	3.82872e+06
High	QLPPAYTNS	9	[T].QLPPAYTNS.[F]		0.00212511	0.00139821	1	1	202	P0DTC2	P0DTC2 [23-31]		0	990.489	100	55.187	100	100	100	100	100	100	100	100	2.75037e-17	0.788202	3.02097e-17	2.53846e-17	2.39613e-17	2.64074e-17	2.5e-17	3.08838e-17	2.38924e-17	2.49258e-17	61.99	55.77	57.13	63.81	62.94	63.09	58.08	59.59	61.25	89.33	2.53729e+07	5.76904e+06	2.19062e+07	2.48553e+07	2.51438e+07
High	QCVNLTTRTQ	10	[S].QCVNLTTRTQ.[L]		0.00238816	0.00139821	1	1	43	P0DTC2	P0DTC2 [14-23]		0	1163.58	2.931	1.106	2.774	1.843	1.725	1.327	1.781	1.494	2.079	1.59	0.934434	0.841862	0.876966	0.920254	0.825287	0.890018	0.885273	0.903919	0.848337	0.828928	32.58	32.58	45.13	43.19	33.85	34.02	44.35	40.8	54.5	54.58	1.32763e+06	501092	1.25613e+06	834515	781141
High	QIPFAMQMA	9	[L].QIPFAMQMA.[Y]	2xOxidation [M6; M8]	0.00286926	0.00139821	1	1	33	P0DTC2	P0DTC2 [895-903]		0	1068.49	100	100	100	100	100	100	100	100	100	100	2.75037e-17	3.14746e-17	3.02097e-17	2.53846e-17	2.39613e-17	2.64074e-17	2.5e-17	3.08838e-17	2.38924e-17	2.49258e-17											2.50445e+06	5.77458e+06	3.18838e+06	2.48101e+06	3.22543e+06
High	TDAVDCALDPLSET	14	[I].TDAVDCALDPLSET.[K]		0.000144886	0.00139821	1	1	362	P0DTC2	P0DTC2 [286-299]		0	1449.64	14.772	1.099	12.916	14.28	23.728	1.927	14.203	8.171	14.651	48.175	0.856537	0.768659	0.908745	0.863912	0.883973	0.805834	0.94255	0.963419	0.937189	0.75354	52.78	129.89	24.62	29.35	65.51	124.8	18.12	18.94	20.63	96.97	2.8588e+07	2.12762e+06	2.42756e+07	2.76351e+07	2.92069e+07
High	QLNRALTGIAVEQD	14	[T].QLNRALTGIAVEQD.[K]		0.000189113	0.00139821	1	1	74	P0DTC2	P0DTC2 [762-775]		0	1527.81	0.01	40.378	16.661	0.01	0.01	14.006	0.891	23.32	0.99	0.083	2.75037e-17	0.803722	0.87515	2.53846e-17	2.39613e-17	0.944011	0.658359	0.854773	0.574091	0.179588		12.75	30.44			10.13	15.6	9.59	25.25	195.53		4.15143e+07	1.75283e+07
High	QLNRALTGIA	10	[T].QLNRALTGIA.[V]		0.000924358	0.00139821	1	1	9	P0DTC2	P0DTC2 [762-771]		0	1056.62	0.856	74.877	1.936	0.688	0.763	0.91	0.984	3.454	0.816	0.965	0.901614	0.751902	0.99964	0.836746	0.839921	0.891952	0.917402	0.921849	0.852669	0.88841	14.8	28.14	28.14	35.29	28.29	13.36	28.14	28.14	17.79	20.02	152407	1.30771e+07	338171	119791	158860
High	QIITTDNTFVSGNCD	15	[P].QIITTDNTFVSGNCD.[V]		0.000793134	0.00139821	1	1	122	P0DTC2	P0DTC2 [1113-1127]		0	1627.73	0.341	0.878	0.804	0.584	0.548	1.1	0.596	1.063	0.57	0.436	0.851973	0.793874	0.799844	0.79882	0.507531	0.731699	0.589293	0.825033	0.498997	0.597559	18.43	27.17	24.87	17.91	8.56	10.61	15.03	8.21	16.73	27.17	5.53205e+06	1.52693e+07	1.19839e+07	1.01625e+07	9.45946e+06
High	QLIRAAEIR	9	[Q].QLIRAAEIR.[A]		0.00103623	0.00139821	1	1	106	P0DTC2	P0DTC2 [1011-1019]		0	1069.65	78.029	9.262	27.899	16.205	35.181	62.602	33.474	31.358	43.486	28.705	0.746696	0.962209	0.827802	0.844602	0.816945	0.743209	0.807147	0.831259	0.763419	0.815732	8.99	31.43	16.1	43.23	9.57	8.99	15.8	18.82	40.35	44.51	2.05017e+07	2.4335e+06	7.43474e+06	4.25784e+06	9.24162e+06
High	QILPDPSKPSKR	12	[S].QILPDPSKPSKR.[S]		9.24597e-05	0.00139821	1	1	260	P0DTC2	P0DTC2 [804-815]		0	1365.78	100	100	68.918	50.572	100	100	100	100	100	69.711	2.75037e-17	3.14746e-17	0.716831	0.63182	2.39613e-17	2.64074e-17	2.5e-17	3.08838e-17	2.38924e-17	0.701748	38.03	44.3	57.58	47.4	50.95	40.43	38.03	38.03	38.03	126.99	1.25553e+07	7.37088e+06	2.85069e+06	1.98834e+06	4.7457e+06
High	QILPDPSK	8	[S].QILPDPSK.[P]		0.00251327	0.00139821	1	1	33	P0DTC2	P0DTC2 [804-811]		0	897.504	7.002	2.485	3.86	38.775	10.961	4.434	9.212	2.575	9.764	8.912	0.736214	0.91883	0.840867	0.599717	0.598455	0.777112	0.651895	0.887943	0.638162	0.641685	18.62	64.59	44.57	41.46	18.86	31.65	42.47	28.38	35.29	44.88	241501	48378.8	112296	1.33624e+06	378082
High	QIDRLITG	8	[V].QIDRLITG.[R]		0.00341591	0.00139821	1	1	41	P0DTC2	P0DTC2 [992-999]		0	915.526	5.66	1.242	1.649	6.672	5.011	1.332	4.462	0.908	4.356	2.853	0.937658	0.789983	0.739067	0.935479	0.916309	0.722036	0.918856	0.735013	0.887509	0.882823	24.8	39.12	24.8	24.8	40.44	24.8	29.78	29.78	35.4	96.96	6.24453e+06	1.21121e+06	1.81972e+06	7.36169e+06	4.02069e+06
High	QIPFAMQMA	9	[L].QIPFAMQMA.[Y]	1xOxidation [M]	0.00338901	0.00139821	1	1	130	P0DTC2	P0DTC2 [895-903]		0	1052.49	15.733	100	88.349	20.791	43.988	100	52.396	100	59.38	49.375	0.822853	3.14746e-17	0.698955	0.802267	0.777889	2.64074e-17	0.747658	3.08838e-17	0.703757	0.75354	25.14	30.28	25.59	25.14	30.28	22.39	20.51	18.63	21.28	50.81	1.48025e+06	2.55018e+07	9.28569e+06	1.95617e+06	4.9469e+06
High	QALNTLVKQLSSNFG	15	[A].QALNTLVKQLSSNFG.[A]		0.000265812	0.00139821	1	1	6	P0DTC2	P0DTC2 [957-971]		0	1619.88	0.01	0.01	0.01	0.01	0.01	0.01	0.01	0.01	0.01	0.01	2.75037e-17	3.14746e-17	3.02097e-17	2.53846e-17	2.39613e-17	2.64074e-17	2.5e-17	3.08838e-17	2.38924e-17	2.49258e-17
High	QALNTLVKQLS	11	[A].QALNTLVKQLS.[S]		0.00545268	0.00139821	1	1	2	P0DTC2	P0DTC2 [957-967]		0	1214.71	0.01	0.058	0.01	0.01	0.01	0.01	0.01	0.01	0.01	0.01	2.75037e-17	0.0939023	3.02097e-17	2.53846e-17	2.39613e-17	2.64074e-17	2.5e-17	3.08838e-17	2.38924e-17	2.49258e-17		37.78										75999
High	TEILPVSMTKTS	12	[T].TEILPVSMTKTS.[V]		0.00125305	0.00139821	1	1	57	P0DTC2	P0DTC2 [724-735]		0	1306.69	8.825	42.959	35.051	1.618	1.404	9.26	2.368	5.22	2.63	2.508	0.965323	0.802565	0.816001	0.987342	0.937858	0.98559	0.999018	0.963419	0.979344	0.983154	38.37	49.33	50.71	57.94	26.54	61.54	52.02	22.24	26.25	22.26	2.32048e+06	1.28724e+07	1.12999e+07	351999	345712
High	PQGFSALEPLVD	12	[L].PQGFSALEPLVD.[L]		0.00133564	0.00139821	1	1	18	P0DTC2	P0DTC2 [217-228]		0	1272.65	100	100	100	100	100	100	100	100	100	100	2.75037e-17	3.14746e-17	3.02097e-17	2.53846e-17	2.39613e-17	2.64074e-17	2.5e-17	3.08838e-17	2.38924e-17	2.49258e-17											98953.8	105664	115883	184220	139505
High	PQGFSAL	7	[L].PQGFSAL.[E]		0.00312462	0.00139821	1	1	18	P0DTC2	P0DTC2 [217-223]		0	719.372	100	100	100	100	100	100	100	100	100	100	2.75037e-17	3.14746e-17	3.02097e-17	2.53846e-17	2.39613e-17	2.64074e-17	2.5e-17	3.08838e-17	2.38924e-17	2.49258e-17											1.50205e+06	420683	1.67806e+06	1.69564e+06	2.19222e+06
High	PPLLTDEMIAQYTS	14	[L].PPLLTDEMIAQYTS.[A]	1xOxidation [M8]	0.00222071	0.00139821	1	1	14	P0DTC2	P0DTC2 [862-875]		0	1594.77	1.282	1.116	1.097	0.916	1.071	0.575	0.812	0.429	1.619	1.292	0.822853	0.816834	0.79331	0.784597	0.71686	0.72944	0.699618	0.731171	0.698372	0.777225	110.47	80.49	109.34	80.26	87.79	80.26	80.26	80.26	104.88	109.34	981988	604749	840127	701252	820505
High	PPLLTDEMIAQYTS	14	[L].PPLLTDEMIAQYTS.[A]		0.00285889	0.00139821	1	1	39	P0DTC2	P0DTC2 [862-875]		0	1578.77	0.522	0.343	1.005	1.977	0.63	0.647	0.872	3.164	1.043	1.192	0.745294	0.462717	0.704371	0.931633	0.542254	0.50027	0.585112	0.928062	0.631857	0.75354	96.37	116.74	106.37	57.75	82.12	42.06	64.86	76.08	33.44	145.97	2.21428e+06	914265	3.65532e+06	3.59463e+06	2.56907e+06
High	PPAYTNSFTRGVYYP	15	[L].PPAYTNSFTRGVYYP.[D]		8.95273e-07	0.00139821	1	1	560	P0DTC2	P0DTC2 [25-39]		0	1732.83	1.389	1.125	1.238	1.413	1.253	1.2	1.468	1.115	1.362	1.204	0.965323	0.808187	0.829861	0.899825	0.69214	0.741646	0.751622	0.831748	0.688509	0.771407	26.66	24.29	25.29	24.77	46.97	26.66	24.98	26.66	22.59	37.16	3.24873e+08	2.63293e+08	2.89566e+08	3.76304e+08	3.40808e+08
High	PPAYTNSFTRG	11	[L].PPAYTNSFTRG.[V]		0.000799125	0.00139821	1	1	104	P0DTC2	P0DTC2 [25-35]		0	1210.59	4.44	4.088	3.038	4.557	4.076	2.257	4.344	2.762	4.667	4.41	0.935584	0.873794	0.936918	0.914447	0.947298	0.952744	0.936393	0.947561	0.976698	0.933311	24.41	43.98	23.35	15.85	21.76	20.49	21.9	18.84	23.64	34.07	737827	572068	539815	809615	724167
High	PLVSSQCVNLTTRTQ	15	[L].PLVSSQCVNLTTRTQ.[L]		7.84884e-07	0.00139821	1	1	457	P0DTC2	P0DTC2 [9-23]		0	1646.85	0.428	0.626	0.739	0.112	0.098	0.186	0.105	0.387	0.104	0.11	0.876975	0.76804	0.793994	0.541082	0.166073	0.340911	0.216141	0.697011	0.156811	0.289795	13.16	17.65	17.02	27.17	18.75	9.54	8.88	8.88	10.42	17.94	2.65341e+07	4.23008e+07	4.74625e+07	7.55194e+06	6.64502e+06
High	TEVPVAIHAD	10	[C].TEVPVAIHAD.[Q]		0.00121055	0.00139821	1	1	203	P0DTC2	P0DTC2 [618-627]		0	1051.54	17.036	2.773	5.301	25.803	15.763	2.929	13.918	4.02	13.165	12.021	0.845358	0.883726	0.867107	0.790123	0.939498	0.835062	0.945687	0.895275	0.952428	0.934415	37.66	38.59	26.26	27.88	32.82	38.59	35.47	34.55	38.59	101.25	1.10238e+07	1.79413e+06	3.89166e+06	1.66968e+07	1.02002e+07
High	PQGFSALEPLVDL	13	[L].PQGFSALEPLVDL.[P]		0.00360584	0.00139821	1	1	3	P0DTC2	P0DTC2 [217-229]		0	1385.73	0.01	0.01	0.01	0.01	0.01	0.01	0.01	0.01	0.01	0.01	2.75037e-17	3.14746e-17	3.02097e-17	2.53846e-17	2.39613e-17	2.64074e-17	2.5e-17	3.08838e-17	2.38924e-17	2.49258e-17
High	PLVSSQCVNLTTR	13	[L].PLVSSQCVNLTTR.[T]		0.00220033	0.00139821	1	1	42	P0DTC2	P0DTC2 [9-21]		0	1417.75	1.052	1.036	1.068	0.443	0.761	0.171	0.789	1.113	0.706	0.634	0.775683	0.76804	0.743774	0.629654	0.615766	0.399194	0.637968	0.776643	0.525612	0.640331	10.01	18.73	10.01	18.12	12.43	15.54	11.1	18.7	21.16	33.84	1.06772e+06	1.08929e+06	1.08431e+06	480206	772683
High	PLVDLPIGINITRFQ	15	[E].PLVDLPIGINITRFQ.[T]		0.00123946	0.00139821	1	1	8	P0DTC2	P0DTC2 [225-239]		0	1695.98	0.01	0.01	0.134	0.01	0.01	0.01	0.01	0.243	0.01	0.01	2.75037e-17	3.14746e-17	0.340337	2.53846e-17	2.39613e-17	2.64074e-17	2.5e-17	0.549078	2.38924e-17	2.49258e-17			108.09					100.77					76039
High	TEVPVAIHADQLTP	14	[C].TEVPVAIHADQLTP.[T]		0.000177582	0.00139821	1	1	76	P0DTC2	P0DTC2 [618-631]		0	1490.78	2.824	49.694	13.91	2.177	3.282	16.622	4.194	15.616	4.768	2.663	0.987944	0.789983	0.897838	0.941205	0.846909	0.921265	0.913278	0.895866	0.903927	0.877466	17.13	16.84	14.66	20.56	26	14.66	14.66	14.66	21.91	50.35	4.62463e+06	8.29243e+07	2.32118e+07	3.40026e+06	5.95744e+06
High	PLVDLPIG	8	[E].PLVDLPIG.[I]		0.000601787	0.00139821	1	1	41	P0DTC2	P0DTC2 [225-232]		0	823.492	1.262	0.963	1.529	2.255	1.903	0.805	1.292	1.778	1.876	3.331	0.851973	0.715907	0.677839	0.94638	0.755181	0.600983	0.676959	0.812836	0.747806	0.90915	88.42	68.13	77	64.21	64.21	108.9	71.35	64.21	64.21	76.02	3.05965e+06	1.76706e+06	2.32277e+06	3.42551e+06	2.89072e+06
High	TFEYVSQPF	9	[C].TFEYVSQPF.[L]		0.0061378	0.00139821	1	1	312	P0DTC2	P0DTC2 [167-175]		0	1117.52	5.234	25.748	25.387	11.649	23.506	31.493	25.797	33.808	27.998	38.032	0.944505	0.840798	0.833573	0.886271	0.884239	0.832486	0.848022	0.822994	0.838962	0.784924	45.67	53.99	39.58	39.58	39.58	39.58	35.17	39.58	39.58	65.94	4.93311e+06	2.93255e+07	2.39269e+07	1.09791e+07	2.21543e+07
High	TFGAGAALQ	9	[W].TFGAGAALQ.[I]		0.00154958	0.00139821	1	1	9	P0DTC2	P0DTC2 [887-895]		0	835.431	30.836	1.3	6.89	36.196	16.045	7.676	14.643	1.932	14.002	15.199	0.824046	0.925733	0.88679	0.752372	0.914208	0.848018	0.91234	0.963676	0.926873	0.900371	16.51	22.91	16.51	22.11	27.52	16.51	16.51	16.51	22	77.85	4.18128e+06	167758	934307	4.90808e+06	2.17576e+06
High	TFKCYGVS	8	[S].TFKCYGVS.[P]		0.00090773	0.00139821	1	1	194	P0DTC2	P0DTC2 [376-383]		0	904.423	100	63.65	100	100	100	100	100	100	100	100	2.75037e-17	0.76804	3.02097e-17	2.53846e-17	2.39613e-17	2.64074e-17	2.5e-17	3.08838e-17	2.38924e-17	2.49258e-17	14.95	92.98	54.09	26.33	37.25	19.14	20.54	18.21	14.95	93.81	1.01428e+07	6.65132e+06	1.17183e+07	7.99946e+06	1.35483e+07
High	TFLLKYNENGTITD	14	[R].TFLLKYNENGTITD.[A]		0.00152828	0.00139821	1	1	8	P0DTC2	P0DTC2 [274-287]		0	1628.82	0.01	4.3	7.549	0.01	0.01	6.321	0.01	61.082	1.264	0.01	2.75037e-17	0.830545	0.856163	2.53846e-17	2.39613e-17	0.845917	2.5e-17	0.763099	0.938549	2.49258e-17		35.51	45.71			35.1		34.41	38.1			514974	843298
High	PLQPELDSFKEE	12	[D].PLQPELDSFKEE.[L]		0.000185984	0.00139821	1	1	56	P0DTC2	P0DTC2 [1140-1151]		0	1431.7	1.401	1.099	1.113	1.361	1.218	1.186	1.296	0.988	1.219	1.223	0.965323	0.806488	0.821024	0.894705	0.686123	0.741646	0.737008	0.821522	0.670967	0.77255	13.32	9.15	19.81	11.2	6.9	12.94	10.86	9.99	9.86	26.4	4.88565e+06	4.07766e+06	3.76185e+06	5.04948e+06	4.5911e+06
High	PLVSSQCVNLT	11	[L].PLVSSQCVNLT.[T]		0.00815908	0.00139821	1	1	36	P0DTC2	P0DTC2 [9-19]		0	1160.6	1.074	1.348	1.105	1.167	1.402	1.238	1.37	1.392	1.365	1.329	0.801367	0.770093	0.678823	0.792423	0.673761	0.697897	0.706352	0.772463	0.639346	0.745592	13.13	4.56	13.03	18.25	9.42	4.07	8.38	18.23	13.28	9.42	1.35314e+06	1.64495e+06	1.36086e+06	1.43758e+06	1.72698e+06
High	PINLVRDLPQGFSAL	15	[T].PINLVRDLPQGFSAL.[E]		6.85649e-06	0.00139821	1	1	18	P0DTC2	P0DTC2 [209-223]		0	1639.92	0.01	0.106	0.026	0.01	0.01	0.032	0.01	0.358	0.01	0.01	2.75037e-17	0.370251	0.0134884	2.53846e-17	2.39613e-17	0.0936281	2.5e-17	0.680285	2.38924e-17	2.49258e-17		93.6	9.76			71.2		93.18				1.00531e+06	114760
High	TEVPVAIH	8	[C].TEVPVAIH.[A]		0.0066636	0.00139821	1	1	56	P0DTC2	P0DTC2 [618-625]		0	865.478	100	100	100	100	100	100	100	100	100	100	2.75037e-17	3.14746e-17	3.02097e-17	2.53846e-17	2.39613e-17	2.64074e-17	2.5e-17	3.08838e-17	2.38924e-17	2.49258e-17											6.43423e+06	1.52421e+06	3.68475e+06	9.33218e+06	9.30337e+06
High	TESNKKFLPFQQFGR	15	[L].TESNKKFLPFQQFGR.[D]		4.17663e-05	0.00139821	1	1	253	P0DTC2	P0DTC2 [553-567]		0	1826.95	0.147	0.726	0.432	0.043	0.029	0.022	0.031	0.208	0.032	0.019	0.799651	0.784683	0.719061	0.347657	0.0598093	0.0703543	0.0847479	0.549078	0.0544738	0.0861514	22.44	13.23	15.69	46.26	13.23	21.41	12.92	15.65	23.61	98.94	2.02503e+07	1.09764e+08	6.43519e+07	5.35714e+06	4.39982e+06
High	QALNTLV	7	[A].QALNTLV.[K]		0.00198737	0.00139821	1	1	14	P0DTC2	P0DTC2 [957-963]		0	758.441	2.722	4.48	17.495	1.961	2.512	26.552	2.013	8.667	2.521	2.485	0.999896	0.971507	0.930265	0.987488	0.980599	0.853644	0.981129	0.991581	0.969924	0.981072	29.54	27.97	30.77	23.04	18.9	16.76	18.55	16.76	18.03	93.57	695719	1.14511e+06	4.36631e+06	501385	635971
High	QAGSTPCNGVEGFN	14	[Y].QAGSTPCNGVEGFN.[C]		0.000802561	0.00139821	1	1	80	P0DTC2	P0DTC2 [474-487]		0	1380.58	1.815	47.44	48.054	2.93	7.548	58.335	9.951	61.944	10.353	6.792	0.97398	0.793874	0.808703	0.874896	0.825984	0.752361	0.821065	0.759554	0.924914	0.829896	55.02	98.12	26.91	69.96	15.81	7.64	24.4	30.38	83.88	132.46	193110	7.20861e+06	5.20173e+06	290066	747221
High	PWYIWLGFIAGLIAI	15	[W].PWYIWLGFIAGLIAI.[V]		9.16235e-05	0.00139821	1	1	129	P0DTC2	P0DTC2 [1213-1227]		0	1732.98	1.53	0.929	1.188	1.158	1.305	0.867	0.976	0.578	0.928	1.396	0.970894	0.76804	0.617514	0.882366	0.697298	0.700744	0.69205	0.530336	0.620053	0.788076	44.76	34.38	37.26	44.76	34.38	34.38	34.38	44.76	34.38	62.19	3.4097e+06	2.06996e+06	2.54552e+06	2.58183e+06	2.50569e+06
High	TEILPVSMTKTS	12	[T].TEILPVSMTKTS.[V]	1xOxidation [M8]	0.00135379	0.00139821	1	1	42	P0DTC2	P0DTC2 [724-735]		0	1322.69	100	100	100		100	100	100	100	100	100	2.75037e-17	3.14746e-17	3.02097e-17		2.39613e-17	2.64074e-17	2.5e-17	3.08838e-17	2.38924e-17	2.49258e-17											1.70961e+06	2.18815e+06	1.43392e+06		145138
High	PVAIHADQLTPTWRV	15	[V].PVAIHADQLTPTWRV.[Y]		2.28674e-06	0.00139821	1	1	176	P0DTC2	P0DTC2 [621-635]		0	1703.92	0.015	0.01	0.01	0.011	0.01	0.01	0.01	0.01	0.01	0.011	0.565048	3.14746e-17	0.0901777	0.172734	2.39613e-17	2.64074e-17	2.5e-17	3.08838e-17	2.38924e-17	0.0575186	86.15	86.1	93.56	27.57	26.28	48.06	61.7	23.54	29.27	58.35	1.90045e+06	1.51301e+06	1.63637e+06	2.27658e+06	1.35051e+06
High	TESIVRFPN	9	[P].TESIVRFPN.[I]		0.00108483	0.00139821	1	1	30	P0DTC2	P0DTC2 [323-331]		0	1062.56	1.248	1.773	1.474	1.053	1.504	1.971	1.498	1.112	1.396	0.774	0.821644	0.803722	0.716831	0.775975	0.698229	0.752361	0.706352	0.703483	0.643676	0.667992	27.01	32.5	25.31	9.27	23.13	33.79	29.81	17.91	17.68	142.42	1.31564e+06	1.64961e+06	1.59837e+06	1.24202e+06	1.55449e+06
High	PVAIHAD	7	[V].PVAIHAD.[Q]		0.00772419	0.00139821	1	1	49	P0DTC2	P0DTC2 [621-627]		0	722.383	4.305	5.269	5.047	5.117	4.592	5.51	5.946	3.86	5.611	5.737	0.961789	0.952333	0.887531	0.987488	0.888561	0.913172	0.936393	0.887943	0.922654	0.947125	63.7	13.65	24.99	63.7	61.62	29.28	25.69	45.13	48.94	63.7	2.09491e+06	2.34118e+06	2.50237e+06	3.08967e+06	2.88829e+06
High	PTWRVYSTGSNVF	13	[T].PTWRVYSTGSNVF.[Q]		0.00740553	0.00139821	1	1	16	P0DTC2	P0DTC2 [631-643]		0	1513.74	13.491	10.455	12.527	16.496	13.396	13.105	15.837	13.917	13.884	11.531	0.881061	0.834302	0.88679	0.84374	0.909573	0.870893	0.899429	0.865385	0.90933	0.873646	73.65	75.05	75.29	75.26	66.78	74.38	74.91	75.29	74.44	72.81	1.66225e+06	1.28815e+06	1.54347e+06	2.03238e+06	1.75228e+06
High	PQGFSALEPLVDLPI	15	[L].PQGFSALEPLVDLPI.[G]		0.00105523	0.00139821	1	1	5	P0DTC2	P0DTC2 [217-231]		0	1595.87	0.043	0.01	0.01	0.01	0.01	0.01	0.01	0.026	0.01	0.01	0.163193	3.14746e-17	3.02097e-17	2.53846e-17	2.39613e-17	2.64074e-17	2.5e-17	0.0218489	2.38924e-17	2.49258e-17	84.81							105.24			106752
High	PTWRVYSTG	9	[T].PTWRVYSTG.[S]		0.00280792	0.00139821	1	1	4	P0DTC2	P0DTC2 [631-639]		0	1066.53	0.633	0.386	0.504	0.53	0.497	0.628	0.66	0.387	0.01	0.587	0.822853	0.573303	0.788898	0.784908	0.729328	0.819651	0.802828	0.712405	2.38924e-17	0.782322	12.02	10.78	14.91	4.5	5.03	9.97	18.73	6.76		38.68	199198	121831	152016	170907	159830
High	TESNKKFLPFQ	11	[L].TESNKKFLPFQ.[Q]		4.2757e-05	0.00139821	1	1	141	P0DTC2	P0DTC2 [553-563]		0	1338.71	4.523	6.314	12.691	8.184	15.39	10.402	16.781	7.544	15.752	14.519	0.955127	0.998567	0.908745	0.917392	0.943162	0.981833	0.917402	0.970753	0.926873	0.917584	22.97	18.21	19.89	14.94	9.72	5.26	6.32	6.93	6.12	26.63	6.45411e+06	9.00881e+06	1.81086e+07	1.16774e+07	2.19596e+07
High	PTESIVRFPN	10	[Q].PTESIVRFPN.[I]		0.000209249	0.00139821	1	1	44	P0DTC2	P0DTC2 [322-331]		0	1159.61	1.407	1.561	1.344	1.482	1.404	1.556	1.236	1.223	1.472	1.542	0.85666	0.824184	0.819678	0.8243	0.761612	0.814656	0.760266	0.848498	0.744918	0.798878	7.03	12.55	9.93	15.01	4.13	7.34	29.5	13.29	18.91	35.07	940773	1.05849e+06	859080	1.04142e+06	917088
High	PSKPSKRSFIEDLLF	15	[D].PSKPSKRSFIEDLLF.[N]		0.00183735	0.00139821	1	1	16	P0DTC2	P0DTC2 [809-823]		0	1763.97	0.028	0.01	0.01	0.01	0.01	0.011	0.013	0.019	0.01	0.014	0.614329	3.14746e-17	3.02097e-17	2.53846e-17	2.39613e-17	0.0355657	0.0392856	0.103001	2.38924e-17	0.0664597	73.21	70.81				70.31	70.63	92.08		69.61	142575	39587.2
High	PSKPSKRSFIE	11	[D].PSKPSKRSFIE.[D]		0.00175502	0.00139821	1	1	29	P0DTC2	P0DTC2 [809-819]		0	1275.71	0.607	0.592	0.475	0.506	0.527	0.506	0.564	0.316	0.511	0.446	0.901632	0.766566	0.732787	0.783711	0.498565	0.581604	0.578698	0.65133	0.469916	0.600092	34.44	72.72	17.8	40.55	34.4	65.83	40.65	37.39	10.41	60.04	2.32439e+06	1.75032e+06	2.0017e+06	1.75072e+06	2.32428e+06
High	TESNKKFLPFQQF	13	[L].TESNKKFLPFQQF.[G]		0.00599271	0.00139821	1	1	2	P0DTC2	P0DTC2 [553-565]		0	1613.83	0.152	0.01	0.01	0.01	0.01	0.01	0.093	0.051	0.01	0.112	0.429334	3.14746e-17	3.02097e-17	2.53846e-17	2.39613e-17	2.64074e-17	0.209343	0.172941	2.38924e-17	0.222534	7.84						13.77	34.9		38.87	178204
High	PQTLEILDITPCS	13	[D].PQTLEILDITPCS.[F]		0.00215077	0.00139821	1	1	19	P0DTC2	P0DTC2 [579-591]		0	1429.72	0.01	0.426	0.628	0.573	0.396	0.785	0.458	1.668	0.618	0.107	2.75037e-17	0.672366	0.786052	0.775975	0.615479	0.807527	0.695102	0.865385	0.684941	0.249023		155.84	32.5	22.23	55.52	20.35	39.46	32.15	22.32	422.48		258821	420052	345763	240753
High	PQTLEILDI	9	[D].PQTLEILDI.[T]		0.00547822	0.00139821	1	1	78	P0DTC2	P0DTC2 [579-587]		0	1041.58	1.209	1.031	1.155	1.685	1.438	1.62	1.164	2.028	1.466	1.443	0.955279	0.803722	0.823103	0.917392	0.708663	0.777112	0.71325	0.885172	0.701969	0.79144	59.75	104.08	19.2	17	84.19	19.2	36.43	30.88	19.2	142.73	6.86787e+06	5.17139e+06	5.79446e+06	8.89449e+06	7.21345e+06
High	PQSAPHGVVFLHVTY	15	[F].PQSAPHGVVFLHVTY.[V]		0.000966524	0.00139821	1	1	10	P0DTC2	P0DTC2 [1053-1067]		0	1651.86	0.015	0.01	0.01	0.01	0.01	0.01	0.01	0.067	0.01	0.01	0.559497	3.14746e-17	3.02097e-17	2.53846e-17	2.39613e-17	2.64074e-17	2.5e-17	0.309601	2.38924e-17	2.49258e-17	36.01							75.8			93809.1
High	PTNGVGYQPYRVV	13	[Q].PTNGVGYQPYRVV.[V]		0.00446513	0.00139821	1	1	5	P0DTC2	P0DTC2 [499-511]		0	1449.75	0.845	0.41	0.523	1.078	0.815	0.351	0.486	0.552	0.727	1.344	0.825423	0.644987	0.77795	0.874896	0.749456	0.700744	0.732122	0.787159	0.713267	0.798878	25.39	27.56	27.56	27.56	23.06	22.97	44.64	23.55	18.12	90.25	453028	216286	276347	527631	465264
High	IAYTMSL	7	[I].IAYTMSL.[G]		0.00236895	0.00139821	1	1	19	P0DTC2	P0DTC2 [693-699]		0	798.407	2.847	27.906	30.774	1.868	5.883	91.145	7.016	47.406	8.656	5.859	0.934601	0.834674	0.837944	0.97327	0.94609	0.696139	0.940289	0.798089	0.937189	0.917584	37.94	64.66	28.6	41.52	39.66	36.56	33.77	37.86	37.24	41.48	349343	5.84415e+06	5.49277e+06	297336	936660
High	IDRLITGRLQSLQTY	15	[Q].IDRLITGRLQSLQTY.[V]		0.0060214	0.00139821	1	1	10	P0DTC2	P0DTC2 [993-1007]		0	1777	0.01	0.01	0.01	0.01	0.01	0.01	0.01	0.01	0.01	0.01	2.75037e-17	3.14746e-17	3.02097e-17	2.53846e-17	2.39613e-17	2.64074e-17	2.5e-17	3.08838e-17	2.38924e-17	2.49258e-17	63.18		83.05					36.34			202910		157429
High	IAWNSNNLDSKVGG	14	[V].IAWNSNNLDSKVGG.[N]		3.23536e-05	0.00139821	1	1	58	P0DTC2	P0DTC2 [434-447]		0	1474.73	1.57	46.674	15.966	1.344	1.679	19.231	2.005	20.217	2.225	1.337	0.929101	0.793874	0.879178	0.892111	0.737189	0.899225	0.796957	0.864859	0.773196	0.784924	31.67	41.36	28.11	32.34	17.31	11.88	11.88	13.29	14.34	41.36	3.06945e+06	9.1269e+07	3.21799e+07	2.33185e+06	3.15258e+06
High	WLGFIAGLIAIVMVT	15	[I].WLGFIAGLIAIVMVT.[I]		0.000892155	0.00139821	1	1	46	P0DTC2	P0DTC2 [1217-1231]		0	1603.93	1.508	1.083	1.208	1.3	1.23	1.272	1.125	0.845	1.382	1.599	0.851973	0.736947	0.577986	0.873356	0.664069	0.714575	0.655701	0.61139	0.684941	0.774324	22.83	24.43	36.46	21.7	45.37	25.43	29.41	25.43	29.27	46.15	2.63539e+06	1.68687e+06	1.88118e+06	1.78965e+06	1.76309e+06
High	ENQKLIANQF	10	[Y].ENQKLIANQF.[N]		0.00139436	0.00139821	1	1	15	P0DTC2	P0DTC2 [918-927]		0	1204.63	0.541	92.818	3.58	1.027	0.695	0.39	0.588	13.379	0.676	0.856	0.818113	0.716409	0.982535	0.920254	0.816451	0.725029	0.804427	0.928825	0.78726	0.868638	27.53	40.88	83.65	70.78	27.53	27.53	27.53	34.59	31.8	27.65	116534	1.71575e+07	770572	137021	149556
High	WLGFIAGLIAIVMVT	15	[I].WLGFIAGLIAIVMVT.[I]	1xOxidation [M13]	0.000435433	0.00139821	1	1	15	P0DTC2	P0DTC2 [1217-1231]		0	1619.92	1.537	1.762	1.299	1.763	1.769	1.854	1.858	0.669	2.036	2.398	0.915223	0.943619	0.856737	0.935479	0.88401	0.945945	0.934776	0.821522	0.857766	0.933311	46.53	41.04	74.27	54.69	32.75	34.46	33.64	74.84	36.36	82.74	657768	618147	641889	786232	703597
High	WMESEFRV	8	[S].WMESEFRV.[Y]		0.00205422	0.00139821	1	1	123	P0DTC2	P0DTC2 [152-159]		0	1083.49	31.954	42.315	100	13.509	40.67	100	47.404	100	51.651	39.601	0.822853	0.806488	3.02097e-17	0.807815	0.792336	2.64074e-17	0.760301	3.08838e-17	0.732329	0.782322	34.91	45.8	13.97	8.97	9.08	9.62	16.54	10.58	18.4	41.45	3.14287e+06	4.4096e+06	1.48585e+07	1.3435e+06	4.04165e+06
High	WMESEFRV	8	[S].WMESEFRV.[Y]	1xOxidation [M2]	0.00415595	0.00139821	1	1	246	P0DTC2	P0DTC2 [152-159]		0	1099.49	40.356	23.243	69.207	21.849	35.525	48.274	38.953	43.61	32.088	29.71	0.798153	0.816834	0.743959	0.785939	0.798563	0.77621	0.790856	0.801929	0.78726	0.792617	21	37.31	21	21	21.61	24.46	21.28	24.18	24.46	97	3.2973e+06	1.89902e+06	5.65449e+06	1.7852e+06	2.90254e+06
High	EIRASANLAATKMSE	15	[A].EIRASANLAATKMSE.[C]	1xOxidation [M13]	0.00361317	0.00139821	1	1	69	P0DTC2	P0DTC2 [1017-1031]		0	1607.81	0.422	0.307	0.511	0.172	0.208	0.247	0.199	0.249	0.213	0.168	0.876975	0.637781	0.74096	0.626976	0.285135	0.401717	0.328297	0.589905	0.268329	0.366884	29.64	25	19.99	39.57	41.78	45.38	28.44	21.73	42.33	50.1	4.08907e+06	3.35813e+06	5.15401e+06	1.96287e+06	1.85088e+06
High	EIRASANLAATKMSE	15	[A].EIRASANLAATKMSE.[C]		0.000976021	0.00139821	1	1	44	P0DTC2	P0DTC2 [1017-1031]		0	1591.81	0.271	0.144	0.621	0.026	0.02	0.094	0.018	0.177	0.024	0.023	0.832899	0.440306	0.779621	0.270289	0.0427381	0.217971	0.0536511	0.516815	0.0417652	0.100278	13.11	36.73	18.18	51.28	36.73	18.18	28.48	18.18	25.12	86.29	7.17539e+06	4.29865e+06	1.70474e+07	696999	583574
High	EIRASANLAAT	11	[A].EIRASANLAAT.[K]		0.0039492	0.00139821	1	1	109	P0DTC2	P0DTC2 [1017-1027]		0	1116.6	9.476	29.46	37.946	2.831	13.426	7.789	14.799	72.146	18.79	9.627	0.886116	0.846228	0.827802	0.920254	0.907812	0.913172	0.916509	0.731171	0.898498	0.933311	34.22	32.77	32.31	32.8	24.22	35.66	34.33	33.5	37.93	88.97	1.34011e+06	4.16571e+06	5.40279e+06	441487	1.71423e+06
High	EILPVSMTKTSVDCT	15	[T].EILPVSMTKTSVDCT.[M]		0.00106433	0.00139821	1	1	60	P0DTC2	P0DTC2 [725-739]		0	1623.8	0.097	0.634	0.461	0.146	0.141	0.356	0.167	0.679	0.167	0.136	0.768367	0.76804	0.728378	0.600936	0.218214	0.491567	0.295199	0.787049	0.227246	0.328415	7.86	14.12	19.99	19.42	11.74	7.86	9.11	6.44	13.21	48.82	1.4087e+06	9.05926e+06	6.65553e+06	2.10352e+06	2.0905e+06
High	EILPVSMTKTSVD	13	[T].EILPVSMTKTSVD.[C]		0.00451465	0.00139821	1	1	10	P0DTC2	P0DTC2 [725-737]		0	1419.74	0.21	0.4	0.59	0.126	0.169	0.34	0.172	0.572	0.213	0.202	0.507362	0.529458	0.55275	0.294094	0.262748	0.43917	0.290582	0.611497	0.293255	0.332703	19.36	53.62	18.86	9.49	19.36	8.24	17.28	22.13	9.39	10.57	286135	544743	802975	169115	230596
High	EILPVSMTKTS	11	[T].EILPVSMTKTS.[V]		0.000969368	0.00139821	1	1	49	P0DTC2	P0DTC2 [725-735]		0	1205.64	2.409	10.566	19.668	1.349	1.482	2.701	1.572	2.542	1.56	1.356	0.881939	0.943619	0.852863	0.873699	0.774343	0.82154	0.776423	0.84883	0.761485	0.794613	33.51	42.11	11.29	55.14	12.88	30.59	15.19	14.43	11.4	87.78	1.5602e+06	6.84392e+06	1.29253e+07	689005	948171
High	WNSNNLDSKVGG	12	[A].WNSNNLDSKVGG.[N]		0.000192539	0.00139821	1	1	32	P0DTC2	P0DTC2 [436-447]		0	1290.61	87.975	5.937	51.267	25.005	92.275	70.187	91.614	31.299	100	64.958	0.739241	0.922119	0.78711	0.792423	0.665127	0.729571	0.655812	0.831259	2.38924e-17	0.710829	21.11	20.92	14.58	25.08	19.42	18.42	26.36	18.64	34.95	67.48	1.64016e+07	1.08655e+06	1.08747e+07	4.42685e+06	1.72949e+07
High	ELLHAPAT	8	[F].ELLHAPAT.[V]		0.000796554	0.00139821	1	1	80	P0DTC2	P0DTC2 [516-523]		0	851.462	41.843	2.341	18.613	37.899	40.124	23.899	35.061	16.891	44.801	38.724	0.789916	0.9885	0.912755	0.744892	0.794232	0.869233	0.802828	0.902987	0.759872	0.784924	3.81	31.93	29.76	32.76	15.62	5.62	15.76	16.21	23.59	37.2	1.11193e+07	740671	4.95057e+06	1.1878e+07	1.14916e+07
High	ELGKYEQYIK	10	[Q].ELGKYEQYIK.[W]		0.000161873	0.00139821	1	1	119	P0DTC2	P0DTC2 [1202-1211]		0	1270.67	100	7.647	100	100	100	48.084	100	45.32	100	100	2.75037e-17	0.789983	3.02097e-17	2.53846e-17	2.39613e-17	0.77621	2.5e-17	0.805645	2.38924e-17	2.49258e-17	48.71	48.52	42.06	44.29	48.95	48.19	48.62	47.06	47.92	115.13	3.47862e+07	792189	1.2448e+07	2.43153e+07	2.24688e+07
High	ELDSFKEELDKY	12	[P].ELDSFKEELDKY.[F]		0.00625693	0.00139821	1	1	5	P0DTC2	P0DTC2 [1144-1155]		0	1515.72	0.01	6.829	0.01	1.05	0.01	5.589	0.01	1.246	0.69	0.788	2.75037e-17	0.883726	3.02097e-17	0.925694	2.39613e-17	0.887143	2.5e-17	0.957514	0.81458	0.842033		61.37		47.87		61.37		62.96	43.78	45.46		1.11008e+06		170638
High	EIDRLNEVAKNLNE	14	[K].EIDRLNEVAKNLNE.[S]		0.000310802	0.00139821	1	1	96	P0DTC2	P0DTC2 [1182-1195]		0	1656.86	31.673	4.983	11.559	36.801	28.222	11.064	42.31	15.27	34.976	30.594	0.81046	0.971507	0.912755	0.751156	0.852607	0.975056	0.775955	0.897127	0.798518	0.803122	31.49	25.16	46.16	25.46	57.63	12.28	13.6	13.38	27.23	92.14	4.30184e+07	5.8966e+06	1.74134e+07	4.78563e+07	5.0572e+07
High	EIDRLNEVAK	10	[K].EIDRLNEVAK.[N]		0.00258652	0.00139821	1	1	22	P0DTC2	P0DTC2 [1182-1191]		0	1186.64	1.276	1.169	0.914	8.859	5.722	1.286	6.247	1.136	5.837	4.311	0.897998	0.861581	0.827802	0.910204	0.915774	0.88776	0.94856	0.864859	0.917468	0.920978	24.84	34.8	35.54	25.01	15.22	28.35	42.68	29.75	27.66	126.87	551045	544562	418361	4.12516e+06	2.66444e+06
High	EPLVDLPIGINI	12	[L].EPLVDLPIGINI.[T]		0.00143398	0.00139821	1	1	39	P0DTC2	P0DTC2 [224-235]		0	1292.75	100	100	100	100	100	100	100	100	100	100	2.75037e-17	3.14746e-17	3.02097e-17	2.53846e-17	2.39613e-17	2.64074e-17	2.5e-17	3.08838e-17	2.38924e-17	2.49258e-17											2.39265e+06	1.80651e+06	4.41772e+06	4.63162e+06	3.14958e+06
High	EPQIITTDNTFVS	13	[Y].EPQIITTDNTFVS.[G]		0.00150751	0.00139821	1	1	167	P0DTC2	P0DTC2 [1111-1123]		0	1464.72	100	100	100	100	100	56.916	100	100	100	100	2.75037e-17	3.14746e-17	3.02097e-17	2.53846e-17	2.39613e-17	0.756502	2.5e-17	3.08838e-17	2.38924e-17	2.49258e-17	23.1	40.21	23.1	33.26	29.69	33.45	23.1	23.1	27.36	129.01	1.58474e+08	3.16335e+07	1.04302e+08	1.80885e+08	1.6754e+08
High	EPVLKGVKLHYT	12	[S].EPVLKGVKLHYT.[-]		0.000279603	0.00139821	1	1	98	P0DTC2	P0DTC2 [1262-1273]		0	1383.8	82.596	7.929	20.933	100	100	63.078	100	54.552	100	100	0.744369	0.976846	0.852706	2.53846e-17	2.39613e-17	0.742397	2.5e-17	0.776643	2.38924e-17	2.49258e-17	70.69	70.69	70.69	70.69	70.69	70.69	70.69	70.69	70.69	123.99	2.27419e+07	2.18326e+06	5.76369e+06	1.15668e+08	7.32757e+07
High	EQDKNTQEVFAQVKQ	15	[V].EQDKNTQEVFAQVKQ.[I]		2.90933e-06	0.00139821	1	1	206	P0DTC2	P0DTC2 [773-787]		0	1791.89	0.448	0.81	0.709	0.316	0.318	0.849	0.306	0.54	0.422	0.3	0.883006	0.789983	0.792293	0.721042	0.373755	0.697897	0.420315	0.752944	0.420093	0.498834	17.73	28.07	19.68	17.04	31.95	23.1	25.04	24.12	31.48	46.76	2.10103e+07	3.36515e+07	3.34754e+07	1.49415e+07	1.37432e+07
High	WFHAIHVS	8	[T].WFHAIHVS.[G]		0.00159763	0.00139821	1	1	16	P0DTC2	P0DTC2 [64-71]		0	996.505	31.305	2.557	15.429	35.822	25.891	13.26	28.861	11.517	28.914	26.414	0.818113	0.939941	0.912755	0.754901	0.868871	0.927237	0.829248	0.903919	0.831436	0.829896	23.19	59.9	22.18	23.19	21.08	20.97	23.19	23.19	23.19	73.18	4.94477e+06	463066	2.43709e+06	5.65829e+06	4.1584e+06
High	EYVSQPF	7	[F].EYVSQPF.[L]		0.00194039	0.00139821	1	1	103	P0DTC2	P0DTC2 [169-175]		0	869.404	23.508	1.846	11.593	21.64	16.83	4.369	16.685	3.549	15.484	15.928	0.822853	0.803722	0.912755	0.807815	0.930427	0.914669	0.917402	0.911981	0.931059	0.903061	10.56	11.74	9.24	16.09	11.33	21.62	17.22	11.51	17.59	57.09	2.52944e+07	2.0715e+06	1.30089e+07	2.41385e+07	1.88859e+07
High	EVRQIAPGQTGKIA	14	[D].EVRQIAPGQTGKIA.[D]		0.00147237	0.00139821	1	1	19	P0DTC2	P0DTC2 [406-419]		0	1467.83	0.178	4.599	1.682	0.226	0.196	3.889	0.2	2.54	0.361	0.01	0.547047	0.925733	0.827802	0.576824	0.459652	0.863794	0.539422	0.872466	0.55647	2.49258e-17	28.83	25.07	55.94	148.76	11.66	21.07	10.17	18.26	35.08		91971.7	2.28188e+06	983362	117012	114332
High	EVRQIAPGQT	10	[D].EVRQIAPGQT.[G]		0.00131519	0.00139821	1	1	102	P0DTC2	P0DTC2 [406-415]		0	1098.59	32.947	1.314	8.997	36.468	26.389	6.71	23.563	2.88	24.878	17.874	0.79215	0.928389	0.793994	0.700955	0.719622	0.72944	0.747256	0.862666	0.763419	0.777096	16.43	76.15	18.48	40.86	41.34	33.19	60.36	25.13	16.43	83.07	2.11371e+06	84278.7	647396	1.90602e+06	1.37318e+06
High	EVQIDRLITG	10	[A].EVQIDRLITG.[R]		0.000703628	0.00139821	1	1	63	P0DTC2	P0DTC2 [990-999]		0	1143.64	100	100	100	100	100	100	100	100	100	100	2.75037e-17	3.14746e-17	3.02097e-17	2.53846e-17	2.39613e-17	2.64074e-17	2.5e-17	3.08838e-17	2.38924e-17	2.49258e-17											5.60217e+06	432531	2.71188e+06	4.44462e+06	4.77471e+06
High	WFHAIHVSGTNG	12	[T].WFHAIHVSGTNG.[T]		0.000851587	0.00139821	1	1	88	P0DTC2	P0DTC2 [64-75]		0	1325.64	75.851	16.199	65.169	100	100	100	100	84.398	100	80.738	0.746696	0.928061	0.743428	2.53846e-17	2.39613e-17	2.64074e-17	2.5e-17	0.705584	2.38924e-17	0.676564	67.25	50.78	68.33	63.69	68.84	64.46	68.47	69.46	67.92	127.03	1.24714e+07	3.46399e+06	1.07151e+07	1.6656e+07	2.34949e+07
High	WFVTQRNFYE	10	[H].WFVTQRNFYE.[P]		0.00570138	0.00139821	1	1	13	P0DTC2	P0DTC2 [1102-1111]		0	1389.66	0.01	22.85	2.566	1.236	0.01	0.01	0.01	2.488	0.01	0.01	2.75037e-17	0.859101	0.954281	0.920254	2.39613e-17	2.64074e-17	2.5e-17	0.986582	2.38924e-17	2.49258e-17		72.48	77.06	247.31				34.71				8.03371e+06	747680	358305
High	EVFNATRFASVY	12	[G].EVFNATRFASVY.[A]		0.000761941	0.00139821	1	1	4	P0DTC2	P0DTC2 [340-351]		0	1403.7	0.036	0.01	0.094	0.01	0.01	0.01	0.046	0.01	0.019	0.059	0.525686	3.14746e-17	0.139555	2.53846e-17	2.39613e-17	2.64074e-17	0.115252	3.08838e-17	0.0335515	0.194045	9.11		9.1				42.3		35.53	59.84	175161		450944
High	ELDKYFKNHTSPD	13	[E].ELDKYFKNHTSPD.[V]		2.36608e-05	0.00139821	1	1	75	P0DTC2	P0DTC2 [1151-1163]		0	1593.75	99.086	6.177	29.348	100	100	31.99	99.112	28.482	100	69.975	0.734105	0.984636	0.823103	2.53846e-17	2.39613e-17	0.828861	0.64242	0.838036	2.38924e-17	0.701217	55.03	55.03	55.03	55.03	55.03	55.03	55.03	55.03	55.03	87.5	2.4351e+07	1.51792e+06	7.21242e+06	3.33409e+07	2.96409e+07
High	EVFNATRF	8	[G].EVFNATRF.[A]		0.00540205	0.00139821	1	1	46	P0DTC2	P0DTC2 [340-347]		0	983.495	6.718	2.109	4.616	4.807	5.043	3.093	5.507	2.818	4.697	4.885	0.990341	0.969378	0.941226	0.994209	0.951826	0.970538	0.963339	0.996993	0.904337	0.962979	15.54	13.56	6.92	15.98	10.27	15.33	19.93	9.43	14.17	36.85	2.1667e+06	644809	1.51921e+06	1.44347e+06	1.64217e+06
High	EVFAQVKQ	8	[Q].EVFAQVKQ.[I]		0.00202468	0.00139821	1	1	91	P0DTC2	P0DTC2 [780-787]		0	948.515	24.267	1.512	2.879	100	39.161	3.806	39.279	2.396	37.085	35.571	0.683063	0.962301	0.900294	2.53846e-17	0.656829	0.817763	0.517676	0.902987	0.647066	0.647155	18.09	10.07	14.68	37.07	20.57	34.05	46.27	34.2	14.68	89.52	891958	60794.7	108578	4.04743e+06	1.41194e+06
High	EVAKNLNESLID	12	[N].EVAKNLNESLID.[L]		0.00137093	0.00139821	1	1	96	P0DTC2	P0DTC2 [1188-1199]		0	1344.7	9.684	7.435	16.442	16.467	16.692	10.84	17.745	8.597	17.263	18.322	0.899581	0.984636	0.876966	0.841688	0.930427	0.977476	0.91234	0.957514	0.912834	0.885053	22.48	35.61	22.48	22.7	23.9	22.48	22.48	22.48	22.48	62.37	1.68319e+07	1.15733e+07	2.85762e+07	2.86206e+07	2.90115e+07
High	ESNKKFLPFQQFGR	14	[T].ESNKKFLPFQQFGR.[D]		0.00190055	0.00139821	1	1	24	P0DTC2	P0DTC2 [554-567]		0	1725.91	0.977	0.769	2.949	0.413	0.302	0.311	0.271	0.657	0.323	0.28	0.815135	0.673792	0.912895	0.633206	0.308289	0.338939	0.284074	0.549812	0.269219	0.359905	12.98	13.67	21.4	30.9	21.53	19.06	16.68	17.38	22.37	39.68	2.04297e+06	1.60733e+06	6.70377e+06	864498	632090
High	ESNKKFLPFQ	10	[T].ESNKKFLPFQ.[Q]		0.000390371	0.00139821	1	1	83	P0DTC2	P0DTC2 [554-563]		0	1237.66	30.036	3.847	71.104	23.439	32.658	11.196	33.696	12.597	30.668	32.58	0.813313	0.923637	0.732787	0.800477	0.826425	0.971452	0.805886	0.934471	0.819825	0.798791	21.99	21.1	21.28	20.39	21.42	22.26	20.67	21.86	22.16	51.28	7.00513e+06	765226	1.42601e+07	4.50429e+06	6.84519e+06
High	ESLIDLQELGKYE	13	[N].ESLIDLQELGKYE.[Q]		0.00182758	0.00139821	1	1	19	P0DTC2	P0DTC2 [1195-1207]		0	1536.78	4.571	4.723	8.983	16.637	13.437	2.128	14.611	100	12.148	8.872	0.828947	0.793874	0.987527	0.738224	0.743473	0.954073	0.755977	3.08838e-17	0.755948	0.792617	102.84	102.84	131.19	102.84	102.84	147.56	115.42	102.84	102.84	110.74	317489	328079	2.85071e+06	1.15568e+06	933375
High	ESLIDLQEL	9	[N].ESLIDLQEL.[G]		0.0084495	0.00139821	1	1	30	P0DTC2	P0DTC2 [1195-1203]		0	1059.56	2.96	17.541	38.821	21.397	64.409	100	69.267	100	85.42	59.005	0.901632	0.832837	0.819553	0.800905	0.716351	2.64074e-17	0.704959	3.08838e-17	0.638906	0.724329	23.43	114.03	34.52	40.53	81.67	44.12	47.08	51.65	42.52	135.97	279940	1.65889e+06	3.34609e+06	2.02361e+06	6.09134e+06
High	WIFGTTLDSKTQ	12	[G].WIFGTTLDSKTQ.[S]		0.00017352	0.00139821	1	1	55	P0DTC2	P0DTC2 [104-115]		0	1396.71	41.054	15.695	48.351	2.885	16.167	10.668	20.642	54.064	18.367	16.01	0.79215	0.90925	0.791564	0.917392	0.935826	0.979632	0.888258	0.77773	0.904337	0.902231	128.17	121.93	128.17	128.17	128.17	128.17	128.17	128.17	128.17	128.11	1.90931e+07	1.14104e+07	2.24866e+07	1.34153e+06	7.51873e+06
High	ERDISTEIYQAGSTP	15	[F].ERDISTEIYQAGSTP.[C]		0.000570971	0.00139821	1	1	14	P0DTC2	P0DTC2 [465-479]		0	1666.79	0.01	0.01	0.01	0.018	0.01	0.01	0.01	0.01	0.01	0.022	2.75037e-17	3.14746e-17	3.02097e-17	0.228466	2.39613e-17	2.64074e-17	2.5e-17	3.08838e-17	2.38924e-17	0.0953814	15.49	83.22	84.36	118.95	55.54		18.44	51.68	48.13	109.97	332654	527998	236167	930631	131580
High	EVFAQVKQIYKT	12	[Q].EVFAQVKQIYKT.[P]		0.000270222	0.00139821	1	1	10	P0DTC2	P0DTC2 [780-791]		0	1453.8	0.091	1.545	0.723	0.092	0.039	0.092	0.034	0.272	0.062	0.084	0.454599	0.839347	0.79331	0.499522	0.0789091	0.215951	0.0909544	0.496277	0.100582	0.236056	30.19	27.58	19.01	46.05	30.52	25.14	28.59	23.25	28.47	30.23	356652	5.05197e+06	3.06111e+06	325845	151614
High	VYYPDKVF	8	[G].VYYPDKVF.[R]		0.000738067	0.00139821	1	1	252	P0DTC2	P0DTC2 [36-43]		0	1030.52	37.732	6.321	27.323	29.133	33.652	16.215	31.847	14.177	28.827	29.651	0.795559	0.998567	0.829824	0.776805	0.82508	0.923636	0.814118	0.902987	0.831436	0.809321	11.29	13.32	14.11	12.55	15.01	13.14	15.41	13.05	7.96	30.65	8.62131e+07	1.42053e+07	5.88605e+07	6.65559e+07	7.46804e+07
High	ELDKYFKNH	9	[E].ELDKYFKNH.[T]		0.000161664	0.00139821	1	1	248	P0DTC2	P0DTC2 [1151-1159]		0	1193.59	100	19.762	26.037	100	100	79.964	100	42.723	100	100	2.75037e-17	0.9071	0.870246	2.53846e-17	2.39613e-17	0.71175	2.5e-17	0.804285	2.38924e-17	2.49258e-17	44.17	71.76	41.54	43.77	44.17	45.24	44.17	44.17	44.17	106.46	1.46584e+07	3.38025e+06	4.22386e+06	3.42495e+07	2.78733e+07
High	EKGIYQTSNFRVQPT	15	[V].EKGIYQTSNFRVQPT.[E]		4.18208e-05	0.00139821	1	1	27	P0DTC2	P0DTC2 [309-323]		0	1767.9	0.012	0.01	0.01	0.01	0.01	0.01	0.01	0.01	0.01	0.01	0.536024	3.14746e-17	0.0901777	2.53846e-17	2.39613e-17	2.64074e-17	2.5e-17	3.08838e-17	2.38924e-17	0.0534146	29.76	78.94	78.6	53.16	21.4	26.81	29.76	29.08	47.88	113.11	876421	609627	609334	584875	706407
High	DTTDAVRDPQTLE	13	[A].DTTDAVRDPQTLE.[I]		1.18266e-06	0.00139821	1	1	231	P0DTC2	P0DTC2 [571-583]		0	1460.69	100	2.531	33.313	62.597	47.66	16.48	36.883	12.648	52.188	44.14	2.75037e-17	0.904839	0.819553	0.659067	0.764521	0.922463	0.796957	0.911981	0.730259	0.768644	17.78	31.76	106.38	19.41	63.01	47.55	73.38	61.51	27.71	51.1	6.62123e+07	1.19851e+06	1.64606e+07	3.48921e+07	2.54232e+07
High	DSTECSNLLLQYGSF	15	[G].DSTECSNLLLQYGSF.[C]		0.00357676	0.00139821	1	1	6	P0DTC2	P0DTC2 [745-759]		0	1676.75	0.056	0.033	0.066	0.062	0.023	0.029	0.029	0.07	0.035	0.01	0.185764	0.0485965	0.134614	0.144447	0.039399	0.049508	0.0577217	0.187789	0.0563871	2.49258e-17	111.95	111.82	111.55	112.01	113.8	110.84	104.88	112.01	111.59		89685.7	52391.9	105229	98499.7	36162.3
High	YEPQIITTDN	10	[F].YEPQIITTDN.[T]		0.00205722	0.00139821	1	1	74	P0DTC2	P0DTC2 [1110-1119]		0	1193.57	100	0.01	18.995	100	84.747	4.319	74.003	7.37	65.459	80.555	2.75037e-17	3.14746e-17	0.849447	2.53846e-17	0.676752	0.822238	0.693651	0.838036	0.688509	0.676564	23.88		23.88	23.88	29.63	27.97	28.24	23.88	30.05	95.42	1.10936e+07		2.03996e+06	1.75445e+07	9.1014e+06
High	DSLSSTASALGK	12	[Q].DSLSSTASALGK.[L]		4.09582e-05	0.00139821	1	1	188	P0DTC2	P0DTC2 [936-947]		0	1136.58	9.626	6.621	2.939	20.975	34.943	34.622	38.336	29.84	43.508	28.595	0.906786	0.956021	0.876966	0.81025	0.818178	0.819651	0.790856	0.835154	0.763419	0.815832	31.13	39.41	32.54	31.13	31.13	31.13	31.13	31.13	41.28	90.93	4.78199e+06	3.25165e+06	1.46022e+06	1.04203e+07	1.73593e+07
High	DSKVGGNYNYLYRL	14	[L].DSKVGGNYNYLYRL.[F]		0.00157512	0.00139821	1	1	29	P0DTC2	P0DTC2 [442-455]		0	1661.83	1.177	0.829	1.221	1.138	1.263	0.903	1.186	0.999	0.89	0.609	0.79215	0.74249	0.74096	0.776805	0.675558	0.663352	0.667392	0.731171	0.544535	0.607088	19.37	20.85	18.3	14.65	34.9	15.2	17.03	14.68	10.31	44.51	1.16443e+06	852364	1.21803e+06	1.29531e+06	1.45225e+06
High	DSKTQSLLIVNNA	13	[L].DSKTQSLLIVNNA.[T]		0.00206323	0.00139821	1	1	25	P0DTC2	P0DTC2 [111-123]		0	1402.75	0.555	0.622	0.47	0.646	0.613	0.546	0.607	0.367	0.576	0.621	0.762554	0.740241	0.305731	0.808468	0.53483	0.600983	0.592502	0.346704	0.500959	0.674945	13.16	19.37	23.65	13.16	13.16	13.16	17.43	13.16	13.16	48.39	1.52476e+06	1.64748e+06	1.24372e+06	1.77525e+06	1.68503e+06
High	DSKTQSLLI	9	[L].DSKTQSLLI.[V]		0.00259981	0.00139821	1	1	112	P0DTC2	P0DTC2 [111-119]		0	1004.56	5.828	100	17.842	12.047	38.639	52.927	45.38	100	50.956	30.882	0.98624	3.14746e-17	0.920653	0.896983	0.798563	0.765168	0.766852	3.08838e-17	0.734706	0.802185	45.38	47.82	63.78	67.84	47.82	47.82	46.41	40.88	43.15	101.9	1.4685e+06	6.76634e+07	4.67826e+06	2.43048e+06	9.73578e+06
High	DSFVIRGDEVRQIA	14	[A].DSFVIRGDEVRQIA.[P]		0.00263124	0.00139821	1	1	20	P0DTC2	P0DTC2 [398-411]		0	1604.84	0.255	9.983	0.228	0.29	0.246	1.707	0.247	0.272	0.234	0.224	0.825423	0.952448	0.295075	0.709278	0.316542	0.785912	0.373157	0.611497	0.28631	0.431024	17.64	14.63	17.64	38.69	17.64	15.77	16.23	15.66	15.77	23.25	1.11502e+06	4.36582e+07	994977	1.12609e+06	1.07753e+06
High	DSFVIRGDEV	10	[A].DSFVIRGDEV.[R]		0.000474071	0.00139821	1	1	143	P0DTC2	P0DTC2 [398-407]		0	1136.56	3.854	100	3.212	4.653	6.187	47.634	7.342	63.565	7.791	5.414	0.943917	3.14746e-17	0.897838	0.975862	0.927212	0.77621	0.973306	0.753251	0.977406	0.939144	24.93	23.28	20.12	43.43	24.25	23.28	23.28	23.28	28.08	71.41	1.72469e+06	8.59801e+07	1.32268e+06	2.06218e+06	2.74225e+06
High	YEPQIITTDNTFVS	14	[F].YEPQIITTDNTFVS.[G]		0.00506376	0.00139821	1	1	84	P0DTC2	P0DTC2 [1110-1123]		0	1627.78	11.476	100	67.624	17.901	17.819	100	21.895	100	25.416	20.176	0.925039	3.14746e-17	0.74096	0.831381	0.924437	2.64074e-17	0.877008	3.08838e-17	0.857372	0.874058	40.42	71.53	41.36	61.81	41.6	43.29	41.82	42.31	44.2	64.57	4.38687e+06	6.92007e+07	3.01442e+07	6.47193e+06	7.00924e+06
High	YFASTEKSNIIRG	13	[V].YFASTEKSNIIRG.[W]		0.0025302	0.00139821	1	1	16	P0DTC2	P0DTC2 [91-103]		0	1485.77	2.841	0.327	2.418	0.922	2.229	2.51	2.012	1.52	2.703	1.665	0.901632	0.541387	0.816358	0.815827	0.77758	0.819442	0.796957	0.84467	0.774101	0.79144	20.81	20.62	29.37	40.04	20.62	20.5	30.32	29.37	20.62	29.37	1.92472e+06	221661	1.76283e+06	624374	1.54522e+06
High	DSFKEELDKYFKNH	14	[L].DSFKEELDKYFKNH.[T]		5.44719e-05	0.00139821	1	1	63	P0DTC2	P0DTC2 [1146-1159]		0	1799.86	1.718	9.698	4.54	0.545	1.009	3.909	1.059	11.057	1.445	0.676	0.830887	0.9548	0.972178	0.628214	0.620924	0.898607	0.618934	0.928035	0.665427	0.618024	35.89	63.24	56.31	46.55	46.55	76.19	113.52	60.65	47.64	86.57	2.25348e+06	1.27232e+07	5.95555e+06	714677	1.37261e+06
High	DSFKEELDKY	10	[L].DSFKEELDKY.[F]		0.000330899	0.00139821	1	1	83	P0DTC2	P0DTC2 [1146-1155]		0	1273.59	13.521	14.616	14.49	12	16.478	14.539	17.485	13.599	16.916	16.815	0.901458	0.920119	0.935495	0.882022	0.932789	0.938376	0.913792	0.924295	0.917338	0.895749	24.03	32.85	15.87	17.61	15.87	16.8	15.87	15.87	15.87	72.39	4.58531e+06	4.60519e+06	5.23708e+06	4.33695e+06	5.95565e+06
High	DSEPVLKGVKLHYT	14	[D].DSEPVLKGVKLHYT.[-]		0.0039492	0.00139821	1	1	18	P0DTC2	P0DTC2 [1260-1273]		0	1585.86	2.704	0.279	1.869	0.557	1.732	0.321	1.779	1.998	1.907	1.564	0.908174	0.45963	0.816001	0.736636	0.743541	0.647248	0.773522	0.832454	0.713675	0.784924	24.14	15.94	14.39	26.67	27.12	15.94	37.17	14.39	14.48	69.85	1.99691e+06	207685	1.39228e+06	401689	1.41972e+06
High	DRLNEVAKNLNE	12	[I].DRLNEVAKNLNE.[S]		0.00178248	0.00139821	1	1	29	P0DTC2	P0DTC2 [1184-1195]		0	1414.73	9.909	1.206	3.655	13.181	8.29	3.863	7.418	3.318	8.668	7.096	0.958821	0.9071	0.941964	0.873512	0.985424	0.980002	0.980492	0.992221	0.992159	0.993419	29.47	38.54	17.51	29.47	29.47	29.47	29.47	29.47	29.47	99.22	2.95891e+06	332502	1.2015e+06	3.93611e+06	2.47541e+06
High	DRLITGRLQS	10	[I].DRLITGRLQS.[L]		0.00256898	0.00139821	1	1	37	P0DTC2	P0DTC2 [994-1003]		0	1158.66	6.094	100	58.745	1.052	1.441	0.726	1.704	19.893	2.028	1.391	0.943917	3.14746e-17	0.763675	0.920254	0.953384	0.848018	0.995049	0.892661	0.995035	0.943948	33.16	21.69	27.53	93.97	21.69	25.41	39.32	33.82	49.57	89.95	1.14954e+06	2.75813e+07	1.1623e+07	218118	298879
High	YFKIYSKH	8	[G].YFKIYSKH.[T]		0.00247997	0.00139821	1	1	30	P0DTC2	P0DTC2 [200-207]		0	1085.58	3.877	9.277	21.422	1.354	0.995	0.907	0.633	4.564	1.213	1.019	0.970453	0.956021	0.906275	0.964087	0.887851	0.892299	0.809057	0.963419	0.904337	0.890375	28.5	25.57	23.44	27.97	36.67	20.59	25.18	27.63	18.09	64.1	933384	2.19647e+06	4.58546e+06	324985	282892
High	YENQKLIANQFNSAI	15	[L].YENQKLIANQFNSAI.[G]		0.00146098	0.00139821	1	1	21	P0DTC2	P0DTC2 [917-931]		0	1752.89	0.01	0.02	0.01	0.01	0.012	0.01	0.01	0.022	0.015	0.01	2.75037e-17	0.114185	3.02097e-17	2.53846e-17	0.0255228	2.64074e-17	2.5e-17	0.153794	0.0262562	2.49258e-17	14.54	24.15	35.66	18.04	66.47	6.31	13.51	24.15	36.51		325611	3.14241e+06	419323	459487	1.78574e+06
High	DVNCTEVPVA	10	[Q].DVNCTEVPVA.[I]		0.00149395	0.00139821	1	1	252	P0DTC2	P0DTC2 [614-623]		0	1046.48	72.411	16.259	79.136	86.579	77.13	95.982	100	87.519	100	60.607	0.750911	0.92613	0.716831	0.615739	0.689985	0.688143	2.5e-17	0.702024	2.38924e-17	0.719125	59.63	100.79	56.6	64.98	52.88	68.48	73.08	77.74	62.22	138.3	9.00868e+06	3.39785e+06	9.84542e+06	1.23466e+07	1.30185e+07
High	DVNCTEVPVAIH	12	[Q].DVNCTEVPVAIH.[A]		0.000753651	0.00139821	1	1	79	P0DTC2	P0DTC2 [614-625]		0	1296.63	18.578	15.346	18.137	11.674	21.335	21.537	21.665	19.82	20.544	17.881	0.758502	0.602642	0.796219	0.721567	0.747747	0.744618	0.770993	0.731171	0.763419	0.777005	32.32	35.01	32.52	35.61	35.51	34.03	33.09	34.94	32.65	91.94	992680	906952	1.18846e+06	726251	1.25247e+06
High	DVNCTEVPVAIHAD	14	[Q].DVNCTEVPVAIHAD.[Q]		4.00091e-05	0.00139821	1	1	228	P0DTC2	P0DTC2 [614-627]		0	1482.69	14.053	3.569	6.627	15.656	17.752	3.942	17.924	5.983	16.499	17.223	0.861173	0.932859	0.988353	0.849948	0.924553	0.899225	0.910579	0.996993	0.918191	0.892728	3.73	20.79	12.68	20.79	6.62	16.74	8.88	13.82	20.44	35.09	1.50199e+07	4.02359e+06	6.93654e+06	1.77139e+07	1.88564e+07
High	EKGIYQTSNFR	11	[V].EKGIYQTSNFR.[V]		0.0012285	0.00139821	1	1	48	P0DTC2	P0DTC2 [309-319]		0	1342.67	80.56	50.139	20.643	2.141	8.814	20.961	6.921	56.805	9.758	3.591	0.745136	0.774028	0.820156	0.915622	0.673761	0.78996	0.758009	0.775662	0.767641	0.851934	11.23	48.37	40.66	50.7	62.08	43.29	19.84	23.16	38.15	99.89	5.76763e+06	2.82911e+06	1.47936e+06	113193	393416
High	EHVNNSYECDIPIG	14	[A].EHVNNSYECDIPIG.[A]		0.00135804	0.00139821	1	1	27	P0DTC2	P0DTC2 [654-667]		0	1589.69	1.14	12.356	10.398	3.343	8.073	10.354	9.149	19.837	9.072	7.206	0.943917	0.922119	0.920914	0.921918	0.929229	0.927237	0.931357	0.887943	0.932586	0.933311	18.22	38.97	22.57	16.86	16.15	17.73	16.91	17.79	16.52	38.92	191598	2.15578e+06	1.75274e+06	519864	1.20201e+06
High	EFRVYSSA	8	[S].EFRVYSSA.[N]		0.00115219	0.00139821	1	1	267	P0DTC2	P0DTC2 [156-163]		0	958.463	100	100	100	100	100	100	100	100	100	100	2.75037e-17	3.14746e-17	3.02097e-17	2.53846e-17	2.39613e-17	2.64074e-17	2.5e-17	3.08838e-17	2.38924e-17	2.49258e-17	32.99	31.51	31.55	32.99	32.99	32.99	32.99	32.99	32.99	74.9	1.82697e+07	5.7507e+06	2.09603e+07	1.18704e+07	1.71149e+07
High	EELDKYFKNHTSPD	14	[K].EELDKYFKNHTSPD.[V]		3.08368e-06	0.00139821	1	1	155	P0DTC2	P0DTC2 [1150-1163]		0	1722.8	100	30.256	48.498	93.121	100	67.186	100	62.556	100	60.37	2.75037e-17	0.832267	0.791564	0.603657	2.39613e-17	0.731699	2.5e-17	0.757502	2.38924e-17	0.719125	12.75	37	68.82	5.94	1.58	1.58	25.41	15.41	29.65	114.09	6.28738e+07	1.55231e+07	3.32237e+07	4.26634e+07	5.20136e+07
High	EELDKYFKNH	10	[K].EELDKYFKNH.[T]		8.24762e-05	0.00139821	1	1	216	P0DTC2	P0DTC2 [1150-1159]		0	1322.64	100	19.159	82.033	68.161	100	93.639	100	91.067	100	95.463	2.75037e-17	0.890568	0.712175	0.640893	2.39613e-17	0.692701	2.5e-17	0.694183	2.38924e-17	0.646391	15.63	40.02	55.22	37.12	20.27	15.63	29.46	18.28	25.44	91.8	3.21409e+07	2.80848e+06	1.39613e+07	1.02593e+07	2.04476e+07
High	EDLLFNKVTLADA	13	[I].EDLLFNKVTLADA.[G]		0.000515055	0.00139821	1	1	31	P0DTC2	P0DTC2 [819-831]		0	1448.76	0.53	5.546	4.066	0.878	0.321	2.464	0.483	8.666	0.537	0.503	0.724672	0.986116	0.869013	0.752372	0.393857	0.832831	0.51435	0.956911	0.424056	0.617698	83.49	41.77	71.05	113.21	48.97	7.54	68.14	29.83	40.2	132.83	422788	6.37058e+06	4.10653e+06	432787	394909
High	EDLLFNKVT	9	[I].EDLLFNKVT.[L]		0.000224188	0.00139821	1	1	197	P0DTC2	P0DTC2 [819-827]		0	1078.58	100	13.518	100	100	100	67.076	100	53.452	100	100	2.75037e-17	0.9548	3.02097e-17	2.53846e-17	2.39613e-17	0.731699	2.5e-17	0.779474	2.38924e-17	2.49258e-17	16.66	16.66	23.13	28.23	16.66	16.66	19.04	16.66	18.78	44.23	4.46792e+07	3.20059e+06	2.80896e+07	4.45711e+07	3.65975e+07
High	EDDSEPVLKGVKLHYT	16	[D].EDDSEPVLKGVKLHYT.[-]		0.00766687	0.00139821	1	1	16	P0DTC2	P0DTC2 [1258-1273]		0	1829.93	100	100	100	100	100	100	100	100	100	100	2.75037e-17	3.14746e-17	3.02097e-17	2.53846e-17	2.39613e-17	2.64074e-17	2.5e-17	3.08838e-17	2.38924e-17	2.49258e-17											4.55032e+06	2.33655e+06	4.27919e+06	1.18675e+06	1.61701e+06
High	EKNFTTAPAICH	12	[Q].EKNFTTAPAICH.[D]		0.000953311	0.00139821	1	1	16	P0DTC2	P0DTC2 [1072-1083]		0	1331.64	14.993	5.631	21.489	2.887	4.223	0.01	4.057	4.461	5.361	2.48	0.759605	0.75024	0.819678	0.864994	0.807302	2.64074e-17	0.823842	0.798724	0.78726	0.927151	43.81	43.84	44.5	43.81	43.81		43.81	53.66	48.42	109.75	826003	310232	1.53924e+06	159032	232672
High	WRVYSTGSNVFQTRA	15	[T].WRVYSTGSNVFQTRA.[G]		0.00137672	0.00139821	1	1	8	P0DTC2	P0DTC2 [633-647]		0	1771.89	0.01	0.01	0.01	0.01	0.01	0.01	0.01	0.01	0.01	0.01	2.75037e-17	3.14746e-17	3.02097e-17	2.53846e-17	2.39613e-17	2.64074e-17	2.5e-17	3.08838e-17	2.38924e-17	2.49258e-17			51.37										84598.8
High	EAEVQIDRLITG	12	[V].EAEVQIDRLITG.[R]		8.35545e-05	0.00139821	1	1	53	P0DTC2	P0DTC2 [988-999]		0	1343.72	10.059	1.306	8.05	9.183	8.613	2.56	10.046	5.414	9.335	7.798	0.943917	0.925733	0.977988	0.925694	0.997387	0.971452	0.981866	0.939524	0.999315	0.997413	17.68	16.22	15.85	19.8	32.2	19.73	19.73	19.73	21.15	57.63	2.23272e+06	289931	1.78675e+06	2.03899e+06	2.17145e+06
High	YADSFVIR	8	[V].YADSFVIR.[G]		0.00081379	0.00139821	1	1	36	P0DTC2	P0DTC2 [396-403]		0	970.499	22.896	7.921	35.68	1.798	7.346	20.983	10.101	27.407	11.045	8.034	0.824046	0.957777	0.815017	0.987488	0.990443	0.890018	0.9872	0.84467	0.987831	0.987938	13.78	19.02	19.02	23.67	19.02	16.86	16.86	16.86	16.81	48.65	5.50396e+06	1.72287e+06	8.24676e+06	422278	1.70536e+06
High	YADSFVIRGDEV	12	[V].YADSFVIRGDEV.[R]		0.00469911	0.00139821	1	1	3	P0DTC2	P0DTC2 [396-407]		0	1370.66	0.14	0.13	0.185	0.232	0.158	0.174	0.193	0.169	0.182	0.22	0.466845	0.179879	0.438923	0.579331	0.377248	0.466685	0.53929	0.413564	0.425349	0.443705	32.72	53.05	31.71	39.49	34.03	5.69	22.62	7.59	21.57	23.52	79228.3	71364.6	90246.4	101271	78825
High	DYNYKLPDDFTG	12	[A].DYNYKLPDDFTG.[C]		0.0005479	0.00139821	1	1	40	P0DTC2	P0DTC2 [420-431]		0	1447.64	0.369	3.529	1.826	0.795	2.989	15.677	3.984	29.669	5.487	2.924	0.735521	0.956021	0.908745	0.858462	0.921735	0.927237	0.916509	0.835154	0.9084	0.933311	19.65	17.78	58.16	28.48	17.78	17.23	29.85	20.68	38.23	17.82	138542	1.28891e+06	666982	280337	1.09177e+06
High	DYNYKLPD	8	[A].DYNYKLPD.[D]		0.00118375	0.00139821	1	1	196	P0DTC2	P0DTC2 [420-427]		0	1027.47	100	0.614	30.929	100	72.818	6.902	66.414	4.594	60.155	70.411	2.75037e-17	0.768049	0.820156	2.53846e-17	0.698013	0.968087	0.707984	0.982678	0.702346	0.700273	18.91	56.78	18.91	28.21	27.28	18.91	20.76	18.91	18.92	55.41	4.74259e+07	206188	1.03858e+07	4.73558e+07	2.56759e+07
High	YDPLQPELDSFKEE	14	[V].YDPLQPELDSFKEE.[L]		0.00416489	0.00139821	1	1	25	P0DTC2	P0DTC2 [1138-1151]		0	1709.79	2.034	1.149	1.532	2.413	1.539	1.068	1.502	1.392	1.462	1.49	0.851973	0.789792	0.74096	0.932062	0.703045	0.70459	0.708902	0.772463	0.643116	0.75354	21.75	21.69	17.42	14.52	13.8	16.44	19.18	23.09	16.67	19.77	2.09537e+06	1.03742e+06	1.57769e+06	2.48599e+06	1.68803e+06
High	DVVNQNAQAL	10	[Q].DVVNQNAQAL.[N]		0.00220371	0.00139821	1	1	152	P0DTC2	P0DTC2 [950-959]		0	1071.54	8.991	4.374	12.569	13.718	18.328	16.647	17.39	8.09	17.443	16.175	0.901632	0.956885	0.908745	0.870383	0.921735	0.921265	0.914732	0.963419	0.911733	0.900371	26.28	35.09	30.16	22.33	22.33	22.33	22.33	22.33	22.33	76.51	1.10968e+07	4.90144e+06	1.46983e+07	1.7106e+07	2.28556e+07
High	YENQKLI	7	[L].YENQKLI.[A]		0.000777015	0.00139821	1	1	157	P0DTC2	P0DTC2 [917-923]		0	907.488	39.671	6.464	32.388	21.911	31.7	20.626	30.565	16.63	35.732	21.236	0.79215	0.988694	0.819678	0.807815	0.832253	0.891952	0.819395	0.887943	0.794604	0.869511	10.32	33.78	23.09	31.07	32.68	23.55	38.66	23.71	41.55	90.34	1.49224e+07	2.33571e+06	1.1055e+07	7.61605e+06	9.99044e+06
High	ECDIPIGAGICASYQ	15	[Y].ECDIPIGAGICASYQ.[T]		0.000771969	0.00139821	1	1	15	P0DTC2	P0DTC2 [661-675]		0	1539.68	0.01	0.01	0.084	0.076	0.01	0.012	0.047	0.099	0.041	0.01	2.75037e-17	3.14746e-17	0.137315	0.179263	2.39613e-17	0.0170357	0.0799502	0.178361	0.0445213	2.49258e-17			94.8	80.26		81.96	79.92	80.26	79.93				199164	142624
High	DQLTPTWRV	9	[A].DQLTPTWRV.[Y]		0.0028029	0.00139821	1	1	109	P0DTC2	P0DTC2 [627-635]		0	1115.58	1.562	100	5.14	1.516	1.778	1.742	1.517	4.549	1.99	1.754	0.832899	3.14746e-17	0.859611	0.819907	0.77684	0.786661	0.751622	0.908375	0.729709	0.789434	8.04	7.11	56.25	9.91	12.99	13.3	5.9	9.7	9.06	38.46	1.19691e+06	7.74815e+07	3.75781e+06	1.10818e+06	1.30015e+06
High	VYSTGSNVFQTRA	13	[R].VYSTGSNVFQTRA.[G]		0.00847066	0.00139821	1	1	3	P0DTC2	P0DTC2 [635-647]		0	1429.71	0.01	0.403	0.01	0.01	0.01	0.01	0.01	0.01	0.01	0.01	2.75037e-17	0.639777	3.02097e-17	2.53846e-17	2.39613e-17	2.64074e-17	2.5e-17	3.08838e-17	2.38924e-17	2.49258e-17		17.79										207607
High	EYVSQPFLMDLEGKQ	15	[F].EYVSQPFLMDLEGKQ.[G]		0.000217704	0.00139821	1	1	39	P0DTC2	P0DTC2 [169-183]		0	1783.86	0.015	0.01	0.01	0.01	0.01	0.01	0.01	0.013	0.01	0.01	0.565623	3.14746e-17	0.0916215	2.53846e-17	2.39613e-17	2.64074e-17	2.5e-17	0.107501	2.38924e-17	2.49258e-17	40.35	119.97	55.7	92.99	39.77	40.1	40.35	72.48	101.29		425652	337221	272256	237551	82145.8
High	IAWNSNNLDSKVGGN	15	[V].IAWNSNNLDSKVGGN.[Y]		0.00123092	0.00139821	1	1	7	P0DTC2	P0DTC2 [434-448]		0	1588.77		100	100			100	100	100	100			3.14746e-17	3.02097e-17			2.64074e-17	2.5e-17	3.08838e-17	2.38924e-17													918569	518596
High	FPNITNLCPFG	11	[R].FPNITNLCPFG.[E]		0.0014691	0.00139821	1	1	125	P0DTC2	P0DTC2 [329-339]		0	1222.59	22.008	1.038	30.57	46.743	24.905	19.531	21.301	97.182	23.007	28.014	0.851973	0.871947	0.820156	0.711901	0.877139	0.898607	0.882868	0.680285	0.867195	0.818349	31.89	51.3	56.26	29.17	71.5	79.41	32.35	33.58	31.14	106.32	4.72756e+06	193547	7.56633e+06	9.18195e+06	6.26593e+06
High	VVLSFELLH	9	[V].VVLSFELLH.[A]		0.00427418	0.00139821	1	1	5	P0DTC2	P0DTC2 [511-519]		0	1056.61		100	100			100	100	100	100			3.14746e-17	3.02097e-17			2.64074e-17	2.5e-17	3.08838e-17	2.38924e-17													57369.1	160519
High	FPLQSYGFQPTNGV	14	[Y].FPLQSYGFQPTNGV.[G]		0.000464983	0.00139821	1	1	377	P0DTC2	P0DTC2 [490-503]		0	1554.76	100	100	100	100	100	100	100	100	100	100	2.75037e-17	3.14746e-17	3.02097e-17	2.53846e-17	2.39613e-17	2.64074e-17	2.5e-17	3.08838e-17	2.38924e-17	2.49258e-17	40.36	62.32	48.44	37.44	51.83	119.1	24.7	18.83	32.02	66.04	1.24021e+08	7.49119e+07	1.21124e+08	1.73624e+08	1.24825e+08
High	FPLQSYGFQP	10	[Y].FPLQSYGFQP.[T]		0.00242341	0.00139821	1	1	132	P0DTC2	P0DTC2 [490-499]		0	1183.58	100	100	100	100	100	100	100	100	100	100	2.75037e-17	3.14746e-17	3.02097e-17	2.53846e-17	2.39613e-17	2.64074e-17	2.5e-17	3.08838e-17	2.38924e-17	2.49258e-17	53.26	95.84	65.4	58.71	65.4	145.42	53.66	54.68	65.15	65.4	1.34016e+08	9.49596e+07	1.11233e+08	1.67038e+08	1.44722e+08
High	FNSAIGKIQDSLS	13	[Q].FNSAIGKIQDSLS.[S]		0.000107748	0.00139821	1	1	19	P0DTC2	P0DTC2 [927-939]		0	1379.72	0.01	71.775	1.101	0.474	0.333	0.809	0.299	4.94	0.463	0.306	2.75037e-17	0.760049	0.840867	0.75147	0.631569	0.831079	0.648213	0.922381	0.682523	0.624911		4.85	52.55	121.78	29.1	16.98	6.63	13.56	29.38	43.03		3.27738e+07	458371	217353	138728
High	FNSAIGKIQ	9	[Q].FNSAIGKIQ.[D]		0.000681064	0.00139821	1	1	185	P0DTC2	P0DTC2 [927-935]		0	977.541	27.97	100	100	3.373	23.277	47.621	26.389	100	29.038	12.035	0.822853	3.14746e-17	3.02097e-17	0.920254	0.886111	0.77621	0.844754	3.08838e-17	0.830886	0.933311	43.19	35.25	43.19	70.68	40.61	43.19	40.04	39.13	37.89	91.12	4.96532e+06	4.846e+07	1.94694e+07	493135	4.1323e+06
High	VVNIQKEI	8	[S].VVNIQKEI.[D]		0.000742146	0.00139821	1	1	241	P0DTC2	P0DTC2 [1176-1183]		0	942.562	100	4.928	64.64	91.842	63.794	31.013	63.47	15.802	58.225	64.842	2.75037e-17	0.928061	0.743959	0.605771	0.717423	0.832831	0.713065	0.894461	0.706474	0.710829	19.12	27.44	13.64	15.23	13.64	13.64	13.64	13.64	19.03	50.25	6.79207e+07	2.36052e+06	3.60913e+07	5.57647e+07	3.56191e+07
High	FNKVTLADA	9	[L].FNKVTLADA.[G]		0.000379432	0.00139821	1	1	112	P0DTC2	P0DTC2 [823-831]		0	978.525	6.832	8.407	26.454	3.75	13.148	37.302	16.515	31.692	19.09	10.012	0.985347	0.969378	0.831801	0.951211	0.961938	0.814656	0.918856	0.831197	0.901496	0.958793	31.18	44.09	43.16	43.51	44.09	44.09	44.09	44.09	40.06	91.06	3.81087e+06	4.68963e+06	1.47565e+07	2.09205e+06	7.33411e+06
High	FNGLTVLPPLLTD	13	[K].FNGLTVLPPLLTD.[E]		0.000511374	0.00139821	1	1	8	P0DTC2	P0DTC2 [855-867]		0	1399.78	1.51	2.311	1.575	1.906	1.297	1.308	1.274	2.587	1.16	1.411	0.822853	0.871947	0.734331	0.906695	0.675558	0.700744	0.682929	0.907176	0.631579	0.75354	69.85	79.1	69.29	15.76	69.29	52.34	16.74	77.97	99.77	120.96	1.69937e+06	3.25248e+06	1.78501e+06	2.17255e+06	1.47076e+06
High	VVNIQKEIDRLN	12	[S].VVNIQKEIDRLN.[E]		0.000169114	0.00139821	1	1	111	P0DTC2	P0DTC2 [1176-1187]		0	1440.82	3.759	56.283	6.507	6.446	5.795	52.942	6.131	39.944	5.267	4.191	0.955127	0.783839	0.920653	0.972398	0.930427	0.765168	0.948758	0.813199	0.903927	0.931165	38.21	10.02	22.97	11.81	26.66	18.52	32.32	10.74	22.6	68.6	1.46747e+06	2.19737e+07	2.5405e+06	2.56734e+06	2.4291e+06
High	FNGLTGTGV	9	[N].FNGLTGTGV.[L]		0.000913257	0.00139821	1	1	69	P0DTC2	P0DTC2 [543-551]		0	865.441	100	100	100	100	100	100	100	100	100	100	2.75037e-17	3.14746e-17	3.02097e-17	2.53846e-17	2.39613e-17	2.64074e-17	2.5e-17	3.08838e-17	2.38924e-17	2.49258e-17											2.34849e+06	3.60757e+07	1.51149e+07	1.60673e+06	5.69202e+06
High	VVNQNAQAL	9	[D].VVNQNAQAL.[N]		0.00157883	0.00139821	1	1	274	P0DTC2	P0DTC2 [951-959]		0	956.516	100	8.077	100	100	100	54.488	100	16.87	95.35	100	2.75037e-17	0.574004	3.02097e-17	2.53846e-17	2.39613e-17	0.611203	2.5e-17	0.461607	0.56022	2.49258e-17	21.95	37.08	48.06	37.08	49.44	37.08	45.52	37.08	37.08	91.28	1.06306e+07	253420	3.20911e+06	6.53531e+06	4.8897e+06
High	FNFSQILPDPSK	12	[G].FNFSQILPDPSK.[P]		0.000192046	0.00139821	1	1	51	P0DTC2	P0DTC2 [800-811]		0	1392.72	14.251	1.455	11.633	17.1	11.387	1.213	10.672	5.379	8.712	11.738	0.911848	0.935875	0.98417	0.837782	0.983929	0.91679	0.995049	0.991581	0.992384	0.934415	48.09	71.18	71.18	48.09	48.09	136.35	48.09	48.09	48.09	75.06	3.95202e+06	312070	2.8078e+06	4.74195e+06	3.15777e+06
High	VYADSFVIR	9	[N].VYADSFVIR.[G]		0.000625213	0.00139821	1	1	262	P0DTC2	P0DTC2 [395-403]		0	1069.57	17.241	18.895	37.117	2.182	10.492	51.568	12.064	41.395	13.795	9.557	0.845138	0.883726	0.809133	0.899825	0.990338	0.76796	0.962122	0.806878	0.944448	0.963565	24.06	24.08	24.93	23.69	29.4	15.16	15.16	15.16	15.16	60.16	1.70831e+07	1.87223e+07	3.40775e+07	2.09877e+06	8.98065e+06
High	FNFNGLTGTGVLTES	15	[N].FNFNGLTGTGVLTES.[N]		0.00182516	0.00139821	1	1	21	P0DTC2	P0DTC2 [541-555]		0	1556.76	0.021	0.078	0.015	0.02	0.015	0.01	0.01	0.022	0.01	0.01	0.603812	0.308448	0.119283	0.237314	0.0309874	2.64074e-17	2.5e-17	0.154115	2.38924e-17	2.49258e-17	108.46	107.31	75.4	52.16	49.73		65.01	61.26			722611	2.75048e+06	538279	699317	511350
High	FNFNGLT	7	[N].FNFNGLT.[G]		0.00248823	0.00139821	1	1	8	P0DTC2	P0DTC2 [541-547]		0	812.394	100	100	100	100	100	100	100	100	100	100	2.75037e-17	3.14746e-17	3.02097e-17	2.53846e-17	2.39613e-17	2.64074e-17	2.5e-17	3.08838e-17	2.38924e-17	2.49258e-17											6.82697e+06	966763	4.82901e+06	4.43896e+06	6.90747e+06
High	FPQSAPHG	8	[S].FPQSAPHG.[V]		0.00427418	0.00139821	1	1	159	P0DTC2	P0DTC2 [1052-1059]		0	840.4	100	100	100	100	100	100	100	100	100	100	2.75037e-17	3.14746e-17	3.02097e-17	2.53846e-17	2.39613e-17	2.64074e-17	2.5e-17	3.08838e-17	2.38924e-17	2.49258e-17											1.75095e+06	92752.9	245839	2.61477e+06	1.43755e+06
High	FPQSAPHGVVFL	12	[S].FPQSAPHGVVFL.[H]		6.09632e-06	0.00139821	1	1	495	P0DTC2	P0DTC2 [1052-1063]		0	1298.69	100	100	100	100	100	100	100	100	100	100	2.75037e-17	3.14746e-17	3.02097e-17	2.53846e-17	2.39613e-17	2.64074e-17	2.5e-17	3.08838e-17	2.38924e-17	2.49258e-17	40.75	39.02	20.71	32.73	10.57	17.42	28.4	9.96	25.9	7.79	1.38266e+08	9.1672e+07	1.17895e+08	1.75238e+08	1.49749e+08
High	FPQSAPHGVVFLH	13	[S].FPQSAPHGVVFLH.[V]		0.00168543	0.00139821	1	1	70	P0DTC2	P0DTC2 [1052-1064]		0	1435.75	31.149	31.877	28.605	24.535	39.457	25.208	26.565	26.774	23.329	33.636	0.822853	0.838168	0.837877	0.800905	0.797266	0.83307	0.830874	0.845596	0.853743	0.793555	29.03	27.9	23.45	51.94	22.48	20.49	21.68	22.1	21.71	51.7	3.52278e+06	3.71313e+06	2.81654e+06	2.72122e+06	3.99955e+06
High	FPREGVF	7	[H].FPREGVF.[V]		0.00132739	0.00139821	1	1	167	P0DTC2	P0DTC2 [1089-1095]		0	851.441	22.632	1.61	6.547	31.389	16.136	5.269	15.953	2.774	14.766	14.258	0.824046	0.789983	0.98981	0.774136	0.935826	0.939176	0.923613	0.876287	0.936711	0.918636	12.09	12.09	12.09	12.09	12.09	16.73	15.55	12.09	20.19	39.92	2.92803e+07	2.08253e+06	8.47018e+06	4.0609e+07	2.08757e+07
High	FSQILPDPSK	10	[N].FSQILPDPSK.[P]		0.000403576	0.00139821	1	1	13	P0DTC2	P0DTC2 [802-811]		0	1131.6	4.675	1.014	1.934	18.451	5.458	2.216	5.043	1.011	3.703	3.357	0.901632	0.861581	0.996171	0.837864	0.89753	0.948218	0.885415	0.924295	0.9084	0.963565	53.13	54.92	59.1	59.48	59.04	50.83	50.46	47.81	57.1	105.39	626854	146433	259313	2.4741e+06	731913
High	FRVYSSANNCTFEYV	15	[E].FRVYSSANNCTFEYV.[S]		0.00287446	0.00139821	1	1	11	P0DTC2	P0DTC2 [157-171]		0	1799.81	0.01	0.01	0.01	0.01	0.01	0.01	0.01	0.05	0.01	0.01	2.75037e-17	3.14746e-17	3.02097e-17	2.53846e-17	2.39613e-17	2.64074e-17	2.5e-17	0.101735	2.38924e-17	2.49258e-17								65.41
High	VTWFHAIHVSGTNG	14	[N].VTWFHAIHVSGTNG.[T]		0.00645647	0.00139821	1	1	4	P0DTC2	P0DTC2 [62-75]		0	1525.75	0.468	1.803	0.668	0.01	0.01	0.641	0.52	0.392	0.331	0.743	0.789916	0.986116	0.819752	2.53846e-17	2.39613e-17	0.820378	0.774943	0.740493	0.628679	0.827696	31.34	39.74	31.34			39.74	32.42	52.27	61.89	31.25	118362	456299	169199
High	FRVQPTESIVRFPN	14	[N].FRVQPTESIVRFPN.[I]		0.00659905	0.00139821	1	1	4	P0DTC2	P0DTC2 [318-331]		0	1689.91	0.01	0.142	0.189	0.01	0.01	0.01	0.01	0.01	0.01	0.01	2.75037e-17	0.166288	0.474015	2.53846e-17	2.39613e-17	2.64074e-17	2.5e-17	3.08838e-17	2.38924e-17	2.49258e-17		33.82	39.42									59951.1	79573.9
High	FRKSNLKPFERD	12	[L].FRKSNLKPFERD.[I]		0.00696332	0.00139821	1	1	12	P0DTC2	P0DTC2 [456-467]		0	1536.83	0.842	17.212	6.611	2.237	0.01	0.01	0.01	1.107	0.01	0.01	0.891722	0.837575	0.825114	0.919415	2.39613e-17	2.64074e-17	2.5e-17	0.937532	2.38924e-17	2.49258e-17	21.23	22.28	36.18	239.23				29.4			88675.7	1.75815e+06	600791	199447
High	VTYVPAQ	7	[H].VTYVPAQ.[E]		0.00477353	0.00139821	1	1	24	P0DTC2	P0DTC2 [1065-1071]		0	777.414	6.214	0.875	1.932	9.625	7.615	1.643	6.521	2.301	6.552	3.378	0.851973	0.830545	0.991219	0.769165	0.825984	0.997965	0.775955	0.903919	0.806886	0.934986	54.27	43.44	32.34	46.54	53.36	83.67	46.36	23.53	37.63	127.12	648666	69525.9	153506	764756	802634
High	FQTLLALHRSYLTP	14	[R].FQTLLALHRSYLTP.[G]		0.00159383	0.00139821	1	1	2	P0DTC2	P0DTC2 [238-251]		0	1659.92	0.01	0.01	0.01	0.01	0.01	0.01	0.01	0.01	0.01	0.01	2.75037e-17	3.14746e-17	3.02097e-17	2.53846e-17	2.39613e-17	2.64074e-17	2.5e-17	3.08838e-17	2.38924e-17	2.49258e-17
High	FQQFGRDIADTTDA	14	[P].FQQFGRDIADTTDA.[V]		0.00105725	0.00139821	1	1	24	P0DTC2	P0DTC2 [562-575]		0	1584.73	1.375	1.193	1.606	1.8	1.459	0.364	1.127	0.924	1.081	1.456	0.81587	0.789983	0.738855	0.88093	0.698229	0.50027	0.667663	0.768785	0.582771	0.756259	15.74	20.41	23.49	14.09	29.15	168.06	28.51	30.99	15.7	11.43	1.51201e+06	1.33759e+06	1.79996e+06	1.97834e+06	1.46406e+06
High	FNDGVYFASTEKSN	14	[P].FNDGVYFASTEKSN.[I]		0.00454472	0.00139821	1	1	8	P0DTC2	P0DTC2 [86-99]		0	1578.71	0.297	1.062	0.356	0.389	0.21	0.22	0.265	0.251	0.201	0.217	0.600446	0.76804	0.499329	0.583742	0.30862	0.352629	0.387783	0.526277	0.282829	0.371322	34.66	19.89	35.27	57.03	22.99	34.74	28.62	20.94	21.23	53.14	321485	1.32707e+06	369154	351463	253659
High	FQQFGRDIAD	10	[P].FQQFGRDIAD.[T]		0.00813875	0.00139821	1	1	4	P0DTC2	P0DTC2 [562-571]		0	1196.57	3.276	2.483	2.644	3.444	4.108	5.272	6.043	4.279	4.513	3.617	0.890712	0.925733	0.916121	0.837864	0.840592	0.774205	0.76369	0.822994	0.823436	0.851934	81.39	31.74	31.9	44.07	88.02	37.42	35.08	45.69	37.83	36.09	301998	151571	237190	295017	393672
High	FQPTNGVGYQPYRVV	15	[G].FQPTNGVGYQPYRVV.[V]		0.000386534	0.00139821	1	1	139	P0DTC2	P0DTC2 [497-511]		0	1724.88	0.012	0.02	0.015	0.01	0.01	0.011	0.011	0.026	0.013	0.01	0.536024	0.115608	0.120163	2.53846e-17	2.39613e-17	0.037343	0.0332783	0.168687	0.0214366	2.49258e-17	40.29	47.48	62.38	25.64	29.36	25.64	22.52	25.64	34.47	45.1	2.85219e+06	4.54326e+06	3.9425e+06	2.40509e+06	2.07909e+06
High	FQPTNGVGYQPYRV	14	[G].FQPTNGVGYQPYRV.[V]		0.00381129	0.00139821	1	1	1	P0DTC2	P0DTC2 [497-510]		0	1625.81	0.01	0.01	0.01	0.01	0.01	0.01	0.01	0.01	0.01	0.01	2.75037e-17	3.14746e-17	3.02097e-17	2.53846e-17	2.39613e-17	2.64074e-17	2.5e-17	3.08838e-17	2.38924e-17	2.49258e-17
High	FQFCNDPFLGVYYHK	15	[E].FQFCNDPFLGVYYHK.[N]		0.000673408	0.00139821	1	1	7	P0DTC2	P0DTC2 [133-147]		0	1877.87	0.01	0.01	0.01	0.01	0.01	0.01	0.01	0.01	0.01	0.01	2.75037e-17	3.14746e-17	3.02097e-17	2.53846e-17	2.39613e-17	2.64074e-17	2.5e-17	3.08838e-17	2.38924e-17	2.49258e-17
High	FPREGVFVSNGTHWF	15	[H].FPREGVFVSNGTHWF.[V]		0.000325153	0.00139821	1	1	53	P0DTC2	P0DTC2 [1089-1103]		0	1779.86	0.578	0.17	1.008	1.285	0.546	0.559	0.532	4.584	0.628	0.595	0.901632	0.482747	0.819553	0.891003	0.506849	0.604343	0.564639	0.970481	0.52381	0.666927	93.59	134.71	109.21	113.34	93.59	99.58	93.59	113.34	93.59	110.27	2.03948e+06	2.41892e+06	3.8115e+06	4.53046e+06	1.92537e+06
High	VTYVPAQEKNF	11	[H].VTYVPAQEKNF.[T]		0.00161296	0.00139821	1	1	9	P0DTC2	P0DTC2 [1065-1075]		0	1295.66	0.161	4.229	0.282	0.14	0.147	0.377	0.15	0.643	0.125	0.191	0.542222	0.935699	0.547994	0.41417	0.284844	0.600983	0.388335	0.768785	0.213047	0.377146	46.2	23.64	28.12	58	23.15	23.64	28.39	28.12	25.26	23.63	155833	3.42996e+06	253312	130643	142101
High	FPREGVFVSNG	11	[H].FPREGVFVSNG.[T]		0.000825112	0.00139821	1	1	591	P0DTC2	P0DTC2 [1089-1099]		0	1208.61	17.625	2.967	8.443	20.491	18.296	14.653	18.182	7.086	17.719	18.197	0.844517	0.923103	0.949114	0.815827	0.921735	0.93687	0.908715	0.982409	0.9084	0.885053	26.71	26.71	26.71	26.71	26.71	26.71	26.71	26.71	26.71	64.75	1.20903e+08	2.03555e+07	5.7919e+07	1.40561e+08	1.25506e+08
High	VTYVPAQEKNFTTAP	15	[H].VTYVPAQEKNFTTAP.[A]		0.000681064	0.00139821	1	1	41	P0DTC2	P0DTC2 [1065-1079]		0	1665.85	0.01	0.01	0.01	0.01	0.01	0.01	0.01	0.01	0.01	0.01	2.75037e-17	3.14746e-17	3.02097e-17	2.53846e-17	2.39613e-17	2.64074e-17	2.5e-17	3.08838e-17	2.38924e-17	2.49258e-17	30.67	127.99	120.88	62.89	12.98	32.89	19.85	15.04	87.47	134.39	1.22364e+06	1.52855e+06	758879	675534	578222
High	VVFLHVTYVPAQ	12	[G].VVFLHVTYVPAQ.[E]		0.00185466	0.00139821	1	1	95	P0DTC2	P0DTC2 [1060-1071]		0	1372.76	3.882	8.168	13.137	2.149	3.631	12.223	5.366	35.644	5.131	4.205	0.999896	0.979512	0.98417	0.980847	0.948199	0.971619	0.963339	0.819895	0.987831	0.987938	29.02	46.23	30.78	29.56	48.02	26.04	29.02	32.59	21.36	23.51	1.12242e+06	2.39913e+06	3.66307e+06	627819	1.16978e+06
High	FQPTNGVGYQPYRVVV	16	[G].FQPTNGVGYQPYRVVV.[L]		0.0019084	0.00139821	1	1	4	P0DTC2	P0DTC2 [497-512]		0	1823.94	0.01	0.01	0.01	0.01	0.01	0.01	0.01	0.01	0.01	0.01	2.75037e-17	3.14746e-17	3.02097e-17	2.53846e-17	2.39613e-17	2.64074e-17	2.5e-17	3.08838e-17	2.38924e-17	2.49258e-17
High	EYVSQPFLMDLEGK	14	[F].EYVSQPFLMDLEGK.[Q]		0.00146747	0.00139821	1	1	3	P0DTC2	P0DTC2 [169-182]		0	1655.8	0.01	0.01	0.158	0.01	0.15	0.082	0.01	0.01	0.01	0.01	2.75037e-17	3.14746e-17	0.404221	2.53846e-17	0.358023	0.247479	2.5e-17	3.08838e-17	2.38924e-17	2.49258e-17			86.78		86.77	86.86							80893.6		77204.5
High	FNATRFASVYAWNR	14	[V].FNATRFASVYAWNR.[K]		0.00512215	0.00139821	1	1	1	P0DTC2	P0DTC2 [342-355]		0	1702.84	0.01	0.01	0.01	0.01	0.01	0.01	0.01	0.01	0.01	0.01	2.75037e-17	3.14746e-17	3.02097e-17	2.53846e-17	2.39613e-17	2.64074e-17	2.5e-17	3.08838e-17	2.38924e-17	2.49258e-17
High	VYDPLQP	7	[T].VYDPLQP.[E]		0.00687853	0.00139821	1	1	6	P0DTC2	P0DTC2 [1137-1143]		0	831.425	10.806	0.176	3.029	11.982	5.312	0.238	5.237	0.656	4.656	4.88	0.949433	0.209296	0.968932	0.882022	0.953384	0.577663	0.957793	0.822994	0.937189	0.939763	22.29	23.34	21.34	35.08	24.09	22.23	23.25	22.18	22.39	53.45	3.4022e+06	55496.4	913312	4.45942e+06	1.8078e+06
High	FHAIHVS	7	[W].FHAIHVS.[G]		0.00149563	0.00139821	1	1	44	P0DTC2	P0DTC2 [65-71]		0	810.426	6.841	1.447	2.451	6.226	5.476	1.693	5.894	1.686	7.827	4.96	0.901632	0.951397	0.948141	0.890435	0.908461	0.997965	0.889199	0.992574	0.918068	0.932267	22.64	22.18	15.87	31.08	21.5	21.57	45.58	15.67	35.09	72.73	1.07421e+06	207278	368645	984938	788656
High	FGTTLDSKTQ	10	[I].FGTTLDSKTQ.[S]		0.00035352	0.00139821	1	1	114	P0DTC2	P0DTC2 [106-115]		0	1097.55	60.387	18.351	23.089	100	93.112	59.358	67.221	19.223	91.1	45.335	0.627916	0.285937	0.503564	2.53846e-17	0.585092	0.54065	0.620099	0.413564	0.559531	0.724329	31.2	51.32	42.35	55.09	31.2	38.4	31.2	45.78	31.2	109.46	1.62826e+06	564772	661242	3.57446e+06	2.51067e+06
High	FGRDIADTTDAVRDP	15	[Q].FGRDIADTTDAVRDP.[Q]		6.26086e-05	0.00139821	1	1	64	P0DTC2	P0DTC2 [565-579]		0	1648.79	0.025	0.029	0.026	0.021	0.019	0.021	0.02	0.014	0.023	0.026	0.626687	0.157144	0.17435	0.242585	0.0411904	0.0653143	0.057417	0.110303	0.0398577	0.109185	27.58	69.47	39.54	27.58	27.58	27.58	27.58	34.88	47.33	84.44	3.37566e+06	2.67985e+06	2.83228e+06	2.82251e+06	2.6315e+06
High	FGRDIADTTDAVRD	14	[Q].FGRDIADTTDAVRD.[P]		2.42228e-05	0.00139821	1	1	76	P0DTC2	P0DTC2 [565-578]		0	1551.74	0.015	0.774	0.111	0.105	0.119	0.711	0.125	0.31	0.179	0.128	0.559621	0.789983	0.406969	0.529524	0.194092	0.664015	0.243753	0.646907	0.23771	0.317043	46.77	45.19	26.22	59.11	26.22	26.22	26.22	26.22	38.18	47.85	118233	4.79293e+06	896374	608033	964845
High	FGRDIADTTDA	11	[Q].FGRDIADTTDA.[V]		0.00124192	0.00139821	1	1	34	P0DTC2	P0DTC2 [565-575]		0	1181.54	18.98	1.335	14.029	23.568	13.814	1.755	11.713	2.288	12.492	12.443	0.855238	0.929376	0.878205	0.802267	0.880616	0.98559	0.848022	0.917718	0.875061	0.879764	20.79	24.18	20.79	20.79	29.5	31.82	36.05	23.29	31.84	102.14	2.31103e+06	160722	1.70823e+06	2.86976e+06	1.56717e+06
High	FGGVSVITPGTN	12	[S].FGGVSVITPGTN.[T]		0.00182032	0.00139821	1	1	74	P0DTC2	P0DTC2 [592-603]		0	1148.59	100	100	100	100	100	100	100	100	100	100	2.75037e-17	3.14746e-17	3.02097e-17	2.53846e-17	2.39613e-17	2.64074e-17	2.5e-17	3.08838e-17	2.38924e-17	2.49258e-17											1.08645e+07	5.40424e+06	8.10547e+06	3.09156e+06	7.55141e+06
High	FGGFNFSQILPDPSK	15	[D].FGGFNFSQILPDPSK.[P]		6.63824e-05	0.00139821	1	1	125	P0DTC2	P0DTC2 [797-811]		0	1653.83	0.038	0.222	0.217	0.047	0.027	0.078	0.028	0.985	0.037	0.039	0.683063	0.55124	0.558826	0.362104	0.0566141	0.191117	0.0762274	0.82133	0.0620397	0.147623	124.11	95.26	97.3	67.37	104.96	87.29	87.29	87.29	87.29	86.06	1.68455e+06	8.96349e+06	8.22227e+06	1.64801e+06	962721
High	FGAISSVLND	10	[N].FGAISSVLND.[I]		0.00507537	0.00139821	1	1	72	P0DTC2	P0DTC2 [970-979]		0	1022.52	43.89	10.147	49.247	75.966	68.294	64.115	90.001	27.327	82.289	81.812	0.788447	0.924111	0.791564	0.629654	0.703045	0.741646	0.658359	0.854773	0.644145	0.676564	50.73	14.84	14.97	45.21	35.86	30.37	20.63	23.82	29.88	79.39	9.58184e+06	1.78627e+06	8.11925e+06	1.61247e+07	1.37956e+07
High	FEYVSQPF	8	[T].FEYVSQPF.[L]		0.00401651	0.00139821	1	1	171	P0DTC2	P0DTC2 [168-175]		0	1016.47	100	36.776	100	100	100	100	100	73.316	100	100	2.75037e-17	0.806621	3.02097e-17	2.53846e-17	2.39613e-17	2.64074e-17	2.5e-17	0.731171	2.38924e-17	2.49258e-17	38.15	43.28	27.54	24.35	22.95	31.18	19.87	19.87	29.31	61.12	1.6727e+07	5.83377e+06	2.08561e+07	2.0171e+07	2.1623e+07
High	FELLHAPAT	9	[S].FELLHAPAT.[V]		7.2237e-05	0.00139821	1	1	124	P0DTC2	P0DTC2 [515-523]		0	998.531	31.998	51.178	66.139	25.078	42.549	74.505	47.262	86.561	52.594	45.907	0.81046	0.789983	0.74096	0.792423	0.781851	0.722036	0.760301	0.703698	0.729709	0.761349	15.1	18.82	12.27	22.28	15.36	17.36	8.73	11.68	19.01	43.87	1.47377e+07	2.44898e+07	3.14729e+07	1.20006e+07	1.93935e+07
High	VYDPLQPELDSFKEE	15	[T].VYDPLQPELDSFKEE.[L]		2.59901e-05	0.00139821	1	1	325	P0DTC2	P0DTC2 [1137-1151]		0	1808.86	0.877	0.634	0.746	1.465	1.004	0.353	0.761	2.113	0.711	0.912	0.934195	0.76804	0.793994	0.901251	0.659553	0.490001	0.648213	0.889957	0.552531	0.7295	63.61	68.21	70.64	68.21	69.61	84.21	68.21	68.21	49.99	109.95	9.42067e+07	8.84636e+07	1.24176e+08	1.31188e+08	9.05278e+07
High	FDNPVLPFN	9	[R].FDNPVLPFN.[D]		0.00131924	0.00139821	1	1	240	P0DTC2	P0DTC2 [79-87]		0	1062.53	7.257	1.019	3.759	9.731	8.921	1.806	8.299	2.781	7.803	11.057	0.916825	0.803722	0.941226	0.899825	0.987941	0.795941	0.997191	0.913329	0.977406	0.943573	46.2	107.08	30.61	28.65	34.01	45.61	30.98	44.93	37.96	49.55	4.78054e+07	6.71206e+06	2.47584e+07	6.40979e+07	5.25809e+07
High	FDEDDSEPVLKG	12	[K].FDEDDSEPVLKG.[V]		0.00131789	0.00139821	1	1	32	P0DTC2	P0DTC2 [1256-1267]		0	1350.61	27.141	2.002	11.224	7.184	7.31	1.502	7.107	1.796	6.966	6.324	0.831113	0.971507	0.916121	0.906695	0.947298	0.987452	0.957991	0.989869	0.961012	0.943573	9.26	36.95	14.63	33.52	28.19	19.86	36.48	27.52	9.92	100.44	4.6816e+06	274457	1.8334e+06	1.24638e+06	1.25569e+06
High	VYFASTEKSNIIRG	14	[G].VYFASTEKSNIIRG.[W]		5.8545e-06	0.00139821	1	1	167	P0DTC2	P0DTC2 [90-103]		0	1584.84	20.186	12.844	19.955	5.577	22.249	21.165	27.668	29.537	24.42	19.135	0.830887	0.925733	0.852706	0.957612	0.895881	0.889428	0.835635	0.835154	0.860044	0.879764	29.75	26.07	29.75	35.83	20.35	29.75	29.75	28.8	29.75	86.99	2.77586e+07	1.82105e+07	2.74409e+07	8.49556e+06	3.05958e+07
High	FASTEKSNIIRG	12	[Y].FASTEKSNIIRG.[W]		0.00100873	0.00139821	1	1	17	P0DTC2	P0DTC2 [92-103]		0	1322.71	2.127	0.903	1.894	0.476	1.713	1.343	1.752	1.399	2.047	1.384	0.968366	0.834674	0.941226	0.765482	0.948115	0.954159	0.978561	0.934269	0.939521	0.897639	13.72	16.61	27.26	22.23	19.33	27.26	37.79	21.67	19.33	46.77	624675	244663	596919	112322	453759
High	FAQVKQIYKTPPIK	14	[V].FAQVKQIYKTPPIK.[D]		0.000118126	0.00139821	1	1	35	P0DTC2	P0DTC2 [782-795]		0	1660.98	3.739	1.774	5.623	0.01	0.01	0.102	0.01	0.067	0.01	0.01	0.965719	0.800708	0.997231	2.53846e-17	2.39613e-17	0.191117	2.5e-17	0.210775	2.38924e-17	2.49258e-17	10.29	29.94	25.37			54.9		21.15			5.07087e+06	1.91981e+06	7.44718e+06
High	EYVSQPFLMDLEGKQ	15	[F].EYVSQPFLMDLEGKQ.[G]	1xOxidation [M9]	0.000140648	0.00139821	1	1	69	P0DTC2	P0DTC2 [169-183]		0	1799.85	0.01	0.197	0.057	0.017	0.01	0.1	0.01	0.175	0.015	0.014	0.516708	0.522884	0.279247	0.218005	2.39613e-17	0.227815	2.5e-17	0.515063	0.0249089	0.066754	59.56	61.11	46.59	88.34	60.82	54.12	56.51	47.26	53.1	92.46	390686	7.40646e+06	1.63084e+06	424152	305769
High	FHAIHVSGTNG	11	[W].FHAIHVSGTNG.[T]		0.00107659	0.00139821	1	1	71	P0DTC2	P0DTC2 [65-75]		0	1139.56	9.609	2.481	5.753	7.526	12.314	6.491	15.002	3.596	14.555	10.811	0.899982	0.865104	0.916121	0.921918	0.969027	0.970538	0.934776	0.874901	0.937189	0.946418	21.83	24.24	33.81	35.41	18.11	25.99	48.55	13.4	33.73	107.35	6.97768e+06	1.76756e+06	4.5945e+06	6.01111e+06	9.20542e+06
High	FHAIHVSGTNGTKRF	15	[W].FHAIHVSGTNGTKRF.[D]		7.03248e-09	0.00139821	1	1	427	P0DTC2	P0DTC2 [65-79]		0	1671.87	0.242	0.175	0.163	0.168	0.174	0.182	0.153	0.128	0.202	0.141	0.828798	0.489287	0.493939	0.624561	0.252429	0.337613	0.28013	0.439474	0.259017	0.334619	20.8	30.71	21.24	11.17	3.5	30.9	24.44	24.37	25.75	46.73	1.44918e+07	8.7122e+06	9.11641e+06	1.01337e+07	1.04369e+07
High	FKCYGVSPTKLNDLC	15	[T].FKCYGVSPTKLNDLC.[F]		0.000261803	0.00139821	1	1	21	P0DTC2	P0DTC2 [377-391]		0	1687.82	0.02	0.01	0.015	0.03	0.01	0.023	0.01	0.01	0.01	0.01	0.601762	3.14746e-17	0.110051	0.292353	2.39613e-17	0.0730004	2.5e-17	3.08838e-17	2.38924e-17	2.49258e-17	46.02		61.11	40.19		33.63					110558		81048.2	160756
High	FKEELDKY	8	[S].FKEELDKY.[F]		0.00263124	0.00139821	1	1	9	P0DTC2	P0DTC2 [1148-1155]		0	1071.54	17.364	1.744	10.27	15.329	10.204	4.959	9.296	3.419	11.84	9.654	0.822853	0.992316	0.833573	0.800905	0.778022	0.795762	0.773522	0.848878	0.747806	0.792617	12.67	24.99	10.36	24.45	21.66	22.16	30.12	22.18	28.62	55.98	1.54177e+06	140774	927497	1.41153e+06	845986
High	FLPFQQFGR	9	[K].FLPFQQFGR.[D]		0.00364268	0.00139821	1	1	45	P0DTC2	P0DTC2 [559-567]		0	1139.6	12.789	11.964	24.234	2.478	2.549	2.833	2.375	15.242	2.801	2.564	0.912009	0.956885	0.837849	0.972398	0.900185	0.935757	0.95816	0.897127	0.891143	0.916474	24.72	16.33	5.4	16	16	17.94	16.81	9.11	17.94	47.05	4.58106e+06	3.83408e+06	8.68071e+06	834137	900259
High	FLMDLEGKQ	9	[P].FLMDLEGKQ.[G]		0.0011895	0.00139821	1	1	12	P0DTC2	P0DTC2 [175-183]		0	1080.54	100	100	100	100	100	100	100	100	100	100	2.75037e-17	3.14746e-17	3.02097e-17	2.53846e-17	2.39613e-17	2.64074e-17	2.5e-17	3.08838e-17	2.38924e-17	2.49258e-17											579124	276791	490180	558152	559375
High	FLLKYNENGTITD	13	[T].FLLKYNENGTITD.[A]		0.00422817	0.00139821	1	1	12	P0DTC2	P0DTC2 [275-287]		0	1527.77		100	100	100	100	100	100	100	100			3.14746e-17	3.02097e-17	2.53846e-17	2.39613e-17	2.64074e-17	2.5e-17	3.08838e-17	2.38924e-17													1.42826e+06	1.35434e+06	113746	105001
High	VYDPLQPELD	10	[T].VYDPLQPELD.[S]		0.00615254	0.00139821	1	1	20	P0DTC2	P0DTC2 [1137-1146]		0	1188.58	1.574	1.286	1.81	3.443	2.093	2.055	3.139	2.001	2.924	4.333	0.824046	0.791974	0.812414	0.973821	0.737189	0.77686	0.814118	0.815494	0.793638	0.917584	83.2	81.47	68.87	66.19	52.57	67.49	68.87	68.87	68.87	91.05	1.93083e+06	1.56615e+06	1.4219e+06	2.71096e+06	2.14926e+06
High	FIKQYGDCLGDIAAR	15	[G].FIKQYGDCLGDIAAR.[D]		0.000195774	0.00139821	1	1	28	P0DTC2	P0DTC2 [833-847]		0	1669.84	0.01	0.323	0.01	0.01	0.01	0.214	0.01	0.01	0.01	0.01	2.75037e-17	0.649968	3.02097e-17	2.53846e-17	2.39613e-17	0.371157	2.5e-17	3.08838e-17	2.38924e-17	2.49258e-17		17.65				43.07						1.74741e+06
High	FIKQYGDCLGD	11	[G].FIKQYGDCLGD.[I]		0.00227308	0.00139821	1	1	40	P0DTC2	P0DTC2 [833-843]		0	1258.58	24.034	0.01	17.496	29.295	16.887	3.267	16.484	2.368	15.073	15.039	0.824046	3.14746e-17	0.833573	0.77515	0.832757	0.855601	0.814118	0.903919	0.823436	0.83408	27.08		11.01	16.74	29.18	28.1	14.24	29.62	30.49	79.08	2.08422e+06		1.46948e+06	2.54886e+06	1.54791e+06
High	FIKQYGDCL	9	[G].FIKQYGDCL.[G]		0.000295184	0.00139821	1	1	17	P0DTC2	P0DTC2 [833-841]		0	1086.53	1.582	1.887	1.225	1.616	1.802	3.604	1.888	1.702	1.705	1.641	0.974126	0.867557	0.827802	0.914447	0.74561	0.889812	0.787631	0.862666	0.730259	0.801845	9.4	20.58	58.78	17.88	18.61	20.33	18.09	10.56	9.78	58.78	5.58066e+06	6.65605e+06	4.32231e+06	5.55431e+06	5.82116e+06
High	FLHVTYVPAQEKNF	14	[V].FLHVTYVPAQEKNF.[T]		0.000971266	0.00139821	1	1	21	P0DTC2	P0DTC2 [1062-1075]		0	1692.87	0.01	4.994	0.01	0.041	0.01	0.01	0.039	0.464	0.01	0.01	2.75037e-17	0.971661	3.02097e-17	0.157182	2.39613e-17	2.64074e-17	0.0784027	0.61139	2.38924e-17	2.49258e-17		31.69		47.23			29.9	30.05				6.41574e+06		53216.1
High	VYADSFVIRGDEV	13	[N].VYADSFVIRGDEV.[R]		0.00342947	0.00139821	1	1	3	P0DTC2	P0DTC2 [395-407]		0	1469.73	0.142	0.01	0.01	0.488	0.01	0.203	0.149	0.226	0.01	0.356	0.444308	3.14746e-17	3.02097e-17	0.776402	2.39613e-17	0.531717	0.419571	0.487339	2.38924e-17	0.666927	29.94			58.21		67.48	13.92	29.95		101.97	63116.2			200410
High	FLHVTYVPAQ	10	[V].FLHVTYVPAQ.[E]		0.000781237	0.00139821	1	1	123	P0DTC2	P0DTC2 [1062-1071]		0	1174.63	1.493	1.086	1.32	1.466	1.497	1.388	1.464	1.031	1.408	1.458	0.968366	0.806488	0.833573	0.901251	0.717149	0.761619	0.751622	0.822994	0.694974	0.79144	24.56	24.56	24.56	24.56	24.56	24.56	24.56	24.56	24.56	108.29	3.6533e+07	2.65766e+07	3.2296e+07	3.58879e+07	3.66435e+07
High	VYDPLQPELDSFK	13	[T].VYDPLQPELDSFK.[E]		0.000659039	0.00139821	1	1	26	P0DTC2	P0DTC2 [1137-1149]		0	1550.77	0.884	0.962	1.071	1.361	0.728	0.706	0.984	1.36	0.803	0.927	0.773016	0.76804	0.74096	0.800905	0.608024	0.661455	0.680002	0.763729	0.616557	0.69178	40.07	34.53	50.93	34.39	24.34	34.39	44.77	34.39	47.62	75.9	856185	983982	1.03727e+06	1.3186e+06	812508
High	FIEDLLFNK	9	[S].FIEDLLFNK.[V]		0.00059552	0.00139821	1	1	31	P0DTC2	P0DTC2 [817-825]		0	1138.61	0.301	0.751	0.745	0.163	0.123	0.64	0.156	0.62	0.183	0.132	0.589348	0.716409	0.59899	0.344705	0.199041	0.523282	0.23786	0.61477	0.241606	0.248645	52.34	55.35	60.22	99.69	58.07	85.44	43.49	42.82	41.18	66.47	331187	813243	782540	114782	161720
High	FKNLREFVFK	10	[N].FKNLREFVFK.[N]		0.00241945	0.00139821	1	1	15	P0DTC2	P0DTC2 [186-195]		0	1327.75	1.131	42.843	32.498	4.842	0.01	0.01	0.01	42.486	0.01	0.01	0.94714	0.76804	0.791564	0.76908	2.39613e-17	2.64074e-17	2.5e-17	0.74755	2.38924e-17	2.49258e-17	25.87	31.41	31.77	78.93				21.76			62347.8	2.29853e+06	1.74701e+06	328465
High	FKNHTSPDVDLG	12	[Y].FKNHTSPDVDLG.[D]		0.000726726	0.00139821	1	1	37	P0DTC2	P0DTC2 [1156-1167]		0	1329.64	40.707	3.635	18.2	76.784	73.426	100	58.333	13.041	66.766	49.043	0.799651	0.833631	0.846291	0.629654	0.697298	2.64074e-17	0.732122	0.810633	0.684941	0.75354	35.17	29.53	29.6	42.8	35.17	30.91	35.17	35.17	32.66	69.55	3.61871e+06	323152	1.79499e+06	8.79614e+06	6.52737e+06
High	FKIYSKHTPINLVRD	15	[Y].FKIYSKHTPINLVRD.[L]		3.30353e-05	0.00139821	1	1	154	P0DTC2	P0DTC2 [201-215]		0	1831.02	0.052	0.012	0.026	0.016	0.01	0.01	0.012	0.01	0.01	0.011	0.732422	0.0759119	0.174061	0.206707	2.39613e-17	2.64074e-17	0.0365181	3.08838e-17	2.38924e-17	0.0557423	23.13	74.3	43.88	25.49	19.38	33.86	33.86	14.17	37.3	82.34	6.69319e+06	1.3312e+06	2.98426e+06	1.68253e+06	969398
High	FKIYSKHTPINL	12	[Y].FKIYSKHTPINL.[V]		0.00699757	0.00139821	1	1	2	P0DTC2	P0DTC2 [201-212]		0	1460.83	0.01	0.01	0.01	0.01	0.01	0.01	0.01	0.01	0.01	0.01	2.75037e-17	3.14746e-17	3.02097e-17	2.53846e-17	2.39613e-17	2.64074e-17	2.5e-17	3.08838e-17	2.38924e-17	2.49258e-17
High	FKIYSKH	7	[Y].FKIYSKH.[T]		0.00129525	0.00139821	1	1	79	P0DTC2	P0DTC2 [201-207]		0	922.515	7.459	11.463	13.104	0.87	1.358	0.673	1.45	8.334	1.779	0.951	0.991291	0.972329	0.912755	0.863912	0.880616	0.819651	0.893426	0.991581	0.857766	0.804474	26.57	63.92	32.45	38.89	36.13	40.26	37.37	20.25	44.94	63.92	3.1799e+06	3.37334e+06	5.3957e+06	349497	520738
High	FKEELDKYFKNH	12	[S].FKEELDKYFKNH.[T]		0.00206022	0.00139821	1	1	17	P0DTC2	P0DTC2 [1148-1159]		0	1597.8	10.708	5.053	16.757	2.63	6.173	5.348	6.077	13.035	8.083	6.766	0.905471	0.843058	0.912755	0.964087	0.935826	0.859263	0.956806	0.90189	0.936274	0.927151	63.63	61.1	56.41	119.04	57.23	60.86	54.72	63.72	62.4	63.22	1.59081e+06	757578	2.64316e+06	564236	930653
High	VYDPLQPELDS	11	[T].VYDPLQPELDS.[F]		0.00377202	0.00139821	1	1	40	P0DTC2	P0DTC2 [1137-1147]		0	1275.61	8.611	1.527	3.043	17.52	7.688	1.535	7.326	1.871	6.711	10.51	0.901632	0.793874	0.916121	0.835349	0.96692	0.761619	0.981866	0.818064	0.951718	0.951505	42.82	42.82	42.82	47.97	42.82	42.82	42.82	42.82	42.82	60.21	1.32351e+07	2.34671e+06	4.67761e+06	2.69293e+07	1.18163e+07
High	DPQTLEILDITPCS	14	[R].DPQTLEILDITPCS.[F]		0.00520536	0.00139821	1	1	30	P0DTC2	P0DTC2 [578-591]		0	1544.75	2.369	0.179	3.159	6.109	2.358	1.401	1.891	3.607	2.27	0.128	0.899581	0.234756	0.878205	0.963422	0.8475	0.870089	0.831725	0.892661	0.835618	0.324083	103.62	165.07	97.54	97.54	97.54	97.54	97.54	97.54	97.54	140.71	1.9758e+06	78071.1	1.59543e+06	3.08553e+06	1.1908e+06
High	DPQTLEILDI	10	[R].DPQTLEILDI.[T]		0.0019431	0.00139821	1	1	300	P0DTC2	P0DTC2 [578-587]		0	1156.61	100	26.512	100	100	100	100	100	100	100	69.403	2.75037e-17	0.838749	3.02097e-17	2.53846e-17	2.39613e-17	2.64074e-17	2.5e-17	3.08838e-17	2.38924e-17	0.702099	119.11	65.94	12.28	40.73	92.01	18.06	64.62	58.21	5.41	127.36	1.39267e+08	2.17384e+07	1.29657e+08	1.93721e+08	1.19523e+08
High	YFKNHTSPDVDLG	13	[K].YFKNHTSPDVDLG.[D]		0.00047983	0.00139821	1	1	84	P0DTC2	P0DTC2 [1155-1167]		0	1492.71	30.797	7.21	18.343	59.364	53.903	89.782	50.519	12.835	57.938	52.016	0.812648	0.979043	0.862858	0.669769	0.743541	0.697897	0.751622	0.910925	0.706932	0.747692	9.05	43.12	22.16	9.51	17.65	9.05	15.57	22.13	24.08	92.37	1.24008e+07	2.56858e+06	6.69058e+06	2.39038e+07	2.17048e+07
High	ALQIPFAMQMAYRFN	15	[A].ALQIPFAMQMAYRFN.[G]	1xOxidation [M]	0.00152828	0.00139821	1	1	3	P0DTC2	P0DTC2 [893-907]		0	1816.89	0.01	0.01	0.01	0.01	0.01	0.01	0.01	0.076	0.01	0.01	2.75037e-17	3.14746e-17	3.02097e-17	2.53846e-17	2.39613e-17	2.64074e-17	2.5e-17	0.219709	2.38924e-17	2.49258e-17								122.76
High	YQPYRVVVLSFELLH	15	[G].YQPYRVVVLSFELLH.[A]		0.00834453	0.00139821	1	1	21	P0DTC2	P0DTC2 [505-519]		0	1863.02	2.548	1.433	2.561	2.769	2.339	1.489	1.996	3.048	3.046	2.425	0.99791	0.9331	0.99964	0.987118	0.981546	0.981833	0.994426	0.991581	0.992384	0.98378	136.09	105.87	76.91	76.91	74.7	76.91	92.34	64.35	61.51	145.34	684883	338542	604908	654160	569810
High	YQTSNFRVQPT	11	[I].YQTSNFRVQPT.[E]		0.00636345	0.00139821	1	1	5	P0DTC2	P0DTC2 [313-323]		0	1340.66	0.01	4.736	0.595	0.01	0.01	0.01	0.01	0.01	0.01	0.01	2.75037e-17	0.842457	0.793994	2.53846e-17	2.39613e-17	2.64074e-17	2.5e-17	3.08838e-17	2.38924e-17	2.49258e-17		25.67	27.14									662817	83388.6
High	ALQIPFA	7	[A].ALQIPFA.[M]		0.00547822	0.00139821	1	1	74	P0DTC2	P0DTC2 [893-899]		0	759.44	7.464	4.355	18.476	6.395	18.109	3.235	12.487	13.682	11.424	30.78	0.914233	0.933846	0.861271	0.940744	0.923753	0.832831	0.95844	0.905242	0.977406	0.802185	41.2	72.06	16.96	39.48	72.08	138.6	39.04	35.88	26.73	105.91	5.09715e+06	1.90231e+06	1.39062e+07	5.04638e+06	7.908e+06
High	AIPTNFT	7	[I].AIPTNFT.[I]		0.00044024	0.00139821	1	1	64	P0DTC2	P0DTC2 [713-719]		0	763.398	37.725	2.15	22.526	28.863	33.82	9.724	34.805	10.199	32.768	33.361	0.795559	0.815615	0.844056	0.776805	0.824481	0.988429	0.803061	0.933754	0.811448	0.79454	20.84	21.48	20.84	24.24	22.63	20.84	20.84	20.84	20.84	66.77	4.45627e+07	2.53997e+06	2.66088e+07	3.37074e+07	3.995e+07
High	ALNTLVKQLS	10	[Q].ALNTLVKQLS.[S]		0.00117348	0.00139821	1	1	8	P0DTC2	P0DTC2 [958-967]		0	1086.65	0.909	17.879	2.843	0.789	0.828	0.01	0.01	1.205	0.492	0.292	0.884381	0.889689	0.965048	0.874896	0.832615	2.64074e-17	2.5e-17	0.908375	0.706932	0.599484	32.67	30.52	42.05	124.04	21.24			30.68	22.27	148.01	278624	5.26074e+06	871146	241694	253727
High	YQTSNFRVQPTESIV	15	[I].YQTSNFRVQPTESIV.[R]		0.000131003	0.00139821	1	1	55	P0DTC2	P0DTC2 [313-327]		0	1768.89	0.01	0.01	0.01	0.01	0.01	0.01	0.01	0.01	0.01	0.01	2.75037e-17	3.14746e-17	3.02097e-17	2.53846e-17	2.39613e-17	2.64074e-17	2.5e-17	3.08838e-17	2.38924e-17	2.49258e-17	14.18	116.56	125.97	41.99	15.52	46.38	18.67	19.55	75.44	126.56	2.12562e+06	2.01617e+06	1.18897e+06	1.13307e+06	1.05566e+06
High	ALLAGTIT	8	[S].ALLAGTIT.[S]		0.00149395	0.00139821	1	1	82	P0DTC2	P0DTC2 [876-883]		0	759.461	100	71.116	100	68.925	100	100	100	100	100	100	2.75037e-17	0.761971	3.02097e-17	0.639134	2.39613e-17	2.64074e-17	2.5e-17	3.08838e-17	2.38924e-17	2.49258e-17	37.53	47.33	46.47	45.95	47.33	47.33	47.33	47.17	47.33	122.1	2.39788e+07	1.16901e+07	3.95177e+07	1.32066e+07	2.65429e+07
High	AIHVSGTNGTKRF	13	[H].AIHVSGTNGTKRF.[D]		0.000397169	0.00139821	1	1	71	P0DTC2	P0DTC2 [67-79]		0	1387.74	100	100	100	100	100	100	100	100	100	100	2.75037e-17	3.14746e-17	3.02097e-17	2.53846e-17	2.39613e-17	2.64074e-17	2.5e-17	3.08838e-17	2.38924e-17	2.49258e-17											2.39939e+06	2.30989e+06	2.83691e+06	150917	854345
High	ALHRSYLTPGDSS	13	[L].ALHRSYLTPGDSS.[S]		0.000358836	0.00139821	1	1	74	P0DTC2	P0DTC2 [243-255]		0	1403.69	19.499	62.633	29.055	10.269	22.598	13.431	25.213	27.598	29.923	16.719	0.881939	0.770268	0.852863	0.870383	0.88886	0.928264	0.849606	0.854773	0.823436	0.889351	11.96	35.1	42.61	73.58	16.68	43.77	46.66	18.54	39.39	110.72	3.05619e+06	9.82708e+06	4.30153e+06	1.31436e+06	3.39269e+06
High	ALHRSYLTP	9	[L].ALHRSYLTP.[G]		0.00195126	0.00139821	1	1	32	P0DTC2	P0DTC2 [243-251]		0	1057.58	41.506	100	42.29	38.822	51.451	58.665	49.015	43.78	60.79	43.108	0.789916	3.14746e-17	0.798894	0.718597	0.743541	0.752276	0.750402	0.788877	0.690315	0.747692	17.33	16.22	17.29	35.26	17.02	18.39	21.94	22.67	20.21	39.27	2.64497e+06	1.12822e+07	2.68829e+06	2.46054e+06	3.23373e+06
High	AIHADQLTPTWRV	13	[V].AIHADQLTPTWRV.[Y]		0.00607926	0.00139821	1	1	2	P0DTC2	P0DTC2 [623-635]		0	1507.8	0.01	0.01	0.01	0.01	0.01	0.01	0.01	0.01	0.01	0.01	2.75037e-17	3.14746e-17	3.02097e-17	2.53846e-17	2.39613e-17	2.64074e-17	2.5e-17	3.08838e-17	2.38924e-17	2.49258e-17
High	ALGKLQDVVNQN	12	[S].ALGKLQDVVNQN.[A]		0.000157147	0.00139821	1	1	122	P0DTC2	P0DTC2 [944-955]		0	1298.71	28.168	8.569	29.269	3.346	13.087	54.55	16.652	29.13	16.774	10.947	0.81587	0.968491	0.823103	0.928239	0.962032	0.761619	0.917402	0.836649	0.917468	0.943948	32.69	36.92	32.69	43.11	32.69	32.69	32.69	32.69	32.69	92.2	1.36518e+07	4.88312e+06	1.41853e+07	1.80042e+06	6.34248e+06
High	ALGKLQDV	8	[S].ALGKLQDV.[V]		0.000262135	0.00139821	1	1	628	P0DTC2	P0DTC2 [944-951]		0	843.493	69.063	15.542	70.086	71.552	84.293	100	81.575	40.953	94.339	78.897	0.752104	0.909431	0.734331	0.635286	0.67687	2.64074e-17	0.679034	0.808581	0.623219	0.681011	9.27	43.08	18.3	11.32	18.62	9.94	22.96	13.48	24.5	54.31	7.7007e+07	1.73293e+07	7.30664e+07	7.97822e+07	9.39895e+07
High	AIGKIQDSLSSTAS	14	[S].AIGKIQDSLSSTAS.[A]		0.000406565	0.00139821	1	1	94	P0DTC2	P0DTC2 [930-943]		0	1377.72	46.579	83.489	34.904	3.564	14.775	45.929	17.901	48.666	19.906	10.942	0.782653	0.730537	0.816001	0.999172	0.947298	0.780853	0.910579	0.793009	0.892994	0.943948	32.09	35.98	32.09	40.96	32.09	32.09	32.09	32.09	32.09	110.95	9.70536e+07	1.68145e+08	7.27277e+07	6.72507e+06	3.07858e+07
High	AIGKIQDSLS	10	[S].AIGKIQDSLS.[S]		0.00088669	0.00139821	1	1	361	P0DTC2	P0DTC2 [930-939]		0	1031.57	100	64.341	100	100	100	100	100	100	100	100	2.75037e-17	0.76804	3.02097e-17	2.53846e-17	2.39613e-17	2.64074e-17	2.5e-17	3.08838e-17	2.38924e-17	2.49258e-17	20.58	36.63	35.69	20.58	20.58	20.58	20.58	24.51	27.32	88.46	4.6651e+07	1.1084e+07	4.56716e+07	3.52796e+07	4.80548e+07
High	AKNLNESLIDLQEL	14	[V].AKNLNESLIDLQEL.[G]		0.00431147	0.00139821	1	1	3	P0DTC2	P0DTC2 [1190-1203]		0	1599.86	0.115	0.01	0.01	0.426	0.01	0.01	0.01	0.424	0.01	0.01	0.394283	3.14746e-17	3.02097e-17	0.73985	2.39613e-17	2.64074e-17	2.5e-17	0.731806	2.38924e-17	2.49258e-17	90.53			104.78				111.15			37307.2			127133
High	YQAGSTPCNGVEGFN	15	[I].YQAGSTPCNGVEGFN.[C]		8.61999e-05	0.00139821	1	1	114	P0DTC2	P0DTC2 [473-487]		0	1543.65	0.016	0.584	0.044	0.026	0.02	0.11	0.018	0.079	0.021	0.018	0.565623	0.76498	0.241303	0.271028	0.0424692	0.243141	0.0537547	0.340662	0.0363417	0.0838685	19.16	48.85	85.54	52.3	15.17	19.09	20.14	23.7	31.44	103.5	472989	1.9444e+07	1.34166e+06	648572	649821
High	AISSVLNDILSR	12	[G].AISSVLNDILSR.[L]		0.00132195	0.00139821	1	1	14	P0DTC2	P0DTC2 [972-983]		0	1287.73	0.01	7.385	1.764	0.01	2.37	1.291	1.56	38.556	0.01	0.01	2.75037e-17	0.789983	0.996171	2.53846e-17	0.939498	0.975693	0.988973	0.804285	2.38924e-17	2.49258e-17		103.58	45.29		80.52	81.55	49.96	68.79				750980	179343		193818
High	ALTGIAVEQD	10	[R].ALTGIAVEQD.[K]		0.00128223	0.00139821	1	1	168	P0DTC2	P0DTC2 [766-775]		0	1016.53	100	2.507	38.97	100	64.61	28.205	68.688	6.893	59.409	76.53	2.75037e-17	0.967892	0.805451	2.53846e-17	0.715833	0.846362	0.704959	0.938057	0.703757	0.687452	9.68	13.2	10.02	12.53	28.98	14.24	8.85	12.08	19.95	46.17	3.53798e+07	538480	8.36995e+06	2.3358e+07	1.63026e+07
High	ALTGIAVEQDKNTQ	14	[R].ALTGIAVEQDKNTQ.[E]		2.75616e-06	0.00139821	1	1	86	P0DTC2	P0DTC2 [766-779]		0	1487.77	4.723	2.007	2.473	4.06	3.568	2.703	3.754	1.604	3.853	3.06	0.952275	0.87419	0.899556	0.994339	0.863341	0.846584	0.8957	0.861266	0.867195	0.895084	24.37	30.97	25.24	24.37	25.65	24.37	24.37	24.37	29.16	99.61	1.28445e+07	4.31737e+06	6.72659e+06	1.10414e+07	9.70268e+06
High	ASFSTFKC	8	[S].ASFSTFKC.[Y]		0.00324027	0.00139821	1	1	10	P0DTC2	P0DTC2 [372-379]		0	890.408		100	100					100				3.14746e-17	3.02097e-17					3.08838e-17														2.33208e+06	373152
High	YNYKLPDDF	9	[D].YNYKLPDDF.[T]		0.00128482	0.00139821	1	1	20	P0DTC2	P0DTC2 [421-429]		0	1174.54	0.01	0.643	0.065	0.01	0.01	0.584	0.032	0.338	0.038	0.06	2.75037e-17	0.60313	0.092919	2.53846e-17	2.39613e-17	0.506947	0.057688	0.370417	0.0326135	0.109385		16.07	78.6			28	23.96	22.33	28	57.11		1.40179e+06	141605
High	ASANLAATKMSE	12	[R].ASANLAATKMSE.[C]		0.0003199	0.00139821	1	1	35	P0DTC2	P0DTC2 [1020-1031]		0	1193.58	89.815	18.432	41.242	100	100	45.695	100	34.323	100	100	0.736214	0.911226	0.801786	2.53846e-17	2.39613e-17	0.782003	2.5e-17	0.822994	2.38924e-17	2.49258e-17	16.22	55.82	16.22	18.21	16.22	36.11	40.95	19.68	35.16	110.55	1.97463e+07	4.05224e+06	9.06727e+06	2.72989e+07	2.98567e+07
High	ASALGKLQDVVNQN	14	[T].ASALGKLQDVVNQN.[A]		0.000413109	0.00139821	1	1	18	P0DTC2	P0DTC2 [942-955]		0	1456.78	0.61	2.65	1.464	0.104	0.143	0.104	0.159	1.128	0.172	0.139	0.901632	0.909431	0.840867	0.528425	0.220475	0.234511	0.287119	0.832454	0.231072	0.332513	37.61	10.7	34.14	64.2	8.03	9.46	38.64	14	22.99	50.44	2.15815e+06	1.17459e+07	4.99491e+06	370108	620880
High	AQVKQIYKTPPIK	13	[F].AQVKQIYKTPPIK.[D]		7.28092e-06	0.00139821	1	1	125	P0DTC2	P0DTC2 [783-795]		0	1513.91	63.53	39.919	47.106	0.47	0.098	1.59	0.01	7.724	0.108	0.094	0.758502	0.803722	0.79331	0.76596	0.262748	0.922463	2.5e-17	0.981035	0.263092	0.232978	12.54	14.27	12.11	135.26	23.05	33.03		29.71	32.77	25	2.74318e+07	1.72367e+07	2.11834e+07	202760	40123.5
High	AQVKQIYKT	9	[F].AQVKQIYKT.[P]		0.00033632	0.00139821	1	1	84	P0DTC2	P0DTC2 [783-791]		0	1078.63	51.661	100	100	1.442	9.087	1.368	10.496	100	11.678	7.882	0.663365	3.14746e-17	3.02097e-17	0.999172	0.62963	0.986314	0.603165	3.08838e-17	0.600938	0.676564	31.86	49.32	31.89	52.9	49.72	27.14	28.8	30.72	53.26	75.33	1.59708e+06	7.38696e+06	4.98425e+06	42722.3	226170
High	YNYKLPDDFTGCVIA	15	[D].YNYKLPDDFTGCVIA.[W]		0.00182516	0.00139821	1	1	22	P0DTC2	P0DTC2 [421-435]		0	1718.81	0.034	0.01	0.021	0.014	0.01	0.01	0.01	0.022	0.01	0.019	0.668098	3.14746e-17	0.148046	0.196561	2.39613e-17	2.64074e-17	2.5e-17	0.154587	2.38924e-17	0.085421	100.3	60.89	64.23	59.95				59.83		59.3	362388	50226.3	160638	107464
High	AQALNTLV	8	[N].AQALNTLV.[K]		0.00610845	0.00139821	1	1	9	P0DTC2	P0DTC2 [956-963]		0	829.478	2.368	29.464	20.843	2.687	2.878	46.581	2.575	19.501	2.428	2.806	0.965323	0.833631	0.907648	0.951116	0.947298	0.777112	0.962122	0.892661	0.975008	0.976079	15.5	12.05	36.47	41.78	14.97	5.53	7.76	12.73	16.1	37.37	382935	5.0186e+06	3.70866e+06	478124	467340
High	AKNLNESLID	10	[V].AKNLNESLID.[L]		0.00156958	0.00139821	1	1	145	P0DTC2	P0DTC2 [1190-1199]		0	1116.59	100	100	100	100	100	100	100	100	100	100	2.75037e-17	3.14746e-17	3.02097e-17	2.53846e-17	2.39613e-17	2.64074e-17	2.5e-17	3.08838e-17	2.38924e-17	2.49258e-17											1.04834e+07	889299	1.11833e+07	1.35818e+07	1.13185e+07
High	APHGVVFLHVTY	12	[S].APHGVVFLHVTY.[V]		0.00153709	0.00139821	1	1	12	P0DTC2	P0DTC2 [1056-1067]		0	1339.72	100	100	100	100	100	100	100	100	100	100	2.75037e-17	3.14746e-17	3.02097e-17	2.53846e-17	2.39613e-17	2.64074e-17	2.5e-17	3.08838e-17	2.38924e-17	2.49258e-17											3.79916e+06	3.27173e+06	3.73469e+06	5.2714e+06	3.54553e+06
High	APGQTGKIADYNY	13	[I].APGQTGKIADYNY.[K]		2.42545e-05	0.00139821	1	1	236	P0DTC2	P0DTC2 [411-423]		0	1397.67	100	100	100	100	100	100	100	100	100	100	2.75037e-17	3.14746e-17	3.02097e-17	2.53846e-17	2.39613e-17	2.64074e-17	2.5e-17	3.08838e-17	2.38924e-17	2.49258e-17											1.04644e+08	6.51022e+07	7.63728e+07	9.98969e+07	9.76676e+07
High	APATVCGPKKST	12	[H].APATVCGPKKST.[N]		0.000203442	0.00139821	1	1	71	P0DTC2	P0DTC2 [520-531]		0	1159.61	100	100	100	100	100	100	100	100	100	100	2.75037e-17	3.14746e-17	3.02097e-17	2.53846e-17	2.39613e-17	2.64074e-17	2.5e-17	3.08838e-17	2.38924e-17	2.49258e-17											688152	365349	594579	978873	594247
High	APATVCGP	8	[H].APATVCGP.[K]		9.82733e-05	0.00139821	1	1	198	P0DTC2	P0DTC2 [520-527]		0	715.344	36.489	9.962	24.674	52.674	37.576	29.402	52.355	17.8	42.603	33.428	0.798153	0.98737	0.835644	0.692087	0.804135	0.840118	0.747658	0.880628	0.763419	0.79454	7.58	15.69	15.69	62.47	3.52	14.19	15.69	14.45	40.28	104.04	1.05355e+07	3.00744e+06	7.44875e+06	1.59012e+07	1.1163e+07
High	APAICHDGKAHFPR	14	[T].APAICHDGKAHFPR.[E]		5.08418e-08	0.00139821	1	1	572	P0DTC2	P0DTC2 [1078-1091]		0	1519.76	42.532	20.719	25.457	34.009	45.678	29.663	35.306	25.181	45.122	29.492	0.789916	0.871947	0.833573	0.765021	0.773776	0.838443	0.802622	0.848878	0.758968	0.809321	13.27	73.84	37.21	35.43	17.56	56.82	13.27	23.09	17.57	72.38	1.26011e+07	6.13847e+06	9.43546e+06	1.24835e+07	1.35333e+07
High	APAICHDGKA	10	[T].APAICHDGKA.[H]		0.00015939	0.00139821	1	1	501	P0DTC2	P0DTC2 [1078-1087]		0	982.477	34.414	8.942	28.585	30.743	44.32	24.984	41.369	15.209	33.387	20.858	0.803459	0.937647	0.833573	0.775975	0.77684	0.861463	0.779033	0.909178	0.808872	0.871746	36.7	29.46	32.15	28.47	28.16	14.42	19.4	14.42	14.42	44.74	6.69972e+06	1.74079e+06	5.56495e+06	5.67054e+06	7.5276e+06
High	YPDKVFRSSV	10	[Y].YPDKVFRSSV.[L]		0.000691112	0.00139821	1	1	1130	P0DTC2	P0DTC2 [38-47]		0	1197.63	3.93	3.611	2.964	3.767	3.568	3.473	3.584	2.434	4.494	3.467	0.965323	0.937355	0.913836	0.999172	0.863341	0.883138	0.889199	0.902987	0.893932	0.913892	9.28	23.64	17.73	3.97	2.1	2.19	19.31	13.24	29.21	45.29	1.4333e+08	1.11092e+08	1.05226e+08	1.36856e+08	1.30614e+08
High	YPDKVFRSSVLHST	14	[Y].YPDKVFRSSVLHST.[Q]		5.1776e-05	0.00139821	1	1	133	P0DTC2	P0DTC2 [38-51]		0	1635.85	73.445	48.618	50.346	69.151	63.958	63.446	65.736	45.148	63.863	44.643	0.749361	0.791598	0.788898	0.639134	0.717149	0.741646	0.708902	0.80147	0.691974	0.766792	30.67	34.48	41.64	30.67	30.67	30.67	30.67	30.67	30.67	109.63	7.94752e+07	5.26096e+07	5.83684e+07	7.48285e+07	6.9209e+07
High	ANLAATKMSE	10	[S].ANLAATKMSE.[C]		0.00199587	0.00139821	1	1	75	P0DTC2	P0DTC2 [1022-1031]		0	1035.51	100	100	100	100	100	100	100	100	100	100	2.75037e-17	3.14746e-17	3.02097e-17	2.53846e-17	2.39613e-17	2.64074e-17	2.5e-17	3.08838e-17	2.38924e-17	2.49258e-17											2.28345e+06	1.05072e+06	1.13983e+06	228177	1.27898e+06
High	APHGVVFL	8	[S].APHGVVFL.[H]		0.00787935	0.00139821	1	1	113	P0DTC2	P0DTC2 [1056-1063]		0	839.477	21.158	17.139	19.483	19.952	21.092	21.544	23.006	15.363	21.715	20.668	0.828947	0.897058	0.867107	0.819273	0.904415	0.887143	0.868971	0.917718	0.878045	0.872126	29.31	29.31	29.31	28.56	29.31	29.31	29.31	29.31	29.31	74.14	6.1687e+06	4.99705e+06	5.68044e+06	6.22332e+06	6.14941e+06
High	ASTEKSNIIRGW	12	[F].ASTEKSNIIRGW.[I]		0.00174827	0.00139821	1	1	8	P0DTC2	P0DTC2 [93-104]		0	1361.72	0.01	0.01	0.01	0.01	0.01	0.01	0.01	0.01	0.01	0.01	2.75037e-17	3.14746e-17	3.02097e-17	2.53846e-17	2.39613e-17	2.64074e-17	2.5e-17	3.08838e-17	2.38924e-17	2.49258e-17
High	AHFPREGVFVSNG	13	[K].AHFPREGVFVSNG.[T]		0.000359729	0.00139821	1	1	235	P0DTC2	P0DTC2 [1087-1099]		0	1416.7	62.543	100	39.786	77.138	70.735	70.551	74.192	38.283	70.976	48.303	0.758502	3.14746e-17	0.805451	0.629654	0.698926	0.72944	0.693651	0.815494	0.678774	0.75354	55.94	54.3	57.15	57.07	56.42	59.64	58.53	59.64	59.17	127.34	1.37029e+07	6.70434e+07	8.7169e+06	1.69007e+07	1.54977e+07
High	AGTITSGWT	9	[L].AGTITSGWT.[F]		0.00251327	0.00139821	1	1	13	P0DTC2	P0DTC2 [879-887]		0	893.436	100	100	100	100	100	100	100	100	100	100	2.75037e-17	3.14746e-17	3.02097e-17	2.53846e-17	2.39613e-17	2.64074e-17	2.5e-17	3.08838e-17	2.38924e-17	2.49258e-17											409227	1.65628e+07	4.42783e+06	317297	1.31395e+06
High	ADSFVIRGDEV	11	[Y].ADSFVIRGDEV.[R]		0.000610931	0.00139821	1	1	31	P0DTC2	P0DTC2 [397-407]		0	1207.6	0.238	17.653	0.195	0.453	0.313	0.482	0.319	0.256	0.306	0.235	0.630717	0.892109	0.444573	0.692087	0.444634	0.648358	0.535054	0.570185	0.400416	0.377146	37.6	47.58	35.26	69.48	47.58	36.02	36.02	36.02	47.58	74.05	215099	1.57051e+07	173237	324813	297363
High	ADSFVIRGDE	10	[Y].ADSFVIRGDE.[V]		0.00291664	0.00139821	1	1	21	P0DTC2	P0DTC2 [397-406]		0	1108.53	0.61	1.211	0.703	0.279	0.672	0.901	0.604	0.712	0.593	0.498	0.796735	0.832091	0.796219	0.629654	0.711101	0.82608	0.744856	0.815494	0.679689	0.692541	29.81	28.85	37.89	29.81	29.81	29.81	29.81	29.81	31.13	52.99	366383	727329	375955	167668	403979
High	YVTQQLIRAAEIR	13	[T].YVTQQLIRAAEIR.[A]		0.00237277	0.00139821	1	1	21	P0DTC2	P0DTC2 [1007-1019]		0	1560.89	0.061	1.397	1.061	0.01	0.01	0.01	0.01	0.162	0.01	0.01	0.741024	0.833631	0.819678	2.53846e-17	2.39613e-17	2.64074e-17	2.5e-17	0.496643	2.38924e-17	2.49258e-17	24.29	18.75	27.34					17.2			374771	8.92908e+06	6.78263e+06
High	ADSFVIRG	8	[Y].ADSFVIRG.[D]		0.00506376	0.00139821	1	1	28	P0DTC2	P0DTC2 [397-404]		0	864.457	0.282	1.052	0.547	0.01	0.169	0.569	0.121	0.331	0.166	0.01	0.674699	0.833631	0.778459	2.53846e-17	0.41156	0.761619	0.405685	0.674173	0.361023	2.49258e-17	3.91	32.62	34.86		37.23	24.3	55	14.89	35.33		171350	522989	268785		89935.1
High	ADSFVIR	7	[Y].ADSFVIR.[G]		0.00161103	0.00139821	1	1	332	P0DTC2	P0DTC2 [397-403]		0	807.436	81.012	6.496	29.679	31.318	67.877	13.783	70.905	25.524	73.746	63.222	0.745136	0.989066	0.823103	0.774188	0.703045	0.946311	0.700146	0.848878	0.670028	0.715882	12.69	41.01	25.6	57.97	12.69	12.69	15.06	12.69	12.69	70.59	3.21822e+07	2.26445e+06	1.179e+07	1.12419e+07	2.69643e+07
High	ADAGFIKQYGDCLGD	15	[L].ADAGFIKQYGDCLGD.[I]		1.09277e-05	0.00139821	1	1	168	P0DTC2	P0DTC2 [829-843]		0	1572.7	0.024	1.084	0.14	0.06	0.142	0.995	0.189	0.581	0.196	0.121	0.626687	0.806488	0.458782	0.408841	0.219021	0.718643	0.31768	0.768698	0.254443	0.307226	15.74	21.3	43.82	37.33	25.22	16	13.42	10.86	17.4	40.91	934149	4.22931e+07	5.33762e+06	2.3041e+06	5.40024e+06
High	ADAGFIKQYGDCL	13	[L].ADAGFIKQYGDCL.[G]		6.01724e-06	0.00139821	1	1	23	P0DTC2	P0DTC2 [829-841]		0	1400.65	0.01	0.01	0.01	0.01	0.01	0.01	0.01	0.01	0.01	0.01	2.75037e-17	3.14746e-17	3.02097e-17	2.53846e-17	2.39613e-17	2.64074e-17	2.5e-17	3.08838e-17	2.38924e-17	2.49258e-17	68.79	81.86								17.76	114876	71338.3
High	ADAGFIKQYGDC	12	[L].ADAGFIKQYGDC.[L]		3.31647e-05	0.00139821	1	1	80	P0DTC2	P0DTC2 [829-840]		0	1287.57	0.01	0.396	0.041	0.01	0.021	0.321	0.03	0.161	0.032	0.057	0.519203	0.701318	0.229136	2.53846e-17	0.0435334	0.466685	0.0805171	0.496277	0.0550445	0.191495	28.14	46.98	61.3	51.93	28.14	28.14	31.17	28.14	28.14	82.4	78349	3.52839e+06	306529	75100.8	155486
High	ADAGFIKQYGD	11	[L].ADAGFIKQYGD.[C]		9.89127e-05	0.00139821	1	1	127	P0DTC2	P0DTC2 [829-839]		0	1184.56	0.117	4.175	2.374	0.178	0.746	7.498	1.049	4.519	1.436	0.408	0.762554	0.9548	0.895023	0.629654	0.583698	0.98559	0.702635	0.968271	0.698372	0.580075	36.42	36.42	40.91	48.27	48.27	36.42	36.42	36.42	36.42	71.95	639761	1.87834e+07	1.06838e+07	801485	3.35604e+06
High	ADAGFIKQYG	10	[L].ADAGFIKQYG.[D]		0.00117689	0.00139821	1	1	10	P0DTC2	P0DTC2 [829-838]		0	1069.53	0.017	0.01	0.023	0.01	0.01	0.01	0.034	0.01	0.01	0.013	0.214279	3.14746e-17	0.0110373	2.53846e-17	2.39613e-17	2.64074e-17	0.0899108	3.08838e-17	2.38924e-17	0.062668	21.99		88.37				58.39			41.77	77314.8		77867.2
High	ADAGFIKQY	9	[L].ADAGFIKQY.[G]		0.00387534	0.00139821	1	1	18	P0DTC2	P0DTC2 [829-837]		0	1012.51	0.01	3.016	0.382	0.01	0.01	0.732	0.01	0.591	0.109	0.01	2.75037e-17	0.923641	0.311539	2.53846e-17	2.39613e-17	0.597996	2.5e-17	0.532557	0.0955102	2.49258e-17		51.55	46.69			11.42		18.36	14.97			4.16201e+06	643784
High	ADAGFIK	7	[L].ADAGFIK.[Q]		0.000964631	0.00139821	1	1	364	P0DTC2	P0DTC2 [829-835]		0	721.388	19.78	6.367	4.605	25.269	26.364	11.448	21.088	5.235	22.282	14.127	0.831742	0.961798	0.912755	0.792423	0.866154	0.971452	0.885099	0.928563	0.875061	0.918636	56.42	57.75	56.42	56.42	56.42	56.42	60.01	56.42	56.42	91.09	8.32274e+06	2.67908e+06	1.93752e+06	1.06323e+07	1.10932e+07
High	AAYYVGYLQPRTF	13	[A].AAYYVGYLQPRTF.[L]		0.0018799	0.00139821	1	1	26	P0DTC2	P0DTC2 [263-275]		0	1548.78	0.506	2.437	1.183	1.328	1.513	1.783	2.058	3.134	1.35	1.315	0.789146	0.976846	0.897838	0.921918	0.915774	0.959528	0.950011	0.995034	0.860152	0.885053	10.99	37.27	43.51	22.22	24.42	10.2	25.83	20.31	13.87	23.51	166330	800173	274470	398152	468303
High	YYPDKVFRSSVLHST	15	[V].YYPDKVFRSSVLHST.[Q]		2.59224e-05	0.00139821	1	1	37	P0DTC2	P0DTC2 [37-51]		0	1798.91	0.01	0.01	0.01	0.01	0.01	0.01	0.01	0.01	0.01	0.01	2.75037e-17	3.14746e-17	3.02097e-17	2.53846e-17	2.39613e-17	2.64074e-17	2.5e-17	3.08838e-17	2.38924e-17	2.49258e-17	22.86	126.26	111.34	65.04	41.44	17.42	49.25	32.08	14.24	132.62	490288	532971	243635	210510	122231
High	YYVGYLQ	7	[A].YYVGYLQ.[P]		0.00415595	0.00139821	1	1	4	P0DTC2	P0DTC2 [265-271]		0	905.44	0.01	26.757	14.051	0.01	0.01	37.952	0.01	16.26	0.01	0.01	2.75037e-17	0.861542	0.936918	2.53846e-17	2.39613e-17	0.81326	2.5e-17	0.898897	2.38924e-17	2.49258e-17		44.53	60.54			44.53		44.53				4.13459e+06	2.51286e+06
High	AATKMSECVLGQSKR	15	[L].AATKMSECVLGQSKR.[V]		0.000132022	0.00139821	1	1	16	P0DTC2	P0DTC2 [1025-1039]		0	1608.82	0.01	0.119	0.312	0.01	0.01	0.01	0.018	0.01	0.01	0.029	2.75037e-17	0.187666	0.194356	2.53846e-17	2.39613e-17	2.64074e-17	0.0215341	3.08838e-17	2.38924e-17	0.0723936		45.34	35.25				37.16			34.22		509860	978992
High	AARDLICAQKFNGLT	15	[I].AARDLICAQKFNGLT.[V]		0.000152361	0.00139821	1	1	37	P0DTC2	P0DTC2 [845-859]		0	1620.85	0.01	0.01	0.01	0.01	0.01	0.01	0.01	0.01	0.01	0.01	2.75037e-17	3.14746e-17	3.02097e-17	2.53846e-17	2.39613e-17	2.64074e-17	2.5e-17	3.08838e-17	2.38924e-17	2.49258e-17	83.25										117285
High	ADSFVIRGDEVRQIA	15	[Y].ADSFVIRGDEVRQIA.[P]		0.000147337	0.00139821	1	1	115	P0DTC2	P0DTC2 [397-411]		0	1675.88	0.023	0.138	0.017	0.021	0.017	0.026	0.019	0.016	0.019	0.021	0.61627	0.431679	0.128326	0.242585	0.0354741	0.0804033	0.055444	0.123315	0.0327892	0.0930146	17.75	17.96	30.13	19.68	22.15	21.41	20.1	22.15	24.22	79.21	5.01963e+06	3.05876e+07	3.7096e+06	4.08725e+06	3.68466e+06
High	ADTTDAVRDPQTLE	14	[I].ADTTDAVRDPQTLE.[I]		3.48636e-06	0.00139821	1	1	133	P0DTC2	P0DTC2 [570-583]		0	1531.72	29.621	6.999	14.666	30.49	39.315	20.627	39.4	12.707	46.945	35.339	0.814028	0.989066	0.891098	0.775975	0.797959	0.891952	0.787206	0.911945	0.750458	0.79144	15.21	29.92	8.73	9.28	8.73	9.84	16.52	13.37	30.89	100.41	2.38069e+07	4.77072e+06	1.1787e+07	2.45801e+07	3.15981e+07
High	ADYNYKLPD	9	[I].ADYNYKLPD.[D]		0.000860516	0.00139821	1	1	223	P0DTC2	P0DTC2 [419-427]		0	1098.51	100	3.682	97.979	94.511	100	67.837	100	35.631	100	100	2.75037e-17	0.942565	0.67853	0.601262	2.39613e-17	0.731699	2.5e-17	0.819895	2.38924e-17	2.49258e-17	14.03	23.19	7.63	12.68	4.5	15.92	14.42	15.79	4.73	38.84	4.17172e+07	1.38681e+06	3.88412e+07	3.53327e+07	6.58525e+07
High	YVTQQLIRA	9	[T].YVTQQLIRA.[A]		0.00120583	0.00139821	1	1	75	P0DTC2	P0DTC2 [1007-1015]		0	1091.62	1.583	100	12.172	1.213	1.509	1.353	1.254	30.296	0.793	0.625	0.99791	3.14746e-17	0.82321	0.961997	0.982811	0.984151	0.964131	0.822994	0.840578	0.789434	18.08	18.19	18	77.15	85.89	79.63	73.26	18.06	96.72	9.46	135345	2.87155e+07	1.05438e+06	105884	131632
High	AGSTPCNGVEGFN	13	[Q].AGSTPCNGVEGFN.[C]		0.000519377	0.00139821	1	1	80	P0DTC2	P0DTC2 [475-487]		0	1252.53	100		100	100	100	100	100	100	100	100	2.75037e-17		3.02097e-17	2.53846e-17	2.39613e-17	2.64074e-17	2.5e-17	3.08838e-17	2.38924e-17	2.49258e-17											3.07232e+06		7.41692e+06	1.50173e+06	5.2863e+06
High	AGFIKQYGDCLGD	13	[D].AGFIKQYGDCLGD.[I]		0.00269596	0.00139821	1	1	30	P0DTC2	P0DTC2 [831-843]		0	1386.64	1.319	2.437	6.71	3.46	7.323	1.83	10.115	9.673	8.703	8.615	0.955127	0.947154	0.935495	0.951113	0.990443	0.982814	0.963339	0.928278	0.992159	0.982082	37.95	25.97	29.38	83.34	85.16	109.53	37.95	33.37	37.11	100.98	249273	460724	1.2684e+06	771581	1.64574e+06
High	AGFIKQYGD	9	[D].AGFIKQYGD.[C]		5.63465e-05	0.00139821	1	1	428	P0DTC2	P0DTC2 [831-839]		0	998.494	100	8.293	83.544	100	94.638	30.507	84.353	19.448	84.847	76.225	2.75037e-17	0.969378	0.710025	2.53846e-17	0.659764	0.833229	0.66977	0.868775	0.638906	0.687755	33.88	43.91	28.78	33.88	33.88	33.88	33.88	33.88	33.88	92.33	3.48627e+07	2.19337e+06	2.45727e+07	3.18012e+07	2.66491e+07
High	YRLFRKSNLKPFERD	15	[L].YRLFRKSNLKPFERD.[I]		2.2872e-05	0.00139821	1	1	55	P0DTC2	P0DTC2 [453-467]		0	1969.08	0.115	0.01	0.029	0.01	0.01	0.01	0.01	0.01	0.01	0.01	0.784641	3.14746e-17	0.18517	2.53846e-17	2.39613e-17	2.64074e-17	2.5e-17	3.08838e-17	2.38924e-17	2.49258e-17	24.19	83.55	34.68	29.61	34.24	29.63		34.34	43.05	56.13	4.99742e+06	101981	1.26194e+06	450495	220508
High	AGCLIGAEHVNNS	13	[R].AGCLIGAEHVNNS.[Y]		0.00103326	0.00139821	1	1	81	P0DTC2	P0DTC2 [647-659]		0	1284.6	7.945	14.964	16.622	5.619	9.798	59.279	10.507	18.586	15.137	5.428	0.822853	0.890568	0.819678	0.78074	0.773898	0.750897	0.777392	0.821087	0.822707	0.877015	66.4	102.56	66.22	79.97	79.66	79.97	79.97	79.97	60.72	89.73	655821	2.08958e+06	1.372e+06	463806	808694
High	AGCLIGAEH	9	[R].AGCLIGAEH.[V]		0.00114337	0.00139821	1	1	114	P0DTC2	P0DTC2 [647-655]		0	870.414	100	100	100	100	100	100	100	100	100	100	2.75037e-17	3.14746e-17	3.02097e-17	2.53846e-17	2.39613e-17	2.64074e-17	2.5e-17	3.08838e-17	2.38924e-17	2.49258e-17											862694	78217.8	147932	4.85614e+06	1.4643e+06
High	YSVLYNSASFSTFKC	15	[D].YSVLYNSASFSTFKC.[Y]		0.00211562	0.00139821	1	1	6	P0DTC2	P0DTC2 [365-379]		0	1716.79	0.042	0.01	0.101	0.057	0.01	0.01	0.01	0.126	0.01	0.01	0.152473	3.14746e-17	0.177655	0.126833	2.39613e-17	2.64074e-17	2.5e-17	0.268884	2.38924e-17	2.49258e-17	58.63		62.83	59.04				86.66			70084.1		171094	94640.8
High	YTMSLGAEN	9	[A].YTMSLGAEN.[S]		0.00222414	0.00139821	1	1	3	P0DTC2	P0DTC2 [695-703]		0	985.43	15.935	1.21	10.64	15.838	12.58	4.357	12.877	2.813	12.495	6.954	0.901487	0.904012	0.994552	0.848943	0.962432	0.999947	0.962122	0.991688	0.961012	0.991907	30.53	34.26	20.7	33.91	25.07	28.78	31.02	23.96	23.57	105.44	4.29324e+06	307254	2.61258e+06	4.26699e+06	3.38937e+06
High	AHFPREGVF	9	[K].AHFPREGVF.[V]		0.000737253	0.00139821	1	1	286	P0DTC2	P0DTC2 [1087-1095]		0	1059.54	100	100	100	100	100	100	100	100	100	100	2.75037e-17	3.14746e-17	3.02097e-17	2.53846e-17	2.39613e-17	2.64074e-17	2.5e-17	3.08838e-17	2.38924e-17	2.49258e-17	32.2	26.66	29.29	26.66	30.88	26.66	26.03	26.66	26.66	54.14	2.10895e+07	4.93843e+07	2.55134e+07	2.54942e+07	2.49657e+07
High	AGAAAYYVGYLQPRTF	16	[T].AGAAAYYVGYLQPRTF.[L]		0.00120937	0.00139821	1	1	3	P0DTC2	P0DTC2 [260-275]		0	1747.88	0.01	0.01	0.01	0.01	0.01	0.01	0.01	0.01	0.01	0.01	2.75037e-17	3.14746e-17	3.02097e-17	2.53846e-17	2.39613e-17	2.64074e-17	2.5e-17	3.08838e-17	2.38924e-17	2.49258e-17
High	AEVQIDRLITG	11	[E].AEVQIDRLITG.[R]		0.00107659	0.00139821	1	1	63	P0DTC2	P0DTC2 [989-999]		0	1214.67	10.532	1.948	7.739	8.349	11.933	1.805	12.113	4.655	11.035	10.23	0.929101	0.923641	0.929669	0.915622	0.974011	0.927237	0.962122	0.913329	0.985153	0.955574	9.68	9.22	13.37	20.62	19.54	9.22	8.41	9.83	9.83	23.46	4.41279e+06	816359	3.19838e+06	3.60537e+06	5.12021e+06
High	YTSALLA	7	[Q].YTSALLA.[G]		0.00361317	0.00139821	1	1	35	P0DTC2	P0DTC2 [873-879]		0	738.403	3.812	10.034	24.046	2.446	4.942	29.077	5.09	22.023	4.57	4.101	0.944034	0.958977	0.837944	0.921918	0.91927	0.840849	0.917402	0.859981	0.87953	0.917584	24.06	23.51	27.76	24.06	25.83	24.06	24.06	24.06	18.63	47.82	1.6615e+06	4.37314e+06	1.01681e+07	1.06596e+06	2.15383e+06
High	AENSVAYSNNSIAIP	15	[G].AENSVAYSNNSIAIP.[T]		0.00278297	0.00139821	1	1	21	P0DTC2	P0DTC2 [701-715]		0	1549.75	0.01	0.01	0.01	0.01	0.01	0.01	0.01	0.01	0.01	0.02	2.75037e-17	3.14746e-17	3.02097e-17	2.53846e-17	2.39613e-17	2.64074e-17	2.5e-17	3.08838e-17	2.38924e-17	0.0884097	26.11	113.08	87.59	22.16	24.31	9.7	16.54	19.27	59.53	150.64	556486	562809	467388	262704	454742
High	AEIRASANLAAT	12	[A].AEIRASANLAAT.[K]		0.00722495	0.00139821	1	1	30	P0DTC2	P0DTC2 [1016-1027]		0	1187.64	100	100	100	100	100		100	100	100	100	2.75037e-17	3.14746e-17	3.02097e-17	2.53846e-17	2.39613e-17		2.5e-17	3.08838e-17	2.38924e-17	2.49258e-17											252470	4.82224e+06	2.02811e+06	106022	172942
High	AEHVNNSYECDIPIG	15	[G].AEHVNNSYECDIPIG.[A]		0.000241069	0.00139821	1	1	158	P0DTC2	P0DTC2 [653-667]		0	1660.73	0.049	0.382	0.078	0.057	0.074	0.431	0.083	0.214	0.085	0.064	0.724672	0.692649	0.33579	0.39763	0.13396	0.539639	0.181976	0.553106	0.131744	0.206245	13.54	33.04	41.06	17.91	10.86	11.19	14.59	11.57	15.23	42.27	2.85096e+06	2.39965e+07	4.74305e+06	3.29411e+06	4.44466e+06
High	YVPAQEKNF	9	[T].YVPAQEKNF.[T]		0.00209998	0.00139821	1	1	207	P0DTC2	P0DTC2 [1067-1075]		0	1095.55	5.064	18.183	11.905	2.448	6.352	14.776	6.668	14.298	9.535	5.612	0.94836	0.887112	0.912755	0.957132	0.94608	0.935879	0.973274	0.902987	0.999315	0.967433	20.42	30.1	33.8	28.71	32.58	24.73	31.61	29.5	32.21	104.37	7.82551e+06	2.64077e+07	1.47628e+07	3.53487e+06	8.87381e+06
High	ADYNYKLPDDFTG	13	[I].ADYNYKLPDDFTG.[C]		0.00140484	0.00139821	1	1	23	P0DTC2	P0DTC2 [419-431]		0	1518.67	0.01	48.623	7.395	2.075	6.675	100	11.636	100	15.307	6.644	2.75037e-17	0.791598	0.891896	0.954449	0.957923	2.64074e-17	0.940289	3.08838e-17	0.919852	0.934245		13.72	71.71	96.04	43.34	24.79	19.16	13.72	39.39	47.74		6.93256e+06	1.05431e+06	325485	1.22993e+06
High	YVSQPFLMDLEGKQ	14	[E].YVSQPFLMDLEGKQ.[G]	1xOxidation [M8]	0.00141392	0.00139821	1	1	10	P0DTC2	P0DTC2 [170-183]		0	1670.81	0.331	13.25	2.09	0.881	0.762	12.398	0.654	6.118	0.889	0.652	0.734105	0.91883	0.987527	0.891602	0.844432	0.953271	0.815363	0.916842	0.857453	0.795514	24.27	29.39	41.7	52.36	29.14	29.39	57.85	29.39	24.53	36.46	61171.5	2.45211e+06	386752	187791	141104
High	AEVQIDRLITGRLQS	15	[E].AEVQIDRLITGRLQS.[L]		0.000182203	0.00139821	1	1	18	P0DTC2	P0DTC2 [989-1003]		0	1698.95	0.016	0.01	0.018	0.012	0.01	0.01	0.01	0.017	0.01	0.01	0.567621	3.14746e-17	0.13289	0.179138	2.39613e-17	2.64074e-17	2.5e-17	0.129793	2.38924e-17	2.49258e-17	15.08	58.21	103.62	21.37	74.87	22.86	74.87	47.22	81.86	91	747988	416205	861190	590005	385983
High	ASTEKSNIIRGWIFG	15	[F].ASTEKSNIIRGWIFG.[T]		0.000181969	0.00139821	1	1	16	P0DTC2	P0DTC2 [93-107]		0	1678.89	0.015	0.01	0.01	0.01	0.01	0.01	0.01	0.013	0.01	0.01	0.560324	3.14746e-17	3.02097e-17	2.53846e-17	2.39613e-17	2.64074e-17	2.5e-17	0.103349	2.38924e-17	2.49258e-17	89.53			97.48		97.53	97.46	100.29			413872			198435
High	ASVVNIQKEIDRLN	14	[N].ASVVNIQKEIDRLN.[E]		0.00106535	0.00139821	1	1	11	P0DTC2	P0DTC2 [1174-1187]		0	1598.89	0.01	4.556	0.135	0.29	0.01	0.152	0.01	1.372	0.129	0.092	2.75037e-17	0.911711	0.361244	0.604818	2.39613e-17	0.391964	2.5e-17	0.862666	0.264715	0.225214		10.92	102.59	11.01		47.88		32.52	80.83	116.5		3.11391e+06	92409	193313
High	YNSASFSTFKCYGVS	15	[L].YNSASFSTFKCYGVS.[P]		0.000936451	0.00139821	1	1	18	P0DTC2	P0DTC2 [369-383]		0	1660.73	0.027	0.025	0.017	0.015	0.017	0.019	0.021	0.016	0.021	0.027	0.635671	0.141473	0.13142	0.206381	0.0367963	0.0614635	0.0606173	0.122198	0.0365475	0.112163	7.32	44.06	47.85	23.14	23.14	28.81	23.14	23.14	23.14	61.61	1.05828e+06	992739	676353	601327	673799
High	DLLFNKVTL	9	[E].DLLFNKVTL.[A]		0.00220709	0.00139821	1	1	6	P0DTC2	P0DTC2 [820-828]		0	1062.62	98.858	35.312	66.044	100	85.796	21.817	82.203	100	100	100	0.734105	0.833403	0.74096	2.53846e-17	0.675558	0.890018	0.676959	3.08838e-17	2.38924e-17	2.49258e-17	78.17	129.76	81.31	78.17	78.17	137.83	78.17	78.17	78.17	119.68	1.4795e+07	3.93491e+06	9.88413e+06	1.54644e+07	1.28401e+07
High	DLLFNKVT	8	[E].DLLFNKVT.[L]		0.00121292	0.00139821	1	1	61	P0DTC2	P0DTC2 [820-827]		0	949.535	71.785	1.355	17.667	100	45.536	7.061	39.099	5.936	32.593	39.806	0.751569	0.929102	0.936918	2.53846e-17	0.773898	0.981833	0.787504	0.947357	0.812604	0.782322	49.44	36.33	49.44	40.45	42.62	39.32	49.44	46.9	38.94	104.63	1.63438e+07	308394	4.02231e+06	2.79542e+07	1.03675e+07
High	DLICAQKFNGLT	12	[R].DLICAQKFNGLT.[V]		0.00311871	0.00139821	1	1	1	P0DTC2	P0DTC2 [848-859]		0	1322.68	0.01	19.507	0.01	0.01	0.01	0.01	0.01	0.638	0.01	0.01	2.75037e-17	0.843058	3.02097e-17	2.53846e-17	2.39613e-17	2.64074e-17	2.5e-17	0.838036	2.38924e-17	2.49258e-17		6.8						19.11				2.17334e+06
High	DLICAQKF	8	[R].DLICAQKF.[N]		0.000644164	0.00139821	1	1	182	P0DTC2	P0DTC2 [848-855]		0	937.481	29.966	44.386	21.458	29.763	28.185	47.822	27.17	23.415	23.698	25.452	0.813313	0.800708	0.859611	0.776402	0.852607	0.77621	0.838079	0.854773	0.864935	0.835667	28.87	62.04	28.87	43.62	28.87	28.87	28.87	42.91	28.87	80.3	7.63164e+06	8.16277e+06	5.46476e+06	7.57993e+06	7.17793e+06
High	YGDCLGDIAARDLIC	15	[Q].YGDCLGDIAARDLIC.[A]		0.000128487	0.00139821	1	1	8	P0DTC2	P0DTC2 [837-851]		0	1597.73	0.01	0.01	0.01	0.01	0.01	0.01	0.01	0.01	0.01	0.01	2.75037e-17	3.14746e-17	3.02097e-17	2.53846e-17	2.39613e-17	2.64074e-17	2.5e-17	3.08838e-17	2.38924e-17	2.49258e-17
High	YGVSPTKL	8	[C].YGVSPTKL.[N]		0.000916026	0.00139821	1	1	224	P0DTC2	P0DTC2 [380-387]		0	864.483	18.328	20.212	32.316	5.987	13.592	34.493	14.922	20.019	18.61	10.961	0.838302	0.87419	0.819678	0.951113	0.957923	0.819651	0.934776	0.864859	0.903927	0.943948	16.72	39.22	30.77	40.04	7.11	15.79	30.34	22.53	29.17	85.26	1.78278e+07	1.55672e+07	2.68211e+07	5.16793e+06	1.39944e+07
High	DLFLPFFSNVTWFHA	15	[Q].DLFLPFFSNVTWFHA.[I]		0.00147237	0.00139821	1	1	4	P0DTC2	P0DTC2 [53-67]		0	1840.91	0.01	0.194	0.01	0.01	0.01	0.262	0.286	0.45	0.01	0.01	2.75037e-17	0.22796	3.02097e-17	2.53846e-17	2.39613e-17	0.59738	0.635243	0.78574	2.38924e-17	2.49258e-17		53.48				24.55	27.39	23.57				35605.7
High	YHKNNKSWMESEFRV	15	[Y].YHKNNKSWMESEFRV.[Y]		0.000325968	0.00139821	1	1	36	P0DTC2	P0DTC2 [145-159]		0	1954.92	0.103	0.01	0.032	0.045	0.037	0.014	0.04	0.01	0.034	0.036	0.773016	3.14746e-17	0.198767	0.353573	0.0743953	0.0477434	0.102681	3.08838e-17	0.0586889	0.139891	38.84	30.39	38.23	38.23	38.23	39.13	41.51	54.81	38.23	73.51	2.79364e+06	280622	882998	1.21616e+06	1.00558e+06
High	DLEGKQGNFKNLRE	14	[M].DLEGKQGNFKNLRE.[F]		4.97939e-06	0.00139821	1	1	497	P0DTC2	P0DTC2 [178-191]		0	1647.84	100	100	100	100	100	100	100	100	100	100	2.75037e-17	3.14746e-17	3.02097e-17	2.53846e-17	2.39613e-17	2.64074e-17	2.5e-17	3.08838e-17	2.38924e-17	2.49258e-17	13.55	23.66	32.47	46.89	16.58	35.94	17.12	13.55	13.87	63.69	1.20874e+08	8.48139e+07	9.25507e+07	1.05172e+08	1.12394e+08
High	DLCFTNVYADS	11	[N].DLCFTNVYADS.[F]		0.00194039	0.00139821	1	1	246	P0DTC2	P0DTC2 [389-399]		0	1247.52	5.854	2.934	19.771	11.135	30.505	24.88	23.117	31.267	20.731	40.045	0.985347	0.901811	0.852706	0.888667	0.839369	0.861809	0.86861	0.831259	0.886184	0.78218	40.35	145.84	16.29	22.67	50.69	125.88	33.45	9	12.91	74.46	2.56286e+06	1.66053e+06	1.11904e+07	6.30211e+06	1.20741e+07
High	YHKNNKSWMESEFRV	15	[Y].YHKNNKSWMESEFRV.[Y]	1xOxidation [M9]	0.00235377	0.00139821	1	1	36	P0DTC2	P0DTC2 [145-159]		0	1970.92	0.075	0.01	0.01	0.01	0.01	0.01	0.01	0.01	0.01	0.01	0.751569	3.14746e-17	3.02097e-17	2.53846e-17	2.39613e-17	2.64074e-17	2.5e-17	3.08838e-17	2.38924e-17	2.49258e-17	25.98		32.8							14.08	722451		91548.7
High	DIADTTDAVRDP	12	[R].DIADTTDAVRDP.[Q]		0.000151772	0.00139821	1	1	382	P0DTC2	P0DTC2 [568-579]		0	1288.6	8.269	27.165	15.38	2.539	6.696	29.871	7.135	17.325	9.489	5.235	0.906786	0.837575	0.883882	0.960648	0.949854	0.83838	0.981129	0.88339	0.999315	0.959167	11.76	26.38	38.74	24.02	9.25	9.25	14.57	20.18	19.22	55.86	1.45416e+07	3.99925e+07	2.70284e+07	4.00175e+06	1.19914e+07
High	DIADTTDAVRD	11	[R].DIADTTDAVRD.[P]		0.00453467	0.00139821	1	1	32	P0DTC2	P0DTC2 [568-578]		0	1191.55	100	100	100	100	100	100	100	100	100	100	2.75037e-17	3.14746e-17	3.02097e-17	2.53846e-17	2.39613e-17	2.64074e-17	2.5e-17	3.08838e-17	2.38924e-17	2.49258e-17											402773	454957	482354	143710	181434
High	DIAARDLIC	9	[G].DIAARDLIC.[A]		0.000158571	0.00139821	1	1	750	P0DTC2	P0DTC2 [843-851]		0	989.508	6.368	2.179	6.034	6.645	6.435	6.612	6.502	5.105	6.248	6.309	0.929101	0.883726	0.997231	0.935479	0.947298	0.971452	0.968215	0.986847	0.939799	0.983209	22.79	45.15	15.23	14.37	13.41	14.96	7.47	15.4	17.4	45.15	3.45621e+07	1.39741e+07	3.65693e+07	4.3091e+07	4.12713e+07
High	DKYFKNHTSPDVDLG	15	[L].DKYFKNHTSPDVDLG.[D]		1.2036e-05	0.00139821	1	1	293	P0DTC2	P0DTC2 [1153-1167]		0	1735.83	0.844	1.077	0.879	0.53	0.683	0.416	0.683	0.713	0.744	0.627	0.929101	0.806488	0.805451	0.789048	0.562624	0.531002	0.624234	0.793009	0.563487	0.675364	25.81	28.69	36.82	25.81	25.81	25.81	25.81	25.81	25.81	67.97	1.12662e+08	1.36129e+08	1.10373e+08	7.07424e+07	9.12007e+07
High	DKYFKNHTSPDVD	13	[L].DKYFKNHTSPDVD.[L]		0.00199303	0.00139821	1	1	14	P0DTC2	P0DTC2 [1153-1165]		0	1565.72	0.751	1.726	0.923	0.665	0.867	0.312	0.952	0.627	0.805	0.62	0.751569	0.824184	0.728378	0.709278	0.655508	0.48347	0.692593	0.731171	0.552491	0.640397	45.69	66.57	55.96	64.3	59.95	44.95	95.59	19.17	31.95	89.02	772693	1.01479e+06	868863	502407	752724
High	DKYFKNHTSPD	11	[L].DKYFKNHTSPD.[V]		0.00036969	0.00139821	1	1	29	P0DTC2	P0DTC2 [1153-1163]		0	1351.63	3.248	1.239	1.498	9.493	6.604	0.925	5.58	1.302	5.939	3.255	0.987944	0.914845	0.943988	0.924946	0.998738	0.896754	0.991935	0.934269	0.999315	0.931165	64.94	67.04	67.04	67.04	67.04	46.16	64.7	67.04	67.04	127.72	757469	288827	349308	2.21375e+06	1.54015e+06
High	DLLFNKVTLADA	12	[E].DLLFNKVTLADA.[G]		0.00115108	0.00139821	1	1	46	P0DTC2	P0DTC2 [820-831]		0	1319.72	2.368	9.68	23.372	2.641	3.239	9.638	3.256	65.187	3.896	3.263	0.967671	0.944562	0.840867	0.988487	0.927212	0.990151	0.874143	0.750819	0.857766	0.997413	77.85	94.34	85.76	111.21	69.95	145.12	49.11	22.71	32.91	92.84	657367	1.69859e+06	1.10952e+07	318374	1.01041e+06
High	DILSRLDKV	9	[N].DILSRLDKV.[E]		0.000364226	0.00139821	1	1	395	P0DTC2	P0DTC2 [979-987]		0	1058.62	71.408	93.924	77.056	76.54	80.785	78.732	77.74	100	84.622	66.188	0.751569	0.715907	0.722064	0.629654	0.683195	0.714575	0.685512	3.08838e-17	0.639282	0.710555	25.85	23.99	27.96	14.93	9.33	16.82	42.61	20.72	27.98	59.79	5.13068e+07	7.39142e+07	5.83789e+07	6.35713e+07	6.58782e+07
High	DIPIGAGIC	9	[C].DIPIGAGIC.[A]		0.000946738	0.00139821	1	1	108	P0DTC2	P0DTC2 [663-671]		0	858.439	100	100	100	100	100	100	100	100	100	100	2.75037e-17	3.14746e-17	3.02097e-17	2.53846e-17	2.39613e-17	2.64074e-17	2.5e-17	3.08838e-17	2.38924e-17	2.49258e-17	33.82	24.88	35.25	35.15	44.52	24.61	24.61	24.61	24.61	65.54	2.64723e+07	6.75645e+06	2.12113e+07	3.04619e+07	2.65332e+07
High	DIPIGAGICASYQ	13	[C].DIPIGAGICASYQ.[T]		0.00376423	0.00139821	1	1	52	P0DTC2	P0DTC2 [663-675]		0	1307.63	40.98	4.182	51.739	74.386	76.649	13.119	74.691	75.132	69.865	100	0.797638	0.833631	0.786052	0.63182	0.691615	0.864101	0.692593	0.729431	0.680378	2.49258e-17	55.59	142.31	55.59	55.59	55.59	144.04	55.59	55.59	55.59	96.7	4.9441e+06	504547	6.24224e+06	8.97445e+06	9.24749e+06
High	DPLSETKCTLKSFT	14	[L].DPLSETKCTLKSFT.[V]		1.50066e-05	0.00139821	1	1	192	P0DTC2	P0DTC2 [294-307]		0	1569.78	2.662	2.767	2.797	3.672	2.926	2.432	2.873	3.733	2.11	1.646	0.990341	0.914845	0.912755	0.999172	0.826233	0.832831	0.848487	0.946934	0.763419	0.802185	9.04	7.67	46.94	9.62	7.59	20.44	9.72	5.81	19.81	112.17	2.52814e+07	2.57359e+07	2.60156e+07	3.49982e+07	2.73841e+07
High	DPLSETKCTL	10	[L].DPLSETKCTL.[K]		9.90411e-05	0.00139821	1	1	708	P0DTC2	P0DTC2 [294-303]		0	1106.54	100	20.104	100	100	100	52.031	100	91.649	100	100	2.75037e-17	0.875364	3.02097e-17	2.53846e-17	2.39613e-17	0.767318	2.5e-17	0.693311	2.38924e-17	2.49258e-17	48.44	99.23	40.43	39.76	48.44	46.77	48.44	48.44	48.44	70.85	4.78831e+07	7.2675e+06	4.01211e+07	5.01815e+07	4.99178e+07
High	DPLQPELDSFKEE	13	[Y].DPLQPELDSFKEE.[L]		0.00759118	0.00139821	1	1	27	P0DTC2	P0DTC2 [1139-1151]		0	1546.73	2.247	1.536	1.81	2.084	1.807	1.521	2.085	1.136	1.991	1.838	0.966909	0.931954	0.912755	0.968923	0.929003	0.939877	0.950442	0.902552	0.876315	0.916474	30.97	23.9	22.57	26.64	22.11	30.97	23.04	30.97	25.84	54.85	746423	510261	601312	717681	598126
High	DPFLGVYYHKNNKS	14	[N].DPFLGVYYHKNNKS.[W]		7.41523e-06	0.00139821	1	1	357	P0DTC2	P0DTC2 [138-151]		0	1681.83	75.625	23.612	50.124	63.576	67.939	68.434	70.396	37.579	68.472	47.479	0.746696	0.853587	0.788898	0.655736	0.703045	0.731699	0.702073	0.815494	0.682523	0.75494	18.58	41.08	13.38	42.45	28.66	13.38	13.38	21.01	13.38	116.12	1.06852e+08	3.90803e+07	7.08209e+07	1.10729e+08	1.05068e+08
High	DPFLGVYYHK	10	[N].DPFLGVYYHK.[N]		0.000127824	0.00139821	1	1	536	P0DTC2	P0DTC2 [138-147]		0	1238.62	29.034	5.818	14.274	37.818	35.412	20.429	33.251	14.601	31.779	29.007	0.815135	0.989066	0.894703	0.744892	0.816364	0.892299	0.808859	0.902552	0.815333	0.812918	25.55	24.24	25.55	25.55	25.55	25.55	25.55	25.55	25.55	57.67	6.91197e+07	1.38505e+07	3.39823e+07	9.00317e+07	8.43041e+07
High	DPFLGVYYH	9	[N].DPFLGVYYH.[K]		0.00163846	0.00139821	1	1	54	P0DTC2	P0DTC2 [138-146]		0	1110.53	100	100	100	100	100	100	100	100	100	100	2.75037e-17	3.14746e-17	3.02097e-17	2.53846e-17	2.39613e-17	2.64074e-17	2.5e-17	3.08838e-17	2.38924e-17	2.49258e-17											2.68769e+06	604580	1.80203e+06	2.38684e+06	2.19136e+06
High	DNPVLPFNDGVY	12	[F].DNPVLPFNDGVY.[F]		0.00110046	0.00139821	1	1	120	P0DTC2	P0DTC2 [80-91]		0	1349.64	2.184	100	10.56	6.446	7.645	100	7.021	100	9.538	8.599	0.982991	3.14746e-17	0.997231	0.910556	0.96692	2.64074e-17	0.981866	3.08838e-17	0.998607	0.953892	113.12	105.3	52.09	71.16	68.01	29.51	63.54	49.84	43.76	141.03	642910	7.40992e+07	2.79662e+06	1.1582e+06	1.49836e+06
High	DNPVLPFN	8	[F].DNPVLPFN.[D]		0.00201307	0.00139821	1	1	136	P0DTC2	P0DTC2 [80-87]		0	915.457	100	4.695	50.13	100	100	15.099	100	15.785	100	100	2.75037e-17	0.791456	0.793994	2.53846e-17	2.39613e-17	0.741646	2.5e-17	0.812836	2.38924e-17	2.49258e-17	11.12	25.31	7.22	16.58	21.97	16.84	7.35	29.08	9.56	30.52	2.83588e+07	334547	4.02946e+06	6.17358e+07	2.99073e+07
High	DKVEAEVQIDRLITG	15	[L].DKVEAEVQIDRLITG.[R]		2.33543e-05	0.00139821	1	1	90	P0DTC2	P0DTC2 [985-999]		0	1685.91	0.564	0.489	0.609	0.718	0.521	0.666	0.56	5.067	0.559	0.554	0.901458	0.731283	0.77795	0.82369	0.496209	0.647471	0.576875	0.986847	0.493876	0.648447	57.81	57.81	57.81	56.33	49.44	45.6	57.81	60.73	57.81	57.81	2.19041e+06	1.90083e+06	2.36738e+06	2.78905e+06	2.02301e+06
High	DITPCSFGGV	10	[L].DITPCSFGGV.[S]		0.00181551	0.00139821	1	1	111	P0DTC2	P0DTC2 [586-595]		0	995.45	100	100	100	100	100	100	100	100	100	100	2.75037e-17	3.14746e-17	3.02097e-17	2.53846e-17	2.39613e-17	2.64074e-17	2.5e-17	3.08838e-17	2.38924e-17	2.49258e-17											228226	9.6232e+06	969072	880800	3.21352e+06
High	YFPLQSYGFQPTNGV	15	[C].YFPLQSYGFQPTNGV.[G]		0.00342947	0.00139821	1	1	23	P0DTC2	P0DTC2 [489-503]		0	1717.82	0.026	0.01	0.01	0.01	0.01	0.01	0.01	0.012	0.01	0.024	0.629307	0.0681152	3.02097e-17	2.53846e-17	2.39613e-17	2.64074e-17	2.5e-17	0.100743	2.38924e-17	0.10365	82.31	80.54	106.64	57.46	80.54	61.61	61.61	88.05	61.61	80.54	1.65271e+06	636938	325602	482559	333769
High	DISGINASVVNI	12	[G].DISGINASVVNI.[Q]		0.00409414	0.00139821	1	1	21	P0DTC2	P0DTC2 [1168-1179]		0	1201.64	1.539	36.134	0.863	2.934	1.91	0.496	1.113	15.195	1.45	1.398	0.923208	0.808187	0.840867	0.972398	0.918482	0.771902	0.899592	0.897127	0.867195	0.89528	46.66	68.08	68.08	96.11	46.66	104.65	49.63	46.66	64.1	68.08	532185	1.27585e+07	298245	520751	660428
High	DLQELGKYEQYIK	13	[I].DLQELGKYEQYIK.[W]		7.32861e-06	0.00139821	1	1	246	P0DTC2	P0DTC2 [1199-1211]		0	1626.84	1.067	0.413	1.627	1.584	1.444	0.859	1.461	2.136	1.24	0.79	0.950017	0.707488	0.849722	0.911334	0.709501	0.69969	0.751622	0.889957	0.675613	0.710741	21.62	25.31	28.72	27.4	78.12	25.31	63.6	21.62	31.76	75.13	4.3807e+07	1.69489e+07	6.6814e+07	6.85762e+07	6.19477e+07
High	YGDCLGDIAAR	11	[Q].YGDCLGDIAAR.[D]		0.00104419	0.00139821	1	1	28	P0DTC2	P0DTC2 [837-847]		0	1153.53	100		100	100	100	100	100	100	100	100	2.75037e-17		3.02097e-17	2.53846e-17	2.39613e-17	2.64074e-17	2.5e-17	3.08838e-17	2.38924e-17	2.49258e-17											1.114e+06		738572	532383	773315
High	DLQELGKYE	9	[I].DLQELGKYE.[Q]		0.00035352	0.00139821	1	1	211	P0DTC2	P0DTC2 [1199-1207]		0	1094.54	100	100	100	100	100	100	100	100	100	100	2.75037e-17	3.14746e-17	3.02097e-17	2.53846e-17	2.39613e-17	2.64074e-17	2.5e-17	3.08838e-17	2.38924e-17	2.49258e-17											4.65562e+07	145420	9.0585e+06	4.05494e+07	2.03064e+07
High	DLPQGFSAL	9	[R].DLPQGFSAL.[E]		0.00109732	0.00139821	1	1	194	P0DTC2	P0DTC2 [215-223]		0	947.483	100	38.216	100	100	100	100	100	100	100	100	2.75037e-17	0.806488	3.02097e-17	2.53846e-17	2.39613e-17	2.64074e-17	2.5e-17	3.08838e-17	2.38924e-17	2.49258e-17	53.09	82.7	53.09	53.09	53.09	139.24	53.09	53.09	53.09	84.49	1.11168e+08	3.59305e+07	1.21468e+08	1.14536e+08	1.54257e+08
High	DLPIGINITRFQ	12	[V].DLPIGINITRFQ.[T]		0.000142476	0.00139821	1	1	44	P0DTC2	P0DTC2 [228-239]		0	1386.77	7.107	1.872	48.075	2.858	0.616	0.247	0.636	7.879	0.01	0.371	0.98624	0.995548	0.791564	0.950958	0.794509	0.599191	0.809057	0.905242	2.38924e-17	0.676564	93.93	88.68	93.93	33.85	31.18	109.44	33.67	26.83		57.13	2.34448e+06	502096	1.78429e+07	520974	115716
High	DLPIGINI	8	[V].DLPIGINI.[T]		0.00226598	0.00139821	1	1	17	P0DTC2	P0DTC2 [228-235]		0	854.498	11.437	1.532	11.418	16.466	10.863	4.287	7.812	10.449	11.93	14.485	0.929101	0.961798	0.855089	0.839455	0.88474	0.840118	0.848487	0.854773	0.88476	0.877321	102.29	101.48	59.75	59.75	79.13	47.04	69.84	46.18	59.75	140.52	2.11065e+06	181307	1.35126e+06	1.94862e+06	1.28562e+06
High	DISTEIYQAGSTP	13	[R].DISTEIYQAGSTP.[C]		0.00138991	0.00139821	1	1	135	P0DTC2	P0DTC2 [467-479]		0	1381.65	16.608	61.667	40.612	29.511	52.359	82.541	68.623	64.49	61.944	65.67	0.847341	0.771529	0.803108	0.776402	0.747747	0.706192	0.704959	0.752944	0.698372	0.710741	11.88	14.37	30.58	24.67	40.45	6.74	7.06	16.13	6.74	35.11	7.61803e+06	2.82763e+07	2.23409e+07	1.48078e+07	2.90108e+07
High	DKVEAEVQIDR	11	[L].DKVEAEVQIDR.[L]		0.000523106	0.00139821	1	1	112	P0DTC2	P0DTC2 [985-995]		0	1301.67	100	100	100	100	100	100	100	100	100	100	2.75037e-17	3.14746e-17	3.02097e-17	2.53846e-17	2.39613e-17	2.64074e-17	2.5e-17	3.08838e-17	2.38924e-17	2.49258e-17											4.68773e+06	759057	1.67108e+06	4.88567e+06	4.06097e+06
High	DKNTQEVFAQVKQ	13	[Q].DKNTQEVFAQVKQ.[I]		7.10252e-06	0.00139821	1	1	146	P0DTC2	P0DTC2 [775-787]		0	1534.79	100	57.678	51.087	59.492	100	48.974	100	69.546	100	81.605	2.75037e-17	0.778504	0.787309	0.669757	2.39613e-17	0.77621	2.5e-17	0.737994	2.38924e-17	0.676564	28.27	22.58	47.13	28.95	28.27	28.27	24.04	28.27	28.27	74.95	2.56411e+07	1.04498e+07	1.21976e+07	1.19316e+07	2.17719e+07
High	DGYFKIYSKHTPIN	14	[I].DGYFKIYSKHTPIN.[L]		0.00210621	0.00139821	1	1	34	P0DTC2	P0DTC2 [198-211]		0	1682.85	0.601	28.407	1.251	1.016	0.807	1.504	0.918	1.301	1.02	1.216	0.767879	0.833631	0.791564	0.81025	0.680141	0.76796	0.686884	0.815494	0.674501	0.753465	33.68	37.58	72.28	34.57	41.48	36.8	48.17	53.59	32.28	99.16	532052	2.05737e+07	1.17399e+06	676891	523711
High	DAGFIKQYGD	10	[A].DAGFIKQYGD.[C]		7.03829e-05	0.00139821	1	1	712	P0DTC2	P0DTC2 [830-839]		0	1113.52	7.153	1.736	8.494	7.747	13.079	7.238	14.053	5.5	13.317	12.753	0.918523	0.853711	0.948141	0.920254	0.962032	0.981833	0.944281	0.992221	0.951142	0.931165	13.21	24.16	19.43	21.47	11.52	11.52	11.52	11.5	11.52	22.37	4.67643e+07	1.04293e+07	5.60422e+07	5.12843e+07	8.65799e+07
High	DAGFIKQYG	9	[A].DAGFIKQYG.[D]		0.00251749	0.00139821	1	1	30	P0DTC2	P0DTC2 [830-838]		0	998.494	100	100	100	100	100	100	100	100	100	100	2.75037e-17	3.14746e-17	3.02097e-17	2.53846e-17	2.39613e-17	2.64074e-17	2.5e-17	3.08838e-17	2.38924e-17	2.49258e-17											1.48091e+06	1.39074e+06	1.79279e+06	1.32642e+06	2.26843e+06
High	DAGFIKQY	8	[A].DAGFIKQY.[G]		0.0061378	0.00139821	1	1	20	P0DTC2	P0DTC2 [830-837]		0	941.473	100	100	100	100	100	100	100	100	100	100	2.75037e-17	3.14746e-17	3.02097e-17	2.53846e-17	2.39613e-17	2.64074e-17	2.5e-17	3.08838e-17	2.38924e-17	2.49258e-17											979342	494657	1.32077e+06	580548	1.87016e+06
High	YKTPPIKDFGG	11	[I].YKTPPIKDFGG.[F]		0.00289017	0.00139821	1	1	42	P0DTC2	P0DTC2 [789-799]		0	1222.65	1.439	11.296	2.433	1.757	1.276	1.448	1.571	2.86	1.491	1.42	0.966909	0.937016	0.897838	0.920254	0.692531	0.767295	0.760958	0.917188	0.703757	0.789434	22.62	19.69	29.11	19.69	41.35	21.25	19.69	28.26	19.69	46.63	3.72396e+06	2.74417e+07	6.22158e+06	4.26772e+06	3.96292e+06
High	AYYVGYLQPRTF	12	[A].AYYVGYLQPRTF.[L]		0.00134816	0.00139821	1	1	101	P0DTC2	P0DTC2 [264-275]		0	1477.75	1.416	1.439	1.548	1.742	1.384	1.773	2.001	1.316	2.015	1.606	0.966388	0.833631	0.846302	0.920254	0.702625	0.793099	0.796957	0.848168	0.761485	0.798878	57.8	28.14	31.12	55.88	76.23	29.91	17.06	7.17	19.99	88.82	1.42212e+07	1.08192e+07	1.18681e+07	1.6646e+07	1.48837e+07
High	YKTPPIKDFGGFNFS	15	[I].YKTPPIKDFGGFNFS.[Q]		0.000210053	0.00139821	1	1	47	P0DTC2	P0DTC2 [789-803]		0	1717.86	0.016	0.01	0.01	0.011	0.01	0.01	0.01	0.01	0.01	0.01	0.565623	3.14746e-17	3.02097e-17	0.166715	2.39613e-17	2.64074e-17	2.5e-17	3.08838e-17	2.38924e-17	2.49258e-17	18.49	45.36	109.63	13.8	37.46	14.65	58.28	35.99	43.93	57.61	1.5079e+06	286983	615044	1.05848e+06	308810
High	AYTNSFTRGVYYP	13	[P].AYTNSFTRGVYYP.[D]		0.00768593	0.00139821	1	1	2	P0DTC2	P0DTC2 [27-39]		0	1538.73	0.01	0.01	0.01	0.01	0.01	0.01	0.01	0.01	0.01	0.01	2.75037e-17	3.14746e-17	3.02097e-17	2.53846e-17	2.39613e-17	2.64074e-17	2.5e-17	3.08838e-17	2.38924e-17	2.49258e-17
High	YIKWPWYIWLGFIAG	15	[Q].YIKWPWYIWLGFIAG.[L]		0.000944864	0.00139821	1	1	19	P0DTC2	P0DTC2 [1209-1223]		0	1913.01	2.555	1.476	2.175	1.924	1.806	1.563	1.372	1.457	1.828	0.978	0.995033	0.836508	0.88225	0.92757	0.745781	0.77621	0.747256	0.854773	0.743783	0.745592	21.92	37.95	40.73	10	13.52	39.22	42.78	95.42	49.87	99.42	6.74738e+06	3.89805e+06	5.74315e+06	5.01236e+06	4.58409e+06
High	DAGFIKQYGDC	11	[A].DAGFIKQYGDC.[L]		0.000681833	0.00139821	1	1	42	P0DTC2	P0DTC2 [830-840]		0	1216.53	100	100	100	100	100	100	100	100	100	100	2.75037e-17	3.14746e-17	3.02097e-17	2.53846e-17	2.39613e-17	2.64074e-17	2.5e-17	3.08838e-17	2.38924e-17	2.49258e-17											240286	742472	778134	270650	1.16888e+06
High	YLQPRTF	7	[G].YLQPRTF.[L]		0.00509869	0.00139821	1	1	69	P0DTC2	P0DTC2 [269-275]		0	924.494	2.428	8.383	11.128	0.142	1.31	1.293	1.351	7.184	1.683	0.793	0.993037	0.969378	0.916121	0.270698	0.64684	0.714575	0.709372	0.98031	0.728484	0.639445	44.06	31.62	39.57	45.25	44.08	21.36	14.47	16.99	22.31	74.96	3.66405e+06	1.07246e+07	1.32659e+07	216751	1.55527e+06
High	YLQPRTFLL	9	[G].YLQPRTFLL.[K]		0.00168334	0.00139821	1	1	5	P0DTC2	P0DTC2 [269-277]		0	1150.66	0.01	0.038	0.051	0.056	0.063	0.047	0.039	0.047	0.045	0.112	2.75037e-17	0.0724291	0.0705318	0.171544	0.0864664	0.0643424	0.0588275	0.050719	0.0360551	0.18618		53.66	39.89	35.01	14.52	37.19	27.61	29.03	27.57	40.57		67609.5	101149	128333	141150
High	AVLYQDVNCTEVPVA	15	[V].AVLYQDVNCTEVPVA.[I]		0.0055039	0.00139821	1	1	32	P0DTC2	P0DTC2 [609-623]		0	1620.79	0.047	0.031	0.05	0.076	0.047	0.031	0.039	0.049	0.034	0.045	0.71639	0.165782	0.259444	0.457561	0.090951	0.0931226	0.100759	0.254601	0.0572477	0.163255	16.14	75.65	45.74	53.05	48.52	75.15	20.64	24.77	28.6	113.69	2.14604e+06	1.44907e+06	2.03849e+06	2.57782e+06	1.79582e+06
High	AVLYQDV	7	[V].AVLYQDV.[N]		0.00117461	0.00139821	1	1	84	P0DTC2	P0DTC2 [609-615]		0	807.425	66.35	2.46	42.291	57.791	41.776	3.43	42.928	9.245	39.507	44.11	0.755514	0.882351	0.798894	0.673987	0.786324	0.858675	0.773522	0.968271	0.773994	0.768644	12.11	16.35	12.86	23.1	8.63	6.78	14.89	19.15	22.13	15.03	3.75927e+07	1.26988e+06	2.33073e+07	3.18097e+07	2.36697e+07
High	AVDCALDPLSET	12	[D].AVDCALDPLSET.[K]		0.000974118	0.00139821	1	1	24	P0DTC2	P0DTC2 [288-299]		0	1233.57	100		100	100	100		100	100	100	100	2.75037e-17		3.02097e-17	2.53846e-17	2.39613e-17		2.5e-17	3.08838e-17	2.38924e-17	2.49258e-17											810752		599414	2.21506e+06	1.68625e+06
High	YLQPRTFLLKYNE	13	[G].YLQPRTFLLKYNE.[N]		0.0020364	0.00139821	1	1	4	P0DTC2	P0DTC2 [269-281]		0	1684.91	0.01	0.01	0.01	0.01	0.01	0.01	0.01	0.01	0.01	0.01	2.75037e-17	3.14746e-17	3.02097e-17	2.53846e-17	2.39613e-17	2.64074e-17	2.5e-17	3.08838e-17	2.38924e-17	2.49258e-17
High	YLQPRTFLLKYNENG	15	[G].YLQPRTFLLKYNENG.[T]		0.000371067	0.00139821	1	1	20	P0DTC2	P0DTC2 [269-283]		0	1855.97	0.022	0.01	0.04	0.042	0.052	0.025	0.054	0.036	0.051	0.049	0.61627	0.068817	0.228276	0.343853	0.10051	0.0775113	0.130574	0.206708	0.0840061	0.173083	31.14	31.92	54.32	41.67	33.86	27.56	27.56	34.83	21.72	42.82	2.29686e+06	1.01577e+06	3.46874e+06	4.50072e+06	5.38013e+06
High	ATKMSECVLGQSKR	14	[A].ATKMSECVLGQSKR.[V]		0.0024155	0.00139821	1	1	10	P0DTC2	P0DTC2 [1026-1039]		0	1537.78	0.01	0.331	1.636	0.01	0.01	0.01	0.01	0.01	0.01	0.01	2.75037e-17	0.564292	0.856737	2.53846e-17	2.39613e-17	2.64074e-17	2.5e-17	3.08838e-17	2.38924e-17	2.49258e-17		34.78	38.14									179294	829269
High	YNENGTITDAVDC	13	[K].YNENGTITDAVDC.[A]		0.00125555	0.00139821	1	1	8	P0DTC2	P0DTC2 [279-291]		0	1414.58	100	100		100		100	100	100	100		2.75037e-17	3.14746e-17		2.53846e-17		2.64074e-17	2.5e-17	3.08838e-17	2.38924e-17												155312	9.57576e+06		240074
High	AWNSNNLDSKVGG	13	[I].AWNSNNLDSKVGG.[N]		2.80317e-05	0.00139821	1	1	157	P0DTC2	P0DTC2 [435-447]		0	1361.64	100	100	100	56.906	100	100	100	100	100	100	2.75037e-17	3.14746e-17	3.02097e-17	0.677395	2.39613e-17	2.64074e-17	2.5e-17	3.08838e-17	2.38924e-17	2.49258e-17	28.28	29.75	9.39	26.99	4.19	12.84	14.05	15.77	35.67	82.36	3.4859e+07	1.88584e+07	5.12711e+07	1.06298e+07	3.72255e+07
High	VTTEILPVSMTKTS	14	[S].VTTEILPVSMTKTS.[V]	1xOxidation [M10]	0.00522944	0.00139821	1	1	20	P0DTC2	P0DTC2 [722-735]		0	1522.8	0.064	0.178	0.189	0.019	0.01	0.131	0.037	0.102	0.04	0.032	0.294172	0.438078	0.147203	0.23072	2.39613e-17	0.272484	0.0918597	0.172851	0.0643485	0.0868177	34.85	31.92	31.92	31.35		48.95	32.87	40.69	31.92	39.43	241949	668153	708992	70318
High	DAGFIKQYGDCLGD	14	[A].DAGFIKQYGDCLGD.[I]		1.36428e-05	0.00139821	1	1	247	P0DTC2	P0DTC2 [830-843]		0	1501.66	20.231	47.493	100	75.987	100	87.111	100	100	100	100	0.822853	0.803722	3.02097e-17	0.629654	2.39613e-17	0.700744	2.5e-17	3.08838e-17	2.38924e-17	2.49258e-17	15.67	19.59	18.61	32.65	17.57	14.58	17.57	12.45	16.53	17.65	1.61473e+06	3.91491e+06	9.94339e+06	6.2637e+06	1.78591e+07
High	DAVDCALDPLSET	13	[T].DAVDCALDPLSET.[K]		0.000607401	0.00139821	1	1	161	P0DTC2	P0DTC2 [287-299]		0	1348.59	50.873	1.851	29.427	71.825	56.347	3.35	41.067	14.594	39.908	100	0.773016	0.993577	0.842349	0.635286	0.737601	0.860096	0.779346	0.874901	0.773705	2.49258e-17	31.9	86.2	46.7	40.65	61.8	99.83	31.9	31.9	41.98	81.15	6.4874e+06	171842	3.27529e+06	8.58928e+06	5.33938e+06
High	DGYFKIYSKH	10	[I].DGYFKIYSKH.[T]		0.000773649	0.00139821	1	1	64	P0DTC2	P0DTC2 [198-207]		0	1257.63	22.914	67.29	45.284	23.472	20.221	20.033	19.314	15.768	21.192	12.751	0.829172	0.76804	0.811973	0.796089	0.874934	0.850128	0.853893	0.843994	0.860044	0.874772	48.02	50.49	48.03	50.56	49.57	50.31	51.77	49.61	50.97	104.59	2.32193e+06	6.47672e+06	4.14646e+06	2.26469e+06	2.13601e+06
High	YHLMSFPQSAPHG	13	[G].YHLMSFPQSAPHG.[V]		4.72049e-05	0.00139821	1	1	113	P0DTC2	P0DTC2 [1047-1059]		0	1471.68	100	100	100	100	100	100	100	100	100	100	2.75037e-17	3.14746e-17	3.02097e-17	2.53846e-17	2.39613e-17	2.64074e-17	2.5e-17	3.08838e-17	2.38924e-17	2.49258e-17											3.37125e+06	3.43855e+06	1.36989e+06	5.00535e+06	2.8885e+06
High	YHLMSFPQSAPHG	13	[G].YHLMSFPQSAPHG.[V]	1xOxidation [M4]	0.000136532	0.00139821	1	1	44	P0DTC2	P0DTC2 [1047-1059]		0	1487.67	100	100	100	100	100	100	100	100	100	100	2.75037e-17	3.14746e-17	3.02097e-17	2.53846e-17	2.39613e-17	2.64074e-17	2.5e-17	3.08838e-17	2.38924e-17	2.49258e-17											816232	3.13016e+06	1.79362e+06	927871	584072
High	DGKAHFPREGVF	12	[H].DGKAHFPREGVF.[V]		0.00283833	0.00139821	1	1	47	P0DTC2	P0DTC2 [1084-1095]		0	1359.68	6.064	12.836	2.363	7.708	6.093	5.693	6.152	2.456	6.293	6.412	0.999896	0.938247	0.935495	0.957132	0.957278	0.964921	0.956733	0.973204	0.935617	0.971732	32.01	15.37	15.51	15.06	25.45	14.72	14.72	28.06	17.87	49	2.14171e+06	4.14051e+06	762149	2.48647e+06	2.07197e+06
High	DFCGKGYHLMSFPQS	15	[V].DFCGKGYHLMSFPQS.[A]	1xOxidation [M10]	0.00301509	0.00139821	1	1	15	P0DTC2	P0DTC2 [1041-1055]		0	1732.75	0.01	0.238	0.01	0.01	0.01	0.042	0.066	0.121	0.01	0.01	2.75037e-17	0.288146	3.02097e-17	2.53846e-17	2.39613e-17	0.0533514	0.0915406	0.169439	2.38924e-17	2.49258e-17		39.44				53.87	36.05	53.88				660380
High	DFCGKGYHLMSFPQS	15	[V].DFCGKGYHLMSFPQS.[A]		0.00132195	0.00139821	1	1	20	P0DTC2	P0DTC2 [1041-1055]		0	1716.75	0.01	0.017	0.01	0.01	0.01	0.01	0.01	0.01	0.01	0.01	2.75037e-17	0.101332	3.02097e-17	2.53846e-17	2.39613e-17	2.64074e-17	2.5e-17	3.08838e-17	2.38924e-17	2.49258e-17	29.01	31.65						29.43			49186.6	107085
High	YKLPDDFTG	9	[N].YKLPDDFTG.[C]		0.000630272	0.00139821	1	1	80	P0DTC2	P0DTC2 [423-431]		0	1055.5	57.412	3.604	100	100	100	13.297	100	68.992	100	100	0.762962	0.840798	3.02097e-17	2.53846e-17	2.39613e-17	0.840849	2.5e-17	0.740106	2.38924e-17	2.49258e-17	33.46	28.04	37.16	37.16	37.16	31.72	37.16	29.56	30.46	61.89	7.03943e+06	400945	4.12955e+07	1.39476e+07	1.93158e+07
High	DEVRQIAPGQTGKIA	15	[G].DEVRQIAPGQTGKIA.[D]		0.000110864	0.00139821	1	1	171	P0DTC2	P0DTC2 [405-419]		0	1582.85	0.03	0.755	0.179	0.016	0.025	0.253	0.026	0.218	0.041	0.02	0.652852	0.789983	0.514406	0.208319	0.0514496	0.407524	0.072432	0.556771	0.0689889	0.0883061	32.91	32.29	43.2	82.41	22.38	15.17	11.02	30.11	30.39	105.51	2.59145e+06	6.70318e+07	1.43593e+07	1.16778e+06	2.39077e+06
High	DAVDCALDP	9	[T].DAVDCALDP.[L]		0.00609383	0.00139821	1	1	18	P0DTC2	P0DTC2 [287-295]		0	918.387	100	1.986	85.292	100	100	5.299	100	12.625	100	100	2.75037e-17	0.969378	0.685782	2.53846e-17	2.39613e-17	0.761554	2.5e-17	0.576577	2.38924e-17	2.49258e-17	43.92	43.59	43.45	40.29	44.04	43.54	45.04	46.37	43.05	111.79	1.06659e+07	84473.6	3.88749e+06	1.00222e+07	5.92547e+06
High	DEVRQIAPGQTG	12	[G].DEVRQIAPGQTG.[K]		0.00347757	0.00139821	1	1	46	P0DTC2	P0DTC2 [405-416]		0	1270.64	1.141	0.891	1.164	1.324	1.284	1.04	1.554	0.678	1.425	0.996	0.883091	0.825476	0.869013	0.901931	0.870974	0.863175	0.917402	0.823043	0.860044	0.81126	19.68	60.97	49.02	41.49	45.68	31.85	66.5	25.02	41.74	92.96	495025	388567	393851	445100	480440
High	YKTPPIK	7	[I].YKTPPIK.[D]		0.00129788	0.00139821	1	1	193	P0DTC2	P0DTC2 [789-795]		0	846.508	9.067	1.804	1.581	100	100	63.414	100	3.959	100	99.04	0.640912	0.992316	0.971933	2.53846e-17	2.39613e-17	0.471303	2.5e-17	0.815494	2.38924e-17	0.579034	43.91	56.79	41.92	46.85	45.86	44.09	38.93	46.39	43.58	104.57	220240	41659.7	44961.2	5.9778e+06	3.3177e+06
High	YKTPPIKDF	9	[I].YKTPPIKDF.[G]		0.00535201	0.00139821	1	1	14	P0DTC2	P0DTC2 [789-797]		0	1108.6	0.01	2.597	1.311	0.01	0.01	0.01	0.01	0.51	0.01	0.01	2.75037e-17	0.9548	0.920914	2.53846e-17	2.39613e-17	2.64074e-17	2.5e-17	0.802017	2.38924e-17	2.49258e-17		32.82	51.52					48.25				532597	305322
High	DEDDSEPVLKGVKLHYT	17	[F].DEDDSEPVLKGVKLHYT.[-]		1.95001e-06	0.00139821	1	1	554	P0DTC2	P0DTC2 [1257-1273]		0	1944.95	1.13	1.089	1.005	0.43	0.635	1.025	0.691	0.784	0.685	0.641	0.952838	0.806488	0.819553	0.770232	0.543542	0.722036	0.627602	0.802017	0.544914	0.676564	15.6	12.31	10.66	21.26	11.08	10.31	11.08	12.89	11.08	38.62	1.88121e+08	1.85905e+08	1.71568e+08	7.33801e+07	1.08406e+08
High	DEDDSEPVLKG	11	[F].DEDDSEPVLKG.[V]		0.00356234	0.00139821	1	1	38	P0DTC2	P0DTC2 [1257-1267]		0	1203.54	55.493	0.596	15.195	15.003	9.532	0.01	1.336	0.921	8.802	9.102	0.683549	0.754235	0.554563	0.624935	0.646478	2.64074e-17	0.981129	0.902552	0.657997	0.640397	37.26	40.79	39.55	50.17	37.35		45.14	45.92	37.26	112.19	1.73352e+06	20528.7	480529	624494	363475
High	DDSEPVLKGVKLHYT	15	[E].DDSEPVLKGVKLHYT.[-]		0.00027228	0.00139821	1	1	65	P0DTC2	P0DTC2 [1259-1273]		0	1700.89	15.988	7.717	10.965	7.353	13.981	7.367	15.514	16.328	15.127	10.733	0.899581	0.979043	0.997231	0.961013	0.953384	0.993169	0.927508	0.910263	0.935617	0.962979	38.52	25.41	38.52	31.59	33.58	35.33	37.54	38.52	38.52	91.05	4.43609e+06	2.14112e+06	3.04236e+06	2.04033e+06	4.05352e+06
High	DCALDPLSETKCTL	14	[V].DCALDPLSETKCTL.[K]		0.00294348	0.00139821	1	1	1	P0DTC2	P0DTC2 [290-303]		0	1508.7						100										2.64074e-17
High	DAVRDPQTLEILDI	14	[T].DAVRDPQTLEILDI.[T]		0.00132739	0.00139821	1	1	18	P0DTC2	P0DTC2 [574-587]		0	1597.84	0.22	0.875	0.409	0.493	0.28	0.918	0.257	0.677	0.323	0.294	0.665502	0.793874	0.388054	0.780633	0.343862	0.705976	0.382225	0.786962	0.355057	0.494647	58.39	70.69	52.62	27.18	23.55	36.68	68.77	59.83	72.03	103.57	805068	2.24584e+06	1.42045e+06	1.60161e+06	1.02482e+06
High	DAVRDPQTLE	10	[T].DAVRDPQTLE.[I]		0.00130982	0.00139821	1	1	48	P0DTC2	P0DTC2 [574-583]		0	1143.56	21.999	0.691	5.38	29.648	12.81	2.837	10.195	2.102	12.368	7.392	0.836431	0.789983	0.837944	0.776402	0.852607	0.891952	0.804165	0.928035	0.863561	0.92318	36.04	33.76	28.37	53.01	27.32	27.32	21.72	30.49	29.28	102.21	2.26998e+06	73070.5	555107	4.153e+06	1.32176e+06
High	DEVRQIAPGQT	11	[G].DEVRQIAPGQT.[G]		5.72332e-05	0.00139821	1	1	562	P0DTC2	P0DTC2 [405-415]		0	1213.62	9.762	2.269	3.709	7.785	9.269	5.909	8.066	3.301	8.676	7.359	0.899581	0.889533	0.94066	0.920254	0.990443	0.95707	0.994426	0.931565	0.993555	0.997413	4.5	32.51	36.16	27.48	12.92	18.93	3.49	30.88	23.77	71.49	3.24635e+07	9.11517e+06	1.51988e+07	3.02178e+07	3.24058e+07
High	FTNVYADSFVIR	12	[C].FTNVYADSFVIR.[G]		0.00256462	0.00139821	1	1	5	P0DTC2	P0DTC2 [392-403]		0	1431.73	0.227	0.205	0.182	0.273	0.242	0.166	0.205	0.139	0.01	0.01	0.61627	0.330306	0.423453	0.616289	0.476355	0.43504	0.475505	0.370692	2.38924e-17	2.49258e-17	17.93	17.22	17.25	19.44	17.78	27.61	17.25	33.82			174747	157519	140176	212932	197985
High	FPNITNLCPFGEVFN	15	[R].FPNITNLCPFGEVFN.[A]		0.00249237	0.00139821	1	1	5	P0DTC2	P0DTC2 [329-343]		0	1711.81	0.01	0.01	0.683	1.306	0.01	0.564	0.577	4.582	0.684	0.01	2.75037e-17	3.14746e-17	0.816358	0.972398	2.39613e-17	0.799422	0.802424	0.804285	0.806853	2.49258e-17			74.22	85.28		88.26	103.22	78.33	59.84				70303.1	130671
High	FTVEKGIYQTSNFR	14	[S].FTVEKGIYQTSNFR.[V]		1.8515e-05	0.00139821	1	1	27	P0DTC2	P0DTC2 [306-319]		0	1689.86	0.156	0.076	0.512	0.012	0.011	0.017	0.01	0.027	0.01	0.01	0.805441	0.301751	0.74096	0.174243	0.0243947	0.0557327	2.5e-17	0.174254	2.38924e-17	2.49258e-17	17.89	34.06	17.89	47.39	20.21	19.49	35.91	17.89	70.12		2.1923e+06	966560	7.18128e+06	155789	155044
High	KKFLPFQQFGR	11	[N].KKFLPFQQFGR.[D]		0.000833884	0.00139821	1	1	105	P0DTC2	P0DTC2 [557-567]		0	1395.79	7.642	9.585	24.919	0.713	0.475	0.076	0.517	9.021	0.759	0.291	0.91301	0.9548	0.834256	0.770346	0.5688	0.236024	0.650183	0.950143	0.633391	0.518535	11.66	8.98	15.01	29.74	20.93	14.64	5.83	11.18	19.35	43.55	6.36412e+06	7.59647e+06	1.88871e+07	570286	357251
High	KKFLPFQQFG	10	[N].KKFLPFQQFG.[R]		0.00221729	0.00139821	1	1	8	P0DTC2	P0DTC2 [557-566]		0	1239.69	0.181	0.263	0.146	0.197	0.202	0.192	0.225	0.145	0.2	0.21	0.815135	0.593753	0.469492	0.63853	0.279526	0.347203	0.353424	0.467674	0.257859	0.415634	15.01	8.94	28.59	25.02	23.97	17.02	16.31	2.86	13.09	23.97	1.03229e+06	1.60279e+06	861921	1.24899e+06	1.27161e+06
High	KKFLPFQQF	9	[N].KKFLPFQQF.[G]		0.00064564	0.00139821	1	1	9	P0DTC2	P0DTC2 [557-565]		0	1182.67	0.01	0.692	0.071	0.01	0.01	0.01	0.01	0.144	0.01	0.01	2.75037e-17	0.775178	0.0330252	2.53846e-17	2.39613e-17	2.64074e-17	2.5e-17	0.251534	2.38924e-17	2.49258e-17		15.36	83.55					9.55				2.70048e+06	276808
High	KKFLPFQQ	8	[N].KKFLPFQQ.[F]		0.00268656	0.00139821	1	1	26	P0DTC2	P0DTC2 [557-564]		0	1035.6	0.669	0.992	0.817	0.459	0.545	0.472	0.536	0.608	0.546	0.583	0.741024	0.723534	0.514647	0.61023	0.462564	0.4607	0.419571	0.519394	0.392552	0.557132	22.9	36.82	15.5	15.5	15.5	29.63	15.52	15.5	56.77	54.83	1.135e+06	1.39423e+06	1.43406e+06	806014	956582
High	KKFLPFQ	7	[N].KKFLPFQ.[Q]		0.0002498	0.00139821	1	1	128	P0DTC2	P0DTC2 [557-563]		0	907.54	14.24	1.023	3.174	10.358	4.375	4.68	4.19	0.774	3.873	4.304	0.860635	0.803722	0.920914	0.891602	0.89753	0.923636	0.913278	0.776643	0.867195	0.934415	4.76	23	7.29	22.12	24.33	17.3	21.51	7.53	22.85	66.23	4.33797e+07	2.88887e+06	9.49777e+06	3.0351e+07	1.24401e+07
High	KHTPINLVRDLPQG	14	[S].KHTPINLVRDLPQG.[F]		0.000312367	0.00139821	1	1	120	P0DTC2	P0DTC2 [206-219]		0	1587.9	16.451	59.189	10.328	18.244	11.25	17.349	9.626	10.799	10.277	9.289	0.847618	0.774028	0.925063	0.830537	0.98262	0.914885	0.9872	0.928825	0.993555	0.966727	37.51	10.79	24.75	9.03	31.95	6.31	43.42	15.29	12.35	68.98	1.87508e+07	5.63778e+07	1.06637e+07	1.65951e+07	1.24384e+07
High	KHTPINLVRD	10	[S].KHTPINLVRD.[L]		0.000490349	0.00139821	1	1	578	P0DTC2	P0DTC2 [206-215]		0	1192.68	11.527	50.65	26.124	11.651	19.405	22.733	18.168	34.264	22.344	12.807	0.884195	0.789983	0.833573	0.886271	0.915592	0.876659	0.908715	0.822994	0.875061	0.931165	16.91	28.75	21.53	38.26	21.53	25.39	26.48	21.55	23.88	59.52	1.29195e+07	5.91853e+07	2.92804e+07	1.30593e+07	2.17502e+07
High	KGYHLMSFPQSAPHG	15	[G].KGYHLMSFPQSAPHG.[V]	1xOxidation [M6]	1.16495e-05	0.00139821	1	1	209	P0DTC2	P0DTC2 [1045-1059]		0	1672.79	0.078	0.385	0.168	0.089	0.051	0.075	0.052	0.078	0.048	0.046	0.754302	0.69453	0.499329	0.492137	0.0985199	0.186082	0.127026	0.337988	0.0801068	0.165702	30.59	79.37	53.59	71.69	18.52	36.65	20.5	21.23	7.87	58.85	2.43e+06	8.38131e+06	4.1509e+06	1.96024e+06	1.63076e+06
High	KGYHLMSFPQSAPHG	15	[G].KGYHLMSFPQSAPHG.[V]		4.3585e-06	0.00139821	1	1	117	P0DTC2	P0DTC2 [1045-1059]		0	1656.8	0.016	0.047	0.052	0.01	0.01	0.034	0.01	0.016	0.01	0.01	0.57082	0.219863	0.263975	2.53846e-17	2.39613e-17	0.0989685	2.5e-17	0.12542	2.38924e-17	2.49258e-17	22.91	29.98	37.58	66.17	20.99	24.17	29.98	29.98	17.02	96.81	835927	2.85808e+06	2.69833e+06	251656	187388
High	VIAWNSNNLDSK	12	[C].VIAWNSNNLDSK.[V]		0.000941121	0.00139821	1	1	3	P0DTC2	P0DTC2 [433-444]		0	1360.69	0.01	0.01	0.01	0.104	0.066	0.053	0.01	0.217	0.065	0.081	2.75037e-17	3.14746e-17	3.02097e-17	0.347657	0.114781	0.142427	2.5e-17	0.500738	0.0994076	0.159113				28.38	16.54	24.4		25.4	24.39	27.13				111169	76716.5
High	VIAWNSNNLDSKVG	14	[C].VIAWNSNNLDSKVG.[G]		0.000976974	0.00139821	1	1	5	P0DTC2	P0DTC2 [433-446]		0	1516.78	0.01	0.01	0.01	0.01	0.01	0.01	0.01	0.01	0.01	0.01	2.75037e-17	3.14746e-17	3.02097e-17	2.53846e-17	2.39613e-17	2.64074e-17	2.5e-17	3.08838e-17	2.38924e-17	2.49258e-17
High	VIAWNSNNLDSKVGG	15	[C].VIAWNSNNLDSKVGG.[N]		0.000114364	0.00139821	1	1	58	P0DTC2	P0DTC2 [433-447]		0	1573.8	0.01	0.209	0.034	0.01	0.01	0.011	0.01	0.023	0.01	0.01	2.75037e-17	0.537399	0.202416	2.53846e-17	2.39613e-17	0.0374463	2.5e-17	0.157614	2.38924e-17	2.49258e-17	18.75	47.74	85.5	129.04	25.02	29.92	17.53	25.23	75.97	126.87	1.10811e+06	3.67271e+07	5.42002e+06	889697	723140
High	KGYHLMS	7	[G].KGYHLMS.[F]		0.00536447	0.00139821	1	1	87	P0DTC2	P0DTC2 [1045-1051]		0	835.413	20.153	2.755	14.302	13.427	19.004	32.214	12.05	7.755	16.582	10.04	0.828947	0.906916	0.840867	0.776805	0.821528	0.81326	0.766232	0.80147	0.81385	0.818349	48.08	38.37	57.4	41.66	41.68	35.58	26.71	32.58	45.84	91.01	1.77471e+06	223925	1.40644e+06	1.14601e+06	1.58241e+06
High	KGIYQTSNFRVQPT	14	[E].KGIYQTSNFRVQPT.[E]		0.00633279	0.00139821	1	1	3	P0DTC2	P0DTC2 [310-323]		0	1638.86	0.01	0.01	0.01	0.01	0.01	0.01	0.01	0.01	0.01	0.01	2.75037e-17	3.14746e-17	3.02097e-17	2.53846e-17	2.39613e-17	2.64074e-17	2.5e-17	3.08838e-17	2.38924e-17	2.49258e-17
High	KGIYQTSNFR	10	[E].KGIYQTSNFR.[V]		0.000320703	0.00139821	1	1	79	P0DTC2	P0DTC2 [310-319]		0	1213.63	67.08	15.618	24.923	56.741	61.121	45.025	69.106	26.665	67.036	59.928	0.755381	0.909431	0.834256	0.67756	0.725609	0.784017	0.704959	0.847377	0.684941	0.720354	14.31	15.84	15.84	19.57	23.08	30.21	38.39	18.66	31.66	69.11	2.22646e+07	5.30488e+06	8.58487e+06	1.88331e+07	1.89583e+07
High	KFNGLTVLPPLLTD	14	[Q].KFNGLTVLPPLLTD.[E]		0.000605291	0.00139821	1	1	45	P0DTC2	P0DTC2 [854-867]		0	1527.88	0.01	4.076	0.719	0.062	0.01	0.38	0.01	18.671	0.273	0.01	2.75037e-17	0.932859	0.74096	0.233952	2.39613e-17	0.692562	2.5e-17	0.874901	0.424056	2.49258e-17		107.37	71.22	107.37		86.07		57.43	33.38			3.58413e+06	574990	49910.8
High	VIAWNSNNLDSKVGGN	16	[C].VIAWNSNNLDSKVGGN.[Y]		0.000320302	0.00139821	1	1	9	P0DTC2	P0DTC2 [433-448]		0	1687.84	0.01	0.509	0.121	0.01	0.01	0.08	0.01	0.116	0.01	0.01	2.75037e-17	0.519362	0.156655	2.53846e-17	2.39613e-17	0.110528	2.5e-17	0.133013	2.38924e-17	2.49258e-17		56.07	43.73			27.23		27.23				1.18373e+06	238466
High	KKFLPFQQFGRD	12	[N].KKFLPFQQFGRD.[I]		0.000590681	0.00139821	1	1	10	P0DTC2	P0DTC2 [557-568]		0	1510.82	0.01	0.01	0.01	0.01	0.01	0.01	0.01	0.01	0.01	0.011	2.75037e-17	3.14746e-17	3.02097e-17	2.53846e-17	2.39613e-17	2.64074e-17	2.5e-17	3.08838e-17	2.38924e-17	0.0556996										39.39
High	KKFLPFQQFGRDI	13	[N].KKFLPFQQFGRDI.[A]		0.00370275	0.00139821	1	1	3	P0DTC2	P0DTC2 [557-569]		0	1623.9	0.38	0.01	0.356	0.254	0.219	0.179	0.01	0.01	0.306	0.272	0.745136	3.14746e-17	0.686764	0.616289	0.491675	0.505327	2.5e-17	3.08838e-17	0.6007	0.523513	105.1		100.69	65.18	65.18	65.18			66.04	65.34	109352		145056	124936	107434
High	VKQIYKTPPIKDFGG	15	[Q].VKQIYKTPPIKDFGG.[F]		0.000122484	0.00139821	1	1	126	P0DTC2	P0DTC2 [785-799]		0	1690.95	0.034	0.105	0.033	0.036	0.022	0.023	0.026	0.035	0.029	0.034	0.668098	0.367977	0.199449	0.317974	0.0464142	0.0707938	0.0714019	0.206071	0.0499427	0.133973	21.02	32.21	56.34	60.43	16.39	24.8	18.42	28.01	27.41	67.59	6.51117e+06	1.71199e+07	6.06329e+06	5.26621e+06	4.45998e+06
High	KKFLPFQQFGRDIAD	15	[N].KKFLPFQQFGRDIAD.[T]		3.73399e-05	0.00139821	1	1	72	P0DTC2	P0DTC2 [557-571]		0	1809.96	0.022	0.087	0.01	0.01	0.01	0.01	0.01	0.052	0.01	0.01	0.61627	0.329372	3.02097e-17	2.53846e-17	2.39613e-17	2.64074e-17	2.5e-17	0.26378	2.38924e-17	2.49258e-17	44.05	41.92	102.15	81.9	32.68	45.88	30.87	39.2	43.99	111.63	2.50604e+06	9.73892e+06	695598	601074	341582
High	VKQIYKT	7	[Q].VKQIYKT.[P]		0.000589304	0.00139821	1	1	71	P0DTC2	P0DTC2 [785-791]		0	879.53	100	100	100	100	100	100	100	100	100	100	2.75037e-17	3.14746e-17	3.02097e-17	2.53846e-17	2.39613e-17	2.64074e-17	2.5e-17	3.08838e-17	2.38924e-17	2.49258e-17											2.20496e+06	238024	451593	2.81504e+06	2.75467e+06
High	KIYSKHTPINLVRD	14	[F].KIYSKHTPINLVRD.[L]		0.0030039	0.00139821	1	1	12	P0DTC2	P0DTC2 [202-215]		0	1683.95	0.302	0.632	1.671	0.03	0.141	0.081	0.01	0.12	0.01	0.073	0.627001	0.707488	0.755601	0.132874	0.23383	0.234511	2.5e-17	0.351944	2.38924e-17	0.15678	57.52	60.58	35.37	22.85	32.05	52.38		57.52		29.75	330375	480857	1.54147e+06	31393.3	122731
High	KIYSKHTPIN	10	[F].KIYSKHTPIN.[L]		0.000193033	0.00139821	1	1	156	P0DTC2	P0DTC2 [202-211]		0	1200.67	89.357	76.603	100	29.901	68.074	15.012	54.64	84.152	60.508	42.401	0.736214	0.748814	3.02097e-17	0.776402	0.703045	0.913686	0.745254	0.705584	0.701969	0.77255	17.5	18.46	37.06	16.12	27.84	16.96	13.81	10.11	13.95	85.34	1.34665e+07	1.12756e+07	1.6365e+07	4.40128e+06	1.00201e+07
High	KLQDVVNQNAQAL	13	[G].KLQDVVNQNAQAL.[N]		0.00420089	0.00139821	1	1	19	P0DTC2	P0DTC2 [947-959]		0	1440.78	0.177	12.409	0.464	0.01	0.208	1.138	0.21	5.199	0.218	0.27	0.542813	0.928061	0.74096	2.53846e-17	0.471262	0.848847	0.574463	0.930372	0.471718	0.505392	15.23	34.86	93.17		24.24	13.81	24.6	23.86	17.38	15.27	97730.3	5.77136e+06	255839		111766
High	KLQDVVNQN	9	[G].KLQDVVNQN.[A]		0.00107351	0.00139821	1	1	264	P0DTC2	P0DTC2 [947-955]		0	1057.56	6.944	13.848	4.438	11.018	10.483	7.52	10.221	4.521	8.78	7.414	0.922391	0.922119	0.862858	0.890227	0.990338	0.98559	0.981129	0.936983	0.995035	0.997413	29.38	29.38	29.38	34.48	29.38	29.38	41.47	29.38	30.3	102.21	6.3372e+06	1.26367e+07	4.04972e+06	1.04211e+07	9.56603e+06
High	KIQDSLSSTASALGK	15	[G].KIQDSLSSTASALGK.[L]		1.8352e-07	0.00139821	1	1	213	P0DTC2	P0DTC2 [933-947]		0	1505.82	0.852	0.245	0.878	0.01	0.01	0.021	0.01	0.021	0.01	0.01	0.930448	0.574004	0.805451	2.53846e-17	2.39613e-17	0.0673448	2.5e-17	0.150285	2.38924e-17	2.49258e-17	45.58	34.86	40.24	106.79	45.58	37.88	47.42	45.58	62.03	134.75	1.1691e+08	3.08852e+07	1.20504e+08	940002	542302
High	KIQDSLSSTAS	11	[G].KIQDSLSSTAS.[A]		0.00076444	0.00139821	1	1	189	P0DTC2	P0DTC2 [933-943]		0	1136.58	44.075	2.346	11.414	73.467	50.535	14.314	43.876	6.015	39.238	31.036	0.788141	0.9548	0.982535	0.633206	0.754179	0.954144	0.772574	0.956911	0.774236	0.802185	41.19	57.03	41.19	52.72	41.83	42.86	57.03	41.19	41.19	75.99	1.01295e+07	457034	2.62325e+06	1.64436e+07	1.16143e+07
High	KLPDDFTG	8	[Y].KLPDDFTG.[C]		0.00224489	0.00139821	1	1	142	P0DTC2	P0DTC2 [424-431]		0	892.441	93.791	1.014	44.372	90.071	70.247	2.15	64.168	4.168	58.482	62.473	0.735521	0.838311	0.793994	0.609525	0.699627	0.932319	0.711035	0.910263	0.706474	0.717525	5.99	2.87	9.96	16.15	2.64	37.6	17.79	4.46	12.21	84.31	4.05875e+07	448481	1.86599e+07	3.88731e+07	3.13345e+07
High	VIGIVNNTVYDPLQP	15	[V].VIGIVNNTVYDPLQP.[E]		0.00145455	0.00139821	1	1	21	P0DTC2	P0DTC2 [1129-1143]		0	1641.88	0.017	0.058	0.01	0.01	0.01	0.01	0.01	0.033	0.01	0.016	0.573842	0.254654	3.02097e-17	2.53846e-17	2.39613e-17	2.64074e-17	2.5e-17	0.197464	2.38924e-17	0.0739753	65.5	68.66	68.66	76.36	95.29	46.38	68.66	45.25	46.41	65.72	1.47563e+06	3.74356e+06	477505	436237	272387
High	KLNDLCFTNVYADS	14	[T].KLNDLCFTNVYADS.[F]		0.00267256	0.00139821	1	1	4	P0DTC2	P0DTC2 [386-399]		0	1602.75	0.01	2.777	0.588	0.01	0.01	1.003	0.01	0.81	0.01	0.01	2.75037e-17	0.986116	0.803026	2.53846e-17	2.39613e-17	0.913686	2.5e-17	0.856361	2.38924e-17	2.49258e-17		70.75	65.66			25.35		26.97				775691	144414
High	KLIANQFNSAIGK	13	[Q].KLIANQFNSAIGK.[I]		0.00504064	0.00139821	1	1	2	P0DTC2	P0DTC2 [921-933]		0	1403.8	0.01	0.01	0.01	0.01	0.01	0.01	0.01	0.01	0.01	0.01	2.75037e-17	3.14746e-17	3.02097e-17	2.53846e-17	2.39613e-17	2.64074e-17	2.5e-17	3.08838e-17	2.38924e-17	2.49258e-17
High	VKQIYKTPPIK	11	[Q].VKQIYKTPPIK.[D]		9.24599e-06	0.00139821	1	1	178	P0DTC2	P0DTC2 [785-795]		0	1314.81	14.551	2.887	3.6	2.146	12.67	2.481	11.96	20.032	16.626	8.153	0.85666	0.844703	0.820156	0.887456	0.964948	0.797248	0.962122	0.864859	0.918068	0.983821	32.19	41.11	28.43	30.93	34	25.77	40.43	32.19	41.11	122.15	1.26934e+07	2.87641e+06	3.24216e+06	1.87228e+06	1.10529e+07
High	VKQIYKTPPIKDF	13	[Q].VKQIYKTPPIKDF.[G]		0.000449447	0.00139821	1	1	7	P0DTC2	P0DTC2 [785-797]		0	1576.91	0.01	0.01	0.01	0.01	0.01	0.01	0.01	0.01	0.01	0.01	2.75037e-17	3.14746e-17	3.02097e-17	2.53846e-17	2.39613e-17	2.64074e-17	2.5e-17	3.08838e-17	2.38924e-17	2.49258e-17
High	KLIANQF	7	[Q].KLIANQF.[N]		0.00155861	0.00139821	1	1	63	P0DTC2	P0DTC2 [921-927]		0	833.488	21.449	3.866	26.472	11.842	16.866	34.754	17.376	11.582	16.572	10.835	0.828947	0.943619	0.831801	0.883633	0.930427	0.819651	0.914732	0.923269	0.918068	0.946312	63.94	75.99	66.02	63.94	63.94	63.94	63.94	63.94	63.94	105.93	2.24466e+07	4.04626e+06	2.7704e+07	1.23929e+07	1.76504e+07
High	KIADYNYKLPDDFTG	15	[G].KIADYNYKLPDDFTG.[C]		6.44838e-06	0.00139821	1	1	90	P0DTC2	P0DTC2 [417-431]		0	1759.85	0.01	0.818	0.011	0.01	0.01	0.917	0.016	0.204	0.014	0.013	0.51894	0.789983	0.0968442	2.53846e-17	2.39613e-17	0.705976	0.0467324	0.546293	0.0244967	0.0650181	16.87	6.57	107.38	113.54	14.43	14.39	10.28	10.68	20.11	104.81	1.23665e+06	1.08002e+08	1.49834e+06	654988	1.23455e+06
High	KIADYNYKLPDDF	13	[G].KIADYNYKLPDDF.[T]		0.0027979	0.00139821	1	1	5	P0DTC2	P0DTC2 [417-429]		0	1601.78	0.053	0.258	0.01	0.01	0.064	0.01	0.054	0.041	0.063	0.01	0.185228	0.383594	3.02097e-17	2.53846e-17	0.106466	2.64074e-17	0.093484	0.142921	0.102842	2.49258e-17	51.34	10.11			12.44		12.71	33.82	12.43		79279.4	407613			97490.4
High	KIADYNYKLPD	11	[G].KIADYNYKLPD.[D]		0.000150797	0.00139821	1	1	132	P0DTC2	P0DTC2 [417-427]		0	1339.69	0.788	6.66	13.706	0.39	1.703	25.655	1.875	13.072	2.59	1.228	0.752104	0.995789	0.899326	0.565984	0.73772	0.857194	0.787206	0.908888	0.802901	0.77255	38.97	27.62	32.14	38.97	33.81	31.28	33.81	24.99	33	94.83	1.43192e+06	1.21074e+07	2.52793e+07	709377	3.09541e+06
High	VKQIYKTPPIKDFG	14	[Q].VKQIYKTPPIKDFG.[G]		0.00129394	0.00139821	1	1	10	P0DTC2	P0DTC2 [785-798]		0	1633.93	0.01	0.01	0.01	0.01	0.01	0.01	0.01	0.01	0.01	0.01	2.75037e-17	3.14746e-17	3.02097e-17	2.53846e-17	2.39613e-17	2.64074e-17	2.5e-17	3.08838e-17	2.38924e-17	2.49258e-17						38.46
High	KLIANQFNSAIGKIQ	15	[Q].KLIANQFNSAIGKIQ.[D]		1.19122e-07	0.00139821	1	1	123	P0DTC2	P0DTC2 [921-935]		0	1644.94	0.024	0.015	0.017	0.019	0.016	0.014	0.015	0.012	0.014	0.015	0.626687	0.0912064	0.13026	0.229785	0.0351852	0.0459368	0.0441691	0.100451	0.0235506	0.0726809	19.99	49.57	34.27	18.29	23.11	19.99	31.07	20.28	27	83.27	3.20523e+06	1.85602e+06	2.08398e+06	2.42892e+06	2.09068e+06
High	VKQLSSNFGAISS	13	[L].VKQLSSNFGAISS.[V]		0.00699757	0.00139821	1	1	10	P0DTC2	P0DTC2 [963-975]		0	1337.71	0.264	21.007	6.848	0.913	0.01	0.01	0.01	4.984	0.01	0.01	0.632536	0.871947	0.927231	0.873512	2.39613e-17	2.64074e-17	2.5e-17	0.963676	2.38924e-17	2.49258e-17	27.03	28.64	57.29	217.64				32.67			97039.7	6.67874e+06	2.69846e+06	316603
High	KFLPFQQFGRDIAD	14	[K].KFLPFQQFGRDIAD.[T]		0.00168543	0.00139821	1	1	27	P0DTC2	P0DTC2 [558-571]		0	1681.87	0.01	0.574	0.01	0.01	0.01	0.466	0.01	2.17	0.01	0.01	2.75037e-17	0.621573	3.02097e-17	2.53846e-17	2.39613e-17	0.43917	2.5e-17	0.862488	2.38924e-17	2.49258e-17		49.11				41.03		38.49				1.27961e+06
High	KFLPFQQFG	9	[K].KFLPFQQFG.[R]		0.00323403	0.00139821	1	1	11	P0DTC2	P0DTC2 [558-566]		0	1111.59	1.408	7.029	8.109	2.617	1.999	13.41	1.851	8.606	1.864	2.317	0.973723	0.872092	0.912755	0.93369	0.990443	0.927818	0.994426	0.897127	0.990902	0.967811	15.88	10.83	13.23	24.4	55.59	11.19	20.63	22	48.97	24.71	229701	1.05079e+06	1.27536e+06	434256	384678
High	HSTQDLFLPFF	11	[L].HSTQDLFLPFF.[S]		0.000865898	0.00139821	1	1	59	P0DTC2	P0DTC2 [49-59]		0	1351.67	100	100	100	100	100	100	100	100	100	100	2.75037e-17	3.14746e-17	3.02097e-17	2.53846e-17	2.39613e-17	2.64074e-17	2.5e-17	3.08838e-17	2.38924e-17	2.49258e-17											2.47755e+06	461718	3.80407e+06	5.43826e+06	2.93665e+06
High	VIKVCEFQF	9	[V].VIKVCEFQF.[C]		0.00456491	0.00139821	1	1	38	P0DTC2	P0DTC2 [127-135]		0	1112.58	3.535	100	27.734	8.976	18.388	34.282	20.232	88.396	23.414	20.522	0.84453	3.14746e-17	0.805451	0.715118	0.743541	0.817793	0.773071	0.699615	0.743009	0.75354	36.72	35.26	34.7	50.45	38	63.08	46.55	42.98	34.7	78.37	210612	6.16129e+06	1.65249e+06	534793	1.11535e+06
High	HRSYLTPGDSSSGWT	15	[L].HRSYLTPGDSSSGWT.[A]		0.000258834	0.00139821	1	1	99	P0DTC2	P0DTC2 [245-259]		0	1650.75	0.032	0.02	0.027	0.022	0.025	0.026	0.024	0.014	0.028	0.03	0.658749	0.114185	0.178587	0.248571	0.0515399	0.0784273	0.0666149	0.111963	0.047706	0.120736	32.72	61.87	83.98	32.81	36.59	28.82	38.89	28.36	32.81	84.78	2.87283e+06	2.24639e+06	2.49407e+06	2.43332e+06	2.26007e+06
High	HRSYLTPGDSS	11	[L].HRSYLTPGDSS.[S]		0.000220219	0.00139821	1	1	308	P0DTC2	P0DTC2 [245-255]		0	1219.57	23.769	100	100	58.547	100	39.219	100	100	100	71.37	0.810877	3.14746e-17	3.02097e-17	0.645955	2.39613e-17	0.77621	2.5e-17	3.08838e-17	2.38924e-17	0.697715	37.81	44.38	42.75	43.56	42.79	40.03	36.47	42.75	34.85	93.44	1.71773e+06	1.5932e+07	7.05698e+06	2.98786e+06	6.22272e+06
High	HRSYLTP	7	[L].HRSYLTP.[G]		0.0048715	0.00139821	1	1	176	P0DTC2	P0DTC2 [245-251]		0	873.458	65.463	100	100	45.096	41.192	76.947	52.736	100	73.478	27.772	0.745136	3.14746e-17	3.02097e-17	0.665166	0.702625	0.700744	0.706644	3.08838e-17	0.622298	0.702389	21.24	24.19	31.95	57.27	17.61	28.64	33.17	24.25	38.57	115.21	3.12746e+06	1.85819e+07	9.05908e+06	2.18034e+06	1.86607e+06
High	HLMSFPQSAPHG	12	[Y].HLMSFPQSAPHG.[V]	1xOxidation [M3]	0.000148481	0.00139821	1	1	138	P0DTC2	P0DTC2 [1048-1059]		0	1324.61	14.746	25.677	31.433	3.505	14.478	38.943	17.692	29.588	19.874	9.264	0.876975	0.840798	0.845471	0.919153	0.89753	0.807527	0.897344	0.848878	0.883387	0.931165	40.68	58.9	38.04	43.63	45.47	34.63	34.76	38	39.78	105.37	1.80101e+06	2.76989e+06	4.18233e+06	554167	1.76833e+06
High	HLMSFPQSAPHG	12	[Y].HLMSFPQSAPHG.[V]		4.04809e-05	0.00139821	1	1	52	P0DTC2	P0DTC2 [1048-1059]		0	1308.62	0.159	9.558	5.927	2.041	1.548	9.318	1.826	4.602	0.208	0.103	0.536024	0.9548	0.929005	0.870969	0.747747	0.995891	0.76369	0.913034	0.355057	0.247064	33.49	33.42	33.42	34.05	33.42	33.42	32	33.98	33.42	45.96	127173	7.64338e+06	4.73954e+06	1.6321e+06	1.23805e+06
High	VLNDILSR	8	[S].VLNDILSR.[L]		0.000695786	0.00139821	1	1	318	P0DTC2	P0DTC2 [976-983]		0	929.541	31.905	2.483	15.199	23.892	30.564	9.001	31.669	7.646	30.815	30.016	0.81046	0.87915	0.885825	0.79843	0.839265	0.997965	0.814118	0.969112	0.819036	0.806434	13.16	32.2	13.16	21.58	21.23	20.06	13.16	13.16	13.16	56.84	4.73347e+07	2.88343e+06	2.25488e+07	3.34786e+07	4.5345e+07
High	VLPPLLTD	8	[T].VLPPLLTD.[E]		0.0010684	0.00139821	1	1	130	P0DTC2	P0DTC2 [860-867]		0	867.519	100	3.845	31.224	100	70.31	7.695	69.474	8.116	62.792	100	2.75037e-17	0.838168	0.840867	2.53846e-17	0.699627	0.82608	0.704883	0.848878	0.696034	2.49258e-17	57.75	57.75	63.61	58.3	57.75	57.75	57.75	57.75	57.75	102.65	2.56177e+07	447486	3.63366e+06	2.51728e+07	8.18241e+06
High	HKNNKSWMES	10	[Y].HKNNKSWMES.[E]		0.00259094	0.00139821	1	1	10	P0DTC2	P0DTC2 [146-155]		0	1260.58	100	100	100	100	100		100	100	100	100	2.75037e-17	3.14746e-17	3.02097e-17	2.53846e-17	2.39613e-17		2.5e-17	3.08838e-17	2.38924e-17	2.49258e-17											71522.9	392214	774189	135796	322171
High	VLPPLLTDEMIA	12	[T].VLPPLLTDEMIA.[Q]	1xOxidation [M10]	0.00404216	0.00139821	1	1	17	P0DTC2	P0DTC2 [860-871]		0	1327.72	5.109	41.323	20.518	23.44	20.535	8.534	21.758	29.555	24.972	56.295	0.874349	0.808684	0.835797	0.794667	0.883973	0.793099	0.856635	0.832454	0.840578	0.732106	147.2	110.26	76.48	74.33	60.46	70.83	57.08	62.41	71	96.85	606435	4.04024e+06	2.00612e+06	2.29185e+06	2.52514e+06
High	HFPREGVFVSNG	12	[A].HFPREGVFVSNG.[T]		0.00030081	0.00139821	1	1	199	P0DTC2	P0DTC2 [1088-1099]		0	1345.66	98.356	100	100	77.755	78.709	100	85.445	100	86.108	66.938	0.734105	3.14746e-17	3.02097e-17	0.629654	0.686123	2.64074e-17	0.667721	3.08838e-17	0.638162	0.70864	42.59	59.75	42.59	42.59	31.17	42.59	42.59	42.59	42.59	127.17	2.77199e+07	3.20611e+07	4.75529e+07	2.19139e+07	2.45787e+07
High	HFPREGVF	8	[A].HFPREGVF.[V]		0.000555067	0.00139821	1	1	852	P0DTC2	P0DTC2 [1088-1095]		0	988.5	60.916	4.732	49.269	50.174	55.097	60.402	57.639	21.364	58.599	54.488	0.759605	0.925733	0.791564	0.700516	0.743473	0.747815	0.733665	0.862488	0.706474	0.739381	31.09	31.09	31.09	31.09	31.09	31.09	31.09	31.09	31.09	81.33	3.08858e+07	2.39915e+06	2.49805e+07	2.54396e+07	2.79356e+07
High	HAPATVCGP	9	[L].HAPATVCGP.[K]		0.000922504	0.00139821	1	1	673	P0DTC2	P0DTC2 [519-527]		0	852.403	6.87	38.61	22.119	3.406	10.07	19.543	11.863	21.819	10.114	7.98	0.99791	0.806003	0.845471	0.972398	0.996126	0.898607	0.968051	0.859981	0.995035	0.997413	37.59	31.09	37.59	50.36	37.59	57.72	60.17	37.59	37.59	63.9	2.62266e+06	1.56063e+07	8.44454e+06	1.16381e+06	3.84458e+06
High	HADQLTPTWRVYSTG	15	[I].HADQLTPTWRVYSTG.[S]		9.9994e-06	0.00139821	1	1	152	P0DTC2	P0DTC2 [625-639]		0	1731.84	0.148	0.105	0.15	0.159	0.135	0.123	0.145	0.12	0.136	0.106	0.800282	0.368459	0.474015	0.614939	0.211515	0.260758	0.270255	0.425644	0.194743	0.283408	26.16	37.98	25.81	17.74	17.74	17.74	17.74	17.74	17.74	53.09	1.35948e+07	1.03266e+07	1.25718e+07	1.55553e+07	1.32022e+07
High	HADQLTPTWRVYS	13	[I].HADQLTPTWRVYS.[T]		0.00141392	0.00139821	1	1	2	P0DTC2	P0DTC2 [625-637]		0	1573.78	0.01	0.01	0.01	0.181	0.01	0.01	0.01	0.01	0.01	0.01	2.75037e-17	3.14746e-17	3.02097e-17	0.486743	2.39613e-17	2.64074e-17	2.5e-17	3.08838e-17	2.38924e-17	2.49258e-17				16.63										83259.1
High	HADQLTPTWRVY	12	[I].HADQLTPTWRVY.[S]		0.00104419	0.00139821	1	1	7	P0DTC2	P0DTC2 [625-636]		0	1486.74	0.202	0.01	0.144	0.305	0.074	0.01	0.177	0.141	0.165	0.01	0.516708	3.14746e-17	0.321594	0.575348	0.138551	2.64074e-17	0.333139	0.396601	0.236262	2.49258e-17	28.65		28.65	28.98	28.71		28.79	28.73	35.3		221390		158404	335241	81519.8
High	HSTQDLFLPFFSNVT	15	[L].HSTQDLFLPFFSNVT.[W]		0.000991329	0.00139821	1	1	26	P0DTC2	P0DTC2 [49-63]		0	1752.86	0.029	0.01	0.029	0.03	0.013	0.011	0.011	0.071	0.013	0.01	0.646337	3.14746e-17	0.183094	0.291497	0.0280228	0.0369513	0.0335716	0.318626	0.0219617	2.49258e-17	139.57	134.55	125.63	116.72	119.51	121.88	116.72	116.72	116.72	122.97	883658	429150	874405	917477	401282
High	HTPINLVRD	9	[K].HTPINLVRD.[L]		0.000729146	0.00139821	1	1	346	P0DTC2	P0DTC2 [207-215]		0	1064.58	13.85	4.1	11.024	9.536	14.747	15.778	15.007	7.113	18.759	11.822	0.863119	0.952852	0.916316	0.901251	0.947298	0.927237	0.934776	0.982037	0.903701	0.934415	16.14	31.77	17.93	21.41	10.75	29.36	26.5	19.52	39.16	104.24	4.72051e+07	1.44372e+07	3.97834e+07	3.0487e+07	5.11108e+07
High	HTPINLVRDLPQG	13	[K].HTPINLVRDLPQG.[F]		0.000884872	0.00139821	1	1	27	P0DTC2	P0DTC2 [207-219]		0	1459.8	0.01	100	0.01	1.058	0.01	1.755	1.194	19.201	0.01	0.01	2.75037e-17	3.14746e-17	3.02097e-17	0.920254	2.39613e-17	0.981833	0.925243	0.892661	2.38924e-17	2.49258e-17		17.76		105.53		30.06	27.99	35.78				2.86975e+07		218455
High	HTSPDVDLGDISG	13	[N].HTSPDVDLGDISG.[I]		0.000740513	0.00139821	1	1	78	P0DTC2	P0DTC2 [1159-1171]		0	1312.6	81.012	1.926	24.356	52.04	28.074	3.958	30.264	5.357	27.742	28.252	0.745136	0.986116	0.885006	0.692707	0.8534	0.904731	0.821065	0.902987	0.840578	0.817549	16.4	16.4	19.43	16.4	18.44	19.31	23.08	16.4	23.67	51.46	1.35897e+07	323021	4.08569e+06	8.7296e+06	4.64307e+06
High	KFLPFQQF	8	[K].KFLPFQQF.[G]		0.00100582	0.00139821	1	1	11	P0DTC2	P0DTC2 [558-565]		0	1054.57	0.01	11.679	15.614	0.01	0.01	27.32	0.01	12.378	0.01	0.01	2.75037e-17	0.764139	0.819752	2.53846e-17	2.39613e-17	0.818322	2.5e-17	0.80147	2.38924e-17	2.49258e-17		45.27	50.59			50.59		50.59				952722	1.27375e+06
High	KFLPFQQ	7	[K].KFLPFQQ.[F]		0.00698042	0.00139821	1	1	20	P0DTC2	P0DTC2 [558-564]		0	907.504	10.665	2.832	5.831	10.551	9.144	18.185	9.072	4.544	8.883	8.045	0.79215	0.895822	0.816358	0.762774	0.737189	0.771902	0.751622	0.805645	0.761485	0.784924	25.35	28.9	29.08	29.08	29.08	24.87	24.07	33.54	27.92	62.82	758948	201529	414929	750819	650692
High	KFDEDDSEPVLKG	13	[C].KFDEDDSEPVLKG.[V]		1.24932e-06	0.00139821	1	1	96	P0DTC2	P0DTC2 [1255-1267]		0	1478.7	7.69	1.848	6.816	5.688	5.688	2.24	5.515	2.273	5.993	4.436	0.922391	0.839347	0.934302	0.956406	0.930427	0.82608	0.931357	0.870701	0.936274	0.918636	19.84	22.91	22.91	22.91	19.84	19.84	26.2	24.42	26.46	86.38	4.72966e+06	1.11349e+06	4.60422e+06	3.89312e+06	3.49817e+06
High	KEIDRLNEVAKNLNE	15	[Q].KEIDRLNEVAKNLNE.[S]		9.57773e-06	0.00139821	1	1	242	P0DTC2	P0DTC2 [1181-1195]		0	1784.95	0.817	0.941	0.755	0.723	0.628	0.976	0.571	0.765	0.571	0.446	0.929101	0.802565	0.793994	0.82369	0.541739	0.714575	0.580354	0.80147	0.498997	0.600092	27.3	13.82	24.81	24.81	29.8	24.81	32.97	24.81	24.81	54.66	8.48059e+07	8.94849e+07	7.83566e+07	7.51249e+07	6.57256e+07
High	KEIDRLNEVAK	11	[Q].KEIDRLNEVAK.[N]		1.88072e-05	0.00139821	1	1	103	P0DTC2	P0DTC2 [1181-1191]		0	1314.74	7.506	2.051	2.283	41.294	23.483	3.22	27.755	4.065	23.054	14.925	0.968366	0.920119	0.846291	0.729918	0.884239	0.869233	0.835483	0.897127	0.867195	0.913892	27.82	59.92	31.44	34.26	27.82	27.82	59.2	27.82	27.82	77.07	4.09049e+06	742398	1.24444e+06	2.13018e+07	1.27976e+07
High	KEELDKYFKNHTSPD	15	[F].KEELDKYFKNHTSPD.[V]		4.48551e-06	0.00139821	1	1	228	P0DTC2	P0DTC2 [1149-1163]		0	1850.89	0.303	0.999	0.633	0.202	0.18	0.787	0.176	0.469	0.218	0.162	0.84453	0.803722	0.781713	0.64021	0.259469	0.688143	0.305292	0.731125	0.271981	0.360576	12.58	29.21	19.71	31.45	24.8	24.45	28.55	12.58	28.95	50.53	2.41445e+07	7.10043e+07	5.0534e+07	1.45011e+07	1.33788e+07
High	KEELDKYFKNH	11	[F].KEELDKYFKNH.[T]		3.3744e-06	0.00139821	1	1	113	P0DTC2	P0DTC2 [1149-1159]		0	1450.73	31.243	5.771	41.481	8.863	15.252	15.821	13.088	19.491	16.598	10.271	0.810877	0.943619	0.800567	0.910204	0.943886	0.927237	0.954145	0.868657	0.918068	0.95499	13.29	23.5	25.67	25.94	10.45	34.78	15.62	13	24.85	45.46	1.70536e+07	3.28436e+06	2.65621e+07	5.68402e+06	8.19376e+06
High	VLGQSKRVDFCGKGY	15	[C].VLGQSKRVDFCGKGY.[H]		0.000101118	0.00139821	1	1	46	P0DTC2	P0DTC2 [1033-1047]		0	1656.85	0.013	0.01	0.013	0.01	0.01	0.01	0.01	0.01	0.01	0.01	0.547574	3.14746e-17	0.108402	2.53846e-17	2.39613e-17	2.64074e-17	2.5e-17	3.08838e-17	2.38924e-17	2.49258e-17	29.38	35.64	66.55	31.9	46.96	25.42	23.27		37.51	125.15	386861	235819	379846	108134	75397.9
High	KFLPFQQFGR	10	[K].KFLPFQQFGR.[D]		0.00100097	0.00139821	1	1	41	P0DTC2	P0DTC2 [558-567]		0	1267.69	1.352	1.147	1.33	1.389	1.362	1.406	1.395	1.074	1.298	1.387	0.965323	0.811156	0.833573	0.89799	0.699627	0.761912	0.747482	0.826698	0.682523	0.78729	11.71	11.71	18.53	20.21	11.71	13.72	13.01	11.71	11.71	43.26	5.71609e+07	4.8521e+07	5.62447e+07	6.06142e+07	5.76158e+07
High	KDFGGFNFS	9	[I].KDFGGFNFS.[Q]		0.00351253	0.00139821	1	1	25	P0DTC2	P0DTC2 [795-803]		0	1018.46	1.038	1.788	1.583	1.08	1.322	1.989	1.433	1.367	1.41	1.267	0.822853	0.833631	0.819752	0.83912	0.764521	0.819131	0.787206	0.854773	0.761485	0.792617	14.33	15.45	20.65	23.2	14.33	28.7	16.74	14.33	27.94	99.07	671076	1.15575e+06	1.02308e+06	651957	854159
High	KAHFPREGVF	10	[G].KAHFPREGVF.[V]		0.0048715	0.00139821	1	1	48	P0DTC2	P0DTC2 [1086-1095]		0	1187.63	3.818	20.661	7.223	2.674	9.957	17.844	9.308	8.492	10.16	5.736	0.99791	0.872092	0.965732	0.994339	0.997387	0.913172	0.997351	0.996993	0.997303	0.957299	43.59	26.46	37.33	27.82	5.59	4.71	21.38	24.99	15.62	77.63	1.25743e+06	5.35884e+06	2.30126e+06	671812	2.58647e+06
High	HWFVTQRNFYEPQII	15	[T].HWFVTQRNFYEPQII.[T]		0.000464983	0.00139821	1	1	21	P0DTC2	P0DTC2 [1101-1115]		0	1978	0.01	0.01	0.079	0.01	0.01	0.01	0.01	0.816	0.01	0.01	2.75037e-17	3.14746e-17	0.238218	2.53846e-17	2.39613e-17	2.64074e-17	2.5e-17	0.80147	2.38924e-17	2.49258e-17			72.63					109.28					67018.6
High	HWFVTQRNFYE	11	[T].HWFVTQRNFYE.[P]		0.00090957	0.00139821	1	1	16	P0DTC2	P0DTC2 [1101-1111]		0	1526.72	0.01	32.335	2.776	0.589	0.01	0.01	0.01	1.658	0.01	0.01	2.75037e-17	0.824184	0.988353	0.804136	2.39613e-17	2.64074e-17	2.5e-17	0.991581	2.38924e-17	2.49258e-17		62.99	59.36	63.87				23.29				7.80878e+06	599924	119495
[truncated: 795 more rows]
[truncated: 56 more columns]
