# Supplementary material for: Allotypic variation in antigen processing controls antigenic peptide generation from SARS-CoV-2 S1 spike glycoprotein
Source: J Biol Chem. 2021 Oct 22;297(5):101329. doi: 10.1016/j.jbc.2021.101329 (PMC8530767; doi:10.1016/j.jbc.2021.101329)
Supplement: Table S2 [file mmc2.xlsx]

## Sheet: PeptideGroups
Confidence	Sequence	Modifications	# Protein Groups	# Proteins	# PSMs	Master Protein Accessions	Positions in Master Proteins	Modifications in Master Proteins	# Missed Cleavages	Theo. MH+ [Da]	Abundance Ratio: (Hap1) / (Buffer)	Abundance Ratio: (Hap10) / (Buffer)	Abundance Ratio: (Hap2) / (Buffer)	Abundance Ratio: (Hap3) / (Buffer)	Abundance Ratio: (Hap4) / (Buffer)	Abundance Ratio: (Hap5) / (Buffer)	Abundance Ratio: (Hap6) / (Buffer)	Abundance Ratio: (Hap7) / (Buffer)	Abundance Ratio: (Hap8) / (Buffer)	Abundance Ratio: (Hap9) / (Buffer)	Abundance Ratio Adj. P-Value: (Hap1) / (Buffer)	Abundance Ratio Adj. P-Value: (Hap10) / (Buffer)	Abundance Ratio Adj. P-Value: (Hap2) / (Buffer)	Abundance Ratio Adj. P-Value: (Hap3) / (Buffer)	Abundance Ratio Adj. P-Value: (Hap4) / (Buffer)	Abundance Ratio Adj. P-Value: (Hap5) / (Buffer)	Abundance Ratio Adj. P-Value: (Hap6) / (Buffer)	Abundance Ratio Adj. P-Value: (Hap7) / (Buffer)	Abundance Ratio Adj. P-Value: (Hap8) / (Buffer)	Abundance Ratio Adj. P-Value: (Hap9) / (Buffer)	Abundance Ratio Variability [%]: (Hap1) / (Buffer)	Abundance Ratio Variability [%]: (Hap10) / (Buffer)	Abundance Ratio Variability [%]: (Hap2) / (Buffer)	Abundance Ratio Variability [%]: (Hap3) / (Buffer)	Abundance Ratio Variability [%]: (Hap4) / (Buffer)	Abundance Ratio Variability [%]: (Hap5) / (Buffer)	Abundance Ratio Variability [%]: (Hap6) / (Buffer)	Abundance Ratio Variability [%]: (Hap7) / (Buffer)	Abundance Ratio Variability [%]: (Hap8) / (Buffer)	Abundance Ratio Variability [%]: (Hap9) / (Buffer)	Abundances (Grouped): Buffer	Abundances (Grouped): Hap1	Abundances (Grouped): Hap10	Abundances (Grouped): Hap2	Abundances (Grouped): Hap3	Abundances (Grouped): Hap4	Abundances (Grouped): Hap5	Abundances (Grouped): Hap6	Abundances (Grouped): Hap7
High	LDSFKEELDKYFKNH		1	1	26	P0DTC2	P0DTC2 [1145-1159]		0	1912.94	0.01	0.054	0.01	0.01	0.01	0.01	0.01	0.01	0.01	0.01	3.0753e-17	0.427185	3.66248e-17	3.01479e-17	2.97093e-17	3.20156e-17	3.07218e-17	3.18507e-17	3.05389e-17	3.04471e-17	74.49	7.01	26.15	118.41	42.52	51.63	42.52	11.95	42.52	24.99	3.27341e+08	2.86802e+06	1.78344e+07	2.9343e+06	1.65415e+06	802983	846125	530724	590490
High	FHAIHVSGTNGTKRF		1	1	145	P0DTC2	P0DTC2 [65-79]		0	1671.87	0.078	0.089	0.073	0.072	0.065	0.052	0.061	0.063	0.057	0.051	0.316128	0.545809	0.413899	0.27496	0.150932	0.255707	0.176254	0.280078	0.214975	0.201627	14.16	31.63	22.74	29.32	14.31	19.57	5.25	12.25	16.55	4.22	4.88876e+08	3.59473e+07	3.83027e+07	3.29222e+07	3.07467e+07	2.95911e+07	2.55345e+07	2.94903e+07	3.05881e+07
High	PFFSNVTWFHAIHVS		1	1	58	P0DTC2	P0DTC2 [57-71]		0	1788.89	0.216	0.436	0.347	0.169	0.156	0.128	0.163	0.22	0.177	0.197	0.513437	0.896742	0.742935	0.439323	0.281507	0.428097	0.339305	0.528846	0.423992	0.45167	32.7	40.1	16.84	38.21	22.91	22.97	44.38	30.58	32.36	22.91	8.52694e+07	1.74394e+07	3.6016e+07	3.06985e+07	1.14362e+07	1.32778e+07	1.0951e+07	1.19212e+07	1.6736e+07
High	SKRSFIEDLLFNKVT		1	1	24	P0DTC2	P0DTC2 [813-827]		0	1796.99	0.011	0.01	0.01	0.01	0.01	0.01	0.01	0.01	0.01	0.01	0.0809166	4.08889e-17	3.66248e-17	3.01479e-17	2.97093e-17	3.20156e-17	3.07218e-17	3.18507e-17	3.05389e-17	3.04471e-17	12.8	44.68	26.71	16.73	13.71	11.73	35.88	14.08	25.91	17.58	1.83667e+08	1.92882e+06	1.07011e+06	1.80954e+06	1.58397e+06	1.38306e+06	1.82099e+06	1.11693e+06	666969
High	IADTTDAVRDPQTLE		1	1	81	P0DTC2	P0DTC2 [569-583]		0	1644.81	0.733	0.79	0.926	0.863	0.831	0.953	0.801	0.787	0.704	0.699	0.758747	0.943894	0.831023	0.770302	0.64658	0.801385	0.69189	0.784953	0.72912	0.729314	9.81	12.51	15.17	9.11	5.2	9.42	4.98	5.99	6.26	7.68	4.66734e+08	3.31853e+08	3.51681e+08	4.04799e+08	3.92863e+08	3.87775e+08	4.27415e+08	3.80333e+08	3.67416e+08
High	NFRVQPTESIVRFPN		1	1	49	P0DTC2	P0DTC2 [317-331]		0	1803.95	0.14	0.47	0.417	0.035	0.038	0.068	0.042	0.097	0.023	0.041	0.423241	0.907888	0.763562	0.173965	0.0981132	0.301228	0.134154	0.358684	0.114349	0.17651	14.7	7.7	11.84	111.98	93.9	40.18	22.95	4.69	39.78	11.58	312093336	4.36795e+07	1.45242e+08	1.3021e+08	1.08343e+07	1.19438e+07	2.12304e+07	1.3017e+07	2.95408e+07
High	KVTLADAGFIKQYGD		1	1	185	P0DTC2	P0DTC2 [825-839]		0	1625.85	0.083	0.902	0.297	0.129	0.197	0.658	0.229	0.345	0.166	0.189	0.324763	0.948673	0.720163	0.381428	0.326069	0.767246	0.408624	0.640139	0.407813	0.443637	9.68	8.18	7.75	32.79	29.9	4.99	9.25	7.75	10.93	10.6	6.98376e+08	5.77374e+07	6.08366e+08	2.0722e+08	9.015e+07	1.37713e+08	4.5081e+08	1.62009e+08	2.41053e+08
High	PVAIHADQLTPTWRV		1	1	73	P0DTC2	P0DTC2 [621-635]		0	1703.92	0.01	0.31	0.015	0.01	0.01	0.01	0.01	0.01	0.01	0.01	3.0753e-17	0.853176	0.147087	3.01479e-17	2.97093e-17	3.20156e-17	3.07218e-17	3.18507e-17	3.05389e-17	3.04471e-17	33.24	33.24	66.86	109.37	96.87	100.42	46.43	43.47	56.92	48.16	5.1128e+08	4.01695e+06	1.58427e+08	8.06067e+06	3.09589e+06	1.75683e+06	2.47712e+06	1.82966e+06	1.91534e+06
High	KEIDRLNEVAKNLNE		1	1	108	P0DTC2	P0DTC2 [1181-1195]		0	1784.95	0.814	0.769	0.906	0.815	0.78	0.883	0.728	0.749	0.71	0.687	0.770571	0.939961	0.831023	0.759917	0.634213	0.794321	0.673003	0.77444	0.731052	0.729314	9.44	7.74	17.46	6.88	5.62	8.17	8.84	7.74	7.74	6.42	6.15572e+08	5.31316e+08	4.73599e+08	5.57504e+08	5.01651e+08	4.80071e+08	5.24986e+08	4.54381e+08	4.60929e+08
High	VNIQKEIDRLNEVAK		1	1	138	P0DTC2	P0DTC2 [1177-1191]		0	1768.99	0.416	0.874	0.655	0.186	0.217	0.722	0.26	0.336	0.247	0.286	0.662231	0.948673	0.815266	0.458136	0.346064	0.778074	0.439561	0.636691	0.5001	0.531949	8.46	1.85	15.94	19.95	38.17	10.26	19.67	6.39	11.45	15.62	6.44344e+08	2.66566e+08	5.63377e+08	4.21925e+08	1.1953e+08	1.39966e+08	4.40709e+08	1.67728e+08	2.13458e+08
High	INITRFQTLLALHRS		1	1	70	P0DTC2	P0DTC2 [233-247]		0	1783.03	0.048	0.044	0.057	0.034	0.025	0.021	0.023	0.029	0.025	0.033	0.23403	0.37556	0.360367	0.17098	0.0670088	0.136233	0.0843387	0.167214	0.118884	0.150684	19.58	33.63	19.58	22.55	19.58	22.55	22.15	16.78	22.67	11.29	3.31662e+08	1.58486e+07	1.47021e+07	1.89808e+07	1.05674e+07	8.19594e+06	6.22393e+06	7.48243e+06	9.50402e+06
High	FAQVKQIYKTPPIK		1	1	58	P0DTC2	P0DTC2 [782-795]		0	1660.98	3.885	1.291	3.288	0.573	0.525	0.823	0.54	1.117	0.202	0.323	0.95614	0.975262	0.968378	0.600836	0.388065	0.790416	0.504982	0.802243	0.219951	0.331897	7.72	7.89	6.42	18.34	76.79	5.68	6.42	14.82	38.79	14.07	9.43402e+06	3.66554e+07	1.21781e+07	3.07591e+07	5.40552e+06	4.95451e+06	7.76005e+06	5.09849e+06	1.05371e+07
High	NSNNLDSKVGGNYNY		1	1	12	P0DTC2	P0DTC2 [437-451]		0	1658.74	0.01	0.066	0.01	0.01	0.01	0.01	0.01	0.01	0.01	0.01	3.0753e-17	0.466678	3.66248e-17	3.01479e-17	2.97093e-17	3.20156e-17	3.07218e-17	3.18507e-17	3.05389e-17	3.04471e-17	31.08	12.77	8.67	8.38	12.67	24.73	9.68	7.75	5.66	7.75	4.57662e+08	2.84716e+06	3.0322e+07	4.17637e+06	2.11243e+06	1.74933e+06	2.35592e+06	2.02544e+06	2.01732e+06
High	KLIANQFNSAIGKIQ		1	1	38	P0DTC2	P0DTC2 [921-935]		0	1644.94	0.032	0.01	0.017	0.02	0.013	0.01	0.01	0.01	0.01	0.01	0.179958	4.08889e-17	0.16565	0.117148	0.0375416	3.20156e-17	3.07218e-17	3.18507e-17	3.05389e-17	3.04471e-17	19.87	22.89	11.25	63.68	11.25	11.66	10.46	13.69	11.25	10.28	422130715	1.33507e+07	3.58994e+06	6.99554e+06	8.23241e+06	5.61418e+06	3.52132e+06	3.52157e+06	2.1449e+06
High	SRLDKVEAEVQIDR		1	1	107	P0DTC2	P0DTC2 [982-995]		0	1657.89	25.799	29.138	28.956	27.341	30.669	27.008	36.686	36.999	40.52	45.295	0.868838	0.568868	0.829657	0.866543	0.888269	0.830827	0.855165	0.817001	0.823939	0.805983	14.68	35.79	10.05	26.12	14.43	8.2	14.69	21.24	16.15	7.3	3.96131e+06	1.09358e+08	1.23212e+08	1.15745e+08	1.27384e+08	1.3317e+08	1.09824e+08	1.5781e+08	1.67562e+08
High	QPFLMDLEGKQGNFK		1	1	118	P0DTC2	P0DTC2 [173-187]		0	1751.88	1.42	1.482	1.395	1.514	1.396	1.452	1.565	1.408	1.632	1.599	0.828549	0.984726	0.860018	0.828563	0.746165	0.844973	0.780529	0.816438	0.823939	0.82736	48.82	48.82	48.82	48.82	48.82	48.82	48.82	48.82	48.82	48.82	2.51338e+08	3.56936e+08	3.72496e+08	3.50547e+08	3.80631e+08	3.50824e+08	3.64964e+08	3.93355e+08	3.53759e+08
High	NTQEVFAQVKQIYKT		1	1	36	P0DTC2	P0DTC2 [777-791]		0	1796.95	0.022	0.011	0.015	0.02	0.016	0.015	0.012	0.01	0.013	0.013	0.142035	0.125923	0.148975	0.118036	0.0456769	0.108207	0.0466093	3.18507e-17	0.0695233	0.0735063	29.32	28.2	24.48	31.08	15.9	39.27	15.8	15.42	22.98	11.56	1.8704e+08	4.16867e+06	2.04788e+06	3.13244e+06	3.6874e+06	3.44076e+06	2.89064e+06	2.375e+06	1.74255e+06
High	KIQDSLSSTASALGK		1	1	77	P0DTC2	P0DTC2 [933-947]		0	1505.82	0.892	0.619	0.926	0.11	0.102	0.296	0.093	0.167	0.059	0.08	0.777821	0.933944	0.831023	0.351929	0.209988	0.636203	0.236992	0.470286	0.220042	0.271182	4.74	1.84	12.38	51.79	57.96	13.06	12.76	6.12	26.52	15.22	7.47459e+08	6.67194e+08	4.67997e+08	6.92456e+08	8.25331e+07	7.61446e+07	2.21556e+08	7.25714e+07	1.295e+08
High	GKQGNFKNLREFVFK		1	1	69	P0DTC2	P0DTC2 [181-195]		0	1811.99	0.095	0.695	0.268	0.135	0.238	0.022	0.246	0.342	0.217	0.233	0.348136	0.939764	0.709123	0.39209	0.366086	0.141052	0.425592	0.638821	0.471457	0.489014	26.72	7.93	16.95	34.49	30.07	36.44	13.42	8.38	8.38	7.3	5.26658e+08	4.9954e+07	3.70171e+08	1.4114e+08	7.12767e+07	1.25184e+08	1.14439e+07	1.29553e+08	1.80373e+08
High	LSRLDKVEAEVQIDR		1	1	129	P0DTC2	P0DTC2 [981-995]		0	1770.97	0.036	0.267	0.257	0.072	0.025	0.297	0.019	0.044	0.019	0.031	0.197348	0.823205	0.709123	0.27496	0.0666456	0.636203	0.0718139	0.224315	0.0957034	0.143406	41.17	45.23	9.87	72.45	86.4	17.5	46.17	21.94	50.49	30.26	2.388e+08	8.69595e+06	6.37204e+07	6.14341e+07	1.71678e+07	5.85993e+06	7.09022e+07	4.65001e+06	1.24482e+07
High	IDGYFKIYSKHTPIN		1	1	38	P0DTC2	P0DTC2 [197-211]		0	1795.94	0.011	0.502	0.016	0.01	0.01	0.011	0.01	0.01	0.01	0.01	0.083627	0.917841	0.159572	3.01479e-17	2.97093e-17	0.0794701	3.07218e-17	3.18507e-17	3.05389e-17	3.04471e-17	32.1	24.25	20.37	56.72	20.36	32.9	19.46	17.2	42.75	12.45	2.52031e+08	2.75879e+06	1.26395e+08	4.24975e+06	478418	1.72497e+06	2.67095e+06	1.47613e+06	2.29934e+06
High	NASVVNIQKEIDRLN		1	1	76	P0DTC2	P0DTC2 [1173-1187]		0	1712.93	0.115	0.888	0.346	0.117	0.144	0.174	0.178	0.295	0.139	0.164	0.384816	0.948673	0.74275	0.362	0.266432	0.502494	0.3566	0.605078	0.371982	0.408966	18.75	8.12	20.2	53.3	40.21	18.75	18.75	9.61	16.18	18.75	4.32141e+08	5.24438e+07	3.83722e+08	1.63632e+08	5.06604e+07	6.2035e+07	8.0317e+07	8.28777e+07	1.27267e+08
High	FIEDLLFNKVTLADA		1	1	35	P0DTC2	P0DTC2 [817-831]		0	1708.92	0.032	0.125	0.01	0.01	0.01	0.028	0.01	0.01	0.01	0.01	0.182345	0.629994	0.112313	0.0709793	2.97093e-17	0.170231	3.07218e-17	3.18507e-17	3.05389e-17	3.04471e-17	120.38	19.51	22.99	109.83	56.53	68.31	18.96	25.4	16.17	33.89	2.97699e+08	9.61047e+06	3.70841e+07	3.01258e+06	3.08253e+06	1.48354e+06	8.38264e+06	1.18816e+06	1.30842e+06
High	PFQQFGRDIADTTDA		1	1	153	P0DTC2	P0DTC2 [561-575]		0	1681.78	0.88	1.024	0.749	0.922	0.935	0.949	0.935	1.033	1.009	1.011	0.776856	0.953176	0.822847	0.781313	0.673735	0.801385	0.724278	0.79986	0.770981	0.776542	6.9	10.06	18.59	5.25	1.66	10.39	1.2	9.26	4.27	6.08	6.69314e+08	5.65138e+08	6.85064e+08	5.01525e+08	6.00977e+08	6.23919e+08	5.99281e+08	6.25868e+08	6.47975e+08
High	IGVTQNVLYENQKLI		1	1	21	P0DTC2	P0DTC2 [909-923]		0	1731.96	0.014	0.143	0.01	0.01	0.01	0.015	0.01	0.01	0.01	0.01	0.103602	0.659797	3.66248e-17	3.01479e-17	2.97093e-17	0.107223	3.07218e-17	3.18507e-17	3.05389e-17	3.04471e-17	7.96	13.71	25.29	59.55	17.45	86.19	3.33	17.45	17.45	13.8	443961153	6.40152e+06	6.34291e+07	3.8402e+06	3.114e+06	2.12295e+06	6.74741e+06	2.08508e+06	2.03631e+06
High	PELDSFKEELDKY		1	1	4	P0DTC2	P0DTC2 [1143-1155]		0	1612.77	0.022	0.559	0.058	0.113	0.061	0.055	0.054	0.053	0.01	0.041	0.0793635	0.791691	0.115816	0.517846	0.26161	0.265788	0.263066	0.182562	3.05389e-17	0.166208	19.56	7.33	17.28	68.4	18	17.28	21.41	17.28		51.63	3.54133e+06	77830.8	1.93301e+06	220605	416732	223374	207114	190411	194956
High	VFLHVTYVPAQEKNF		1	1	126	P0DTC2	P0DTC2 [1061-1075]		0	1791.94	0.013	0.495	0.031	0.022	0.029	0.078	0.031	0.075	0.021	0.033	0.0965734	0.915536	0.246939	0.128218	0.0775536	0.326281	0.106267	0.311072	0.106367	0.150684	32.44	13.78	12.25	29.6	82.82	21.18	44.4	18.81	10.25	9.37	4.40324e+08	5.78327e+06	2.17945e+08	1.34729e+07	9.73493e+06	1.2834e+07	3.43649e+07	1.36539e+07	3.30213e+07
High	KEELDKYFKNHTSPD		1	1	87	P0DTC2	P0DTC2 [1149-1163]		0	1850.89	0.671	0.677	0.787	0.555	0.468	0.751	0.513	0.553	0.386	0.407	0.749531	0.938061	0.826426	0.697611	0.515405	0.781418	0.593071	0.747323	0.599283	0.617324	5.33	10.31	13.17	5.45	6.52	6.79	6.75	6.08	4.61	5.52	5.67348e+08	3.7927e+08	3.8412e+08	4.46786e+08	3.03844e+08	2.63582e+08	4.26155e+08	2.92416e+08	3.12851e+08
High	LNESLIDLQELGKYE		1	1	47	P0DTC2	P0DTC2 [1193-1207]		0	1763.91	0.01	0.455	0.125	0.058	0.01	0.442	0.014	0.033	0.01	0.015	3.0753e-17	0.901684	0.538039	0.243773	2.97093e-17	0.718496	0.0538179	0.183403	3.05389e-17	0.0795042	44.51	19.79	19.79	103.97	123.07	18.95	45.82	22.68	79.78	32.68	2.97424e+08	2.53509e+06	1.35273e+08	3.70404e+07	1.72192e+07	2.79072e+06	1.3155e+08	4.17643e+06	9.62556e+06
High	TRFQTLLALHRS		1	1	51	P0DTC2	P0DTC2 [236-247]		0	1442.82	3.432	16.743	20.968	5.231	4.132	1.201	3.195	3.194	3.211	3.21	0.989399	0.709124	0.845243	0.926227	0.954858	0.999833	0.977099	0.957178	0.978511	0.972049	24.55	28.81	13.42	42.07	24.62	24.55	6.46	7.51	28.1	3.42	1.51636e+06	5.20416e+06	2.53882e+07	3.41673e+07	7.93254e+06	6.26536e+06	1.82122e+06	4.98163e+06	4.88288e+06
High	SFKEELDKYFKNH		1	1	67	P0DTC2	P0DTC2 [1147-1159]		0	1684.83	3.831	1.789	3.725	3.297	3.858	3.033	4.077	4.437	5.124	4.98	0.95614	0.981691	0.978459	0.92784	0.894601	0.944372	0.916059	0.95597	0.961376	0.958686	17.49	25.49	28.23	28.13	13.88	13.88	13.07	17.3	13.88	13.88	4.7506e+06	1.89079e+07	9.57656e+06	1.92633e+07	1.73848e+07	1.83282e+07	1.441e+07	2.10768e+07	2.21534e+07
High	DKNTQEVFAQVKQ		1	1	15	P0DTC2	P0DTC2 [775-787]		0	1534.79	30.635	6.478	14.644	40.904	44.311	10.343	42.169	32.072	39.396	35.46	0.843783	0.95774	0.909599	0.823412	0.835233	0.95991	0.842102	0.834177	0.827529	0.837086	20.58	22.2	37.24	18.12	12	15.45	22.35	17.15	9.92	21.09	1.3869e+06	4.03073e+07	8.59019e+06	1.68119e+07	5.67292e+07	6.14543e+07	1.43452e+07	5.32302e+07	4.21539e+07
High	FKEELDKYFKNH		1	1	62	P0DTC2	P0DTC2 [1148-1159]		0	1597.8	18.556	2.616	21.841	11.911	9.657	3.656	9.795	10.034	9.898	10.44	0.914294	0.940132	0.842994	0.969823	0.970699	0.971413	0.993937	0.978961	0.992771	0.972049	9.49	7.1	13.7	15	7.1	15.62	12.02	10.95	7.52	11.82	1.38908e+06	2.66793e+07	3.63408e+06	2.93024e+07	1.68004e+07	1.3415e+07	5.35769e+06	1.41252e+07	1.42836e+07
High	DSFKEELDKYFKNH		1	1	123	P0DTC2	P0DTC2 [1146-1159]		0	1799.86	15.056	28.76	19.369	11.081	16.866	21.893	19.65	19.786	20.931	20.344	0.942602	0.571386	0.84902	0.974633	0.967533	0.864565	0.937171	0.895194	0.902024	0.895794	14.28	19.59	19.11	19.11	16.48	14.66	19.11	18.83	15.36	12.11	1.09921e+07	1.65495e+08	3.16129e+08	2.33054e+08	1.25004e+08	1.77178e+08	2.44799e+08	2.18068e+08	2.17863e+08
High	PQSAPHGVVFLHVTY		1	1	30	P0DTC2	P0DTC2 [1053-1067]		0	1651.86	0.047	0.012	0.026	0.024	0.017	0.015	0.014	0.019	0.016	0.018	0.232817	0.13805	0.219734	0.134769	0.0470835	0.105788	0.0528723	0.121884	0.0841103	0.0952184	8.83	22.91	30.42	25.55	19.84	4.87	12.95	19.84	23.33	13.97	2.09112e+08	1.04273e+07	2.59533e+06	5.43853e+06	4.9672e+06	3.8858e+06	3.18026e+06	3.14748e+06	4.09003e+06
High	IDLQELGKYEQYIK		1	1	103	P0DTC2	P0DTC2 [1198-1211]		0	1739.92	79.866	100	100	99.685	100	100	100	100	100	100	0.744125	4.08889e-17	3.66248e-17	0.704436	2.97093e-17	3.20156e-17	3.07218e-17	3.18507e-17	3.05389e-17	3.04471e-17	15.88	26.85	6.14	18	8.26	14.87	16.56	15.78	13.94	12.5	2.36871e+06	1.75912e+08	3.9063e+08	2.9813e+08	2.36124e+08	2.5287e+08	3.75678e+08	3.04536e+08	3.14738e+08
High	NESLIDLQELGKYE		1	1	65	P0DTC2	P0DTC2 [1194-1207]		0	1650.82	39.24	56.393	50.433	38.089	51.436	45.724	55.592	61.732	66.553	76.216	0.816545	0.405824	0.783086	0.828563	0.810435	0.784467	0.797669	0.79517	0.770036	0.74754	11.64	13.63	7.81	18.01	6.5	1.05	20.18	15.97	3.27	7.8	5.09387e+06	1.84187e+08	2.87256e+08	2.46257e+08	1.93764e+08	2.61606e+08	2.3291e+08	2.82521e+08	3.04747e+08
High	KGYHLMSFPQSAPHG		1	1	102	P0DTC2	P0DTC2 [1045-1059]		0	1656.8	0.114	0.611	0.445	0.041	0.065	0.198	0.042	0.074	0.017	0.029	0.383162	0.933944	0.76828	0.197201	0.151688	0.534715	0.134483	0.309079	0.0884972	0.137986	56.22	19.84	32.08	50.33	97.06	68.32	41.68	27.83	25.61	23.27	1.45722e+08	1.65777e+07	8.90111e+07	6.04572e+07	5.11456e+06	5.73742e+06	2.24184e+07	6.10524e+06	1.03158e+07
High	LFNKVTLADAGFIK		1	1	20	P0DTC2	P0DTC2 [822-835]		0	1536.88	0.021	0.065	0.341	0.026	0.011	0.016	0.016	0.017	0.019	0.023	0.136129	0.463308	0.74113	0.143928	0.0317284	0.108764	0.06002	0.111376	0.0980902	0.11402	47.41	66.29	33.5	10.47	19.35	52.55	11.67	9.59	24	9.59	4.22215e+07	882734	2.75674e+06	1.44061e+07	1.09806e+06	479304	659015	668125	701123
High	AQVKQIYKTPPIK		1	1	83	P0DTC2	P0DTC2 [783-795]		0	1513.91	16.936	5.93	6.024	10.047	17.798	5.773	17.714	33.799	10.009	14.152	0.927022	0.912519	0.983736	0.985709	0.960074	0.999833	0.94864	0.831696	0.982186	0.941354	13.3	30.51	28.66	41.55	48.87	26.46	37.7	32.17	29.04	38.11	3.84358e+06	6.50952e+07	2.27941e+07	2.53567e+07	3.86151e+07	9.09559e+07	2.25876e+07	6.80867e+07	1.29908e+08
High	PFNDGVYFASTEKSN		1	1	128	P0DTC2	P0DTC2 [85-99]		0	1675.76	1.009	1.042	0.98	1.1	1.115	1.227	1.101	1.129	1.171	1.127	0.790403	0.955164	0.833075	0.788839	0.713202	0.820228	0.749855	0.802243	0.788001	0.792286	13.16	11.78	11.11	12.49	11.78	12.94	12.53	12.79	11.66	11.78	220045702	2.19754e+08	2.29285e+08	2.23744e+08	2.42149e+08	2.45296e+08	2.54451e+08	2.42196e+08	2.51701e+08
High	LLFNKVTLADAGFIK		1	1	41	P0DTC2	P0DTC2 [821-835]		0	1649.96	0.012	0.01	0.01	0.012	0.01	0.01	0.01	0.01	0.01	0.01	0.0922107	4.08889e-17	3.66248e-17	0.0815909	2.97093e-17	3.20156e-17	3.07218e-17	3.18507e-17	3.05389e-17	3.04471e-17	35.1	20.44	25.93	69.34	72.65	37.03	15.54	24.81	20.86	29.69	3.8458e+08	4.7505e+06	2.28688e+06	3.23833e+06	4.76308e+06	2.48045e+06	2.48564e+06	1.87891e+06	1.73482e+06
High	HAIHVSGTNGTKRF		1	1	7	P0DTC2	P0DTC2 [66-79]		0	1524.8	0.06	0.019	0.826	0.09	0.01	0.043	0.047	0.021	0.023	0.023	0.292617	0.000343539	0.875419	0.351929	2.97093e-17	0.105243	0.151913	0.0300772	0.0722231	0.0408764	46.94	47.57	47.74	134.9		47.5	99.08	47.53	48.03	47.74	1.7546e+06	104565	32747	1.44996e+06	118509		76058.4	96644.4	36208.2
High	RLDKVEAEVQIDR		1	1	57	P0DTC2	P0DTC2 [983-995]		0	1570.85	48.514	7.318	41.756	61.631	61.79	23.645	68.365	57.982	80.198	74.534	0.793229	0.535387	0.811555	0.781313	0.781794	0.881024	0.772932	0.797021	0.750409	0.750312	15.44	21.73	21.9	13.16	13.18	13.18	17.85	23.02	13.18	14.18	489180	2.33347e+07	3.55324e+06	1.87526e+07	3.17346e+07	3.02266e+07	1.15668e+07	3.22852e+07	2.83636e+07
High	PINLVRDLPQGFSAL		1	1	72	P0DTC2	P0DTC2 [209-223]		0	1639.92	0.075	1.171	0.309	0.089	0.176	0.544	0.198	0.414	0.23	0.258	0.308008	0.966693	0.725101	0.309884	0.303956	0.745619	0.375499	0.683137	0.484133	0.510725	14.82	39.16	14.82	71.17	50.04	9.55	16.47	16.47	14.82	3.56	5.1744e+08	3.86999e+07	6.06174e+08	1.59767e+08	4.58835e+07	9.08428e+07	2.64373e+08	9.91141e+07	2.06622e+08
High	NATRFASVYAWNR		1	1	13	P0DTC2	P0DTC2 [343-355]		0	1555.78	0.01	0.345	0.208	0.02	0.02	0.01	0.01	0.01	0.01	0.01	3.0753e-17	0.866933	0.670753	0.118774	0.0557168	3.20156e-17	3.07218e-17	0.0763474	3.05389e-17	3.04471e-17	40.1	89.79	5.92	135.86	110.1		77.22	51.58	43.32		2.50919e+07	193160	5.08682e+06	5.22079e+06	260970	279020		142397	228408
High	RFQTLLALHRSYLTP		1	1	30	P0DTC2	P0DTC2 [237-251]		0	1816.02	0.02	0.012	0.012	0.011	0.01	0.01	0.01	0.01	0.01	0.012	0.129706	0.134849	0.129552	0.0757531	2.97093e-17	3.20156e-17	3.07218e-17	0.0738176	0.0578582	0.0656924	28.46	21.32	27.68	30.42	18.77	23.32	21.37	23.32	35.34	15.69	3.33141e+08	5.75136e+06	4.0345e+06	4.09655e+06	3.76623e+06	2.96865e+06	3.28534e+06	3.08869e+06	3.71086e+06
High	QPFLMDLEGKQGNFK	1xOxidation [M5]	1	1	122	P0DTC2	P0DTC2 [173-187]		0	1767.87	0.452	0.363	0.374	0.448	0.403	0.501	0.373	0.389	0.468	0.391	0.679464	0.875563	0.756026	0.64994	0.485858	0.73331	0.51985	0.669181	0.644223	0.6086	80.78	78.33	80.78	80.78	78.51	65.67	80.78	79.25	62.43	80.78	1.00308e+08	4.5316e+07	3.64151e+07	3.75154e+07	4.49166e+07	4.04531e+07	4.68642e+07	3.74326e+07	3.89999e+07
High	INASVVNIQKEI		1	1	30	P0DTC2	P0DTC2 [1172-1183]		0	1327.76	0.062	18.142	0.866	0.378	1.179	3.86	1.616	4.424	0.641	1.003	0.306785	0.686238	0.847536	0.810659	0.883664	0.919256	0.893977	0.902078	0.83211	0.870736	7.84	8.87	21.34	99.03	91.95	21.54	41.5	7.11	29.02	31.87	2.42533e+06	150072	4.34532e+07	2.19184e+06	916051	2.86048e+06	9.58134e+06	3.91876e+06	1.07292e+07
High	NQFNSAIGKIQDSLS		1	1	18	P0DTC2	P0DTC2 [925-939]		0	1621.82	0.027	0.891	0.189	0.062	0.074	0.043	0.088	0.143	0.05	0.071	0.162632	0.948673	0.649858	0.251333	0.166704	0.226573	0.229713	0.438763	0.198579	0.251709	11.15	8.44	15.44	94.26	62.15	63.6	13.54	7.37	21.87	17.09	3.12972e+08	8.54691e+06	2.78896e+08	5.91047e+07	1.92504e+07	2.3014e+07	1.3539e+07	2.76291e+07	4.47112e+07
High	ADTTDAVRDPQTLE		1	1	27	P0DTC2	P0DTC2 [570-583]		0	1531.72	12.492	1.461	5.263	10.956	13.112	6.486	11.074	7.76	10.386	9.199	0.961297	0.952088	0.961696	0.975273	0.975198	0.999833	0.989891	0.995687	0.978511	0.982008	13.75	17	15.41	6.46	16.42	13.81	9.31	14.79	3.08	5.95	2.5994e+06	2.94606e+07	3.79804e+06	1.35978e+07	2.78153e+07	3.4084e+07	1.68585e+07	2.69791e+07	1.9765e+07
High	RFQTLLALHRS		1	1	71	P0DTC2	P0DTC2 [237-247]		0	1341.77	100	100	100	19.998	27.55	15.657	27.522	49.109	15.857	18.358	3.0753e-17	4.08889e-17	3.66248e-17	0.931156	0.903679	0.947653	0.893977	0.802243	0.957354	0.930422	13.25	6.1	9.55	51.54	69.42	19.91	32.95	19.91	20.8	8	681623	9.48814e+07	1.06463e+08	2.10215e+08	1.36308e+07	1.87787e+07	1.04469e+07	1.87596e+07	3.19415e+07
High	VFAQVKQIYKTPPIK		1	1	106	P0DTC2	P0DTC2 [781-795]		0	1760.05	0.773	0.75	0.838	0.059	0.057	0.43	0.059	0.12	0.017	0.027	0.766174	0.939961	0.829409	0.245509	0.137464	0.71522	0.172183	0.403949	0.0895199	0.131171	4.24	2	4.12	91.43	73.58	11.4	20.01	3.15	29.67	30.62	6.69165e+08	5.17207e+08	5.01743e+08	5.60844e+08	3.93358e+07	3.82873e+07	2.8755e+08	3.94028e+07	8.02896e+07
High	FGGFNFSQILPDPSK		1	1	168	P0DTC2	P0DTC2 [797-811]		0	1653.83	0.403	1.055	0.772	0.35	0.506	0.615	0.516	0.676	0.515	0.556	0.655434	0.956181	0.824385	0.590446	0.534403	0.761288	0.59364	0.772822	0.664856	0.689164	18.18	24.58	22.57	22.47	19.59	19.59	23.58	23.33	18.55	17.03	1.42228e+08	5.73346e+07	1.74974e+08	1.0741e+08	5.12424e+07	7.20044e+07	8.74986e+07	7.34107e+07	1.05789e+08
High	KVTLADAGFIKQY		1	1	9	P0DTC2	P0DTC2 [825-837]		0	1453.8	0.01	0.016	0.01	0.01	0.01	0.01	0.01	0.01	0.01	0.01	3.0753e-17	0.169956	3.66248e-17	3.01479e-17	2.97093e-17	3.20156e-17	3.07218e-17	3.18507e-17	3.05389e-17	3.04471e-17	11.62	15.3		105.75		12.98					27053301	83055.3	383910		73878.4		89763.3
High	KIADYNYKLPDDFTG		1	1	61	P0DTC2	P0DTC2 [417-431]		0	1759.85	0.074	0.973	0.313	0.198	0.297	0.999	0.322	0.479	0.288	0.301	0.307349	0.951096	0.728672	0.470943	0.416707	0.80392	0.489088	0.715817	0.533413	0.543473	19.52	10.27	16.83	39.31	14.96	11.04	10.27	10.27	10.27	16.69	3.23445e+08	2.575e+07	3.14595e+08	1.06161e+08	6.4201e+07	9.94535e+07	3.05195e+08	1.04303e+08	1.54771e+08
High	NASVVNIQKEIDRLN	1xDeamidated [N/Q]	1	1	100	P0DTC2	P0DTC2 [1173-1187]		0	1713.91	0.597	1.238	0.842	0.583	0.669	0.956	0.803	0.818	0.921	0.91	0.733632	0.972094	0.829409	0.706138	0.598261	0.801385	0.69189	0.787396	0.756099	0.765443	8.75	8.37	6.18	2.74	10.26	5.15	4.97	5.49	2.69	4.97	4.0222e+07	2.40196e+07	4.97891e+07	3.47139e+07	2.38565e+07	2.69094e+07	3.84569e+07	3.27012e+07	3.28385e+07
High	RTQLPPAYTNSFTRG		1	1	79	P0DTC2	P0DTC2 [21-35]		0	1708.88	0.01	0.057	0.076	0.01	0.01	0.01	0.01	0.01	0.01	0.01	3.0753e-17	0.437642	0.420627	3.01479e-17	2.97093e-17	3.20156e-17	3.07218e-17	3.18507e-17	3.05389e-17	3.04471e-17	8.66	38.13	8.28	34.89	20.59	43.65	11.73	9.82	8.66	53.53	3.59998e+08	2.2394e+06	2.0693e+07	2.57573e+07	1.11498e+06	777216	1.28425e+06	934654	1.23499e+06
High	PFGEVFNATRFASVY		1	1	16	P0DTC2	P0DTC2 [337-351]		0	1704.84	0.01	0.01	0.018	0.01	0.01	0.01	0.01	0.01	0.01	0.01	3.0753e-17	4.08889e-17	0.170878	3.01479e-17	2.97093e-17	3.20156e-17	3.07218e-17	3.18507e-17	3.05389e-17	3.04471e-17	38.03	19.01	10.07	117.07	23.1	58.33	7.27	7.65	38.39	11.77	343422184	3.13573e+06	606670	6.20458e+06	1.08199e+06	526057	902201	505387	564553
High	DPFLGVYYHKNNKS		1	1	119	P0DTC2	P0DTC2 [138-151]		0	1681.83	38.362	7.299	22.97	52.689	41.109	42.154	41.541	35.041	46.723	44.984	0.819413	0.884728	0.838412	0.787325	0.847475	0.790652	0.843003	0.825576	0.807248	0.805983	10.61	12.22	15.46	11.29	12.22	10.67	11.29	11.29	11.29	13.55	4.4445e+06	1.705e+08	3.21921e+07	9.9009e+07	2.34176e+08	1.88533e+08	1.92561e+08	1.84628e+08	1.55738e+08
High	SFTVEKGIYQTSNFR		1	1	53	P0DTC2	P0DTC2 [305-319]		0	1776.89	0.535	0.485	0.712	0.064	0.097	0.321	0.122	0.198	0.074	0.095	0.713428	0.914236	0.819446	0.25814	0.20402	0.654428	0.282908	0.508262	0.255975	0.301687	14.16	9.61	19.4	77.15	57.16	4.62	19.4	10.51	18.44	17.44	283008952	1.38183e+08	1.36134e+08	2.01565e+08	1.82068e+07	2.75089e+07	9.07439e+07	3.44134e+07	5.32037e+07
High	TRGVYYPDKVFRSSV		1	1	31	P0DTC2	P0DTC2 [33-47]		0	1773.93	0.01	0.01	0.01	0.01	0.01	0.01	0.01	0.01	0.01	0.01	3.0753e-17	4.08889e-17	3.66248e-17	3.01479e-17	2.97093e-17	3.20156e-17	3.07218e-17	3.18507e-17	3.05389e-17	3.04471e-17	4.47	2.84	4.3	9.26	15.67	8.47	4.39	9.09	10.42	4.33	3.37787e+08	1.22857e+06	1.68007e+06	1.52346e+06	938579	1.25472e+06	961730	1.0651e+06	1.61329e+06
High	RVQPTESIVRFPN		1	1	73	P0DTC2	P0DTC2 [319-331]		0	1542.84	54.153	100	96.247	9.669	56.447	34.513	50.106	100	32.417	37.243	0.784826	4.08889e-17	0.709123	0.993934	0.79681	0.806329	0.815829	3.18507e-17	0.848505	0.832094	20.6	14.95	14.95	34.25	51.7	27.94	22.54	14.95	17.58	27	1.07839e+06	6.53891e+07	1.70124e+08	1.03792e+08	1.04268e+07	6.08724e+07	4.42314e+07	6.22473e+07	1.09598e+08
High	SNGTHWFVTQRNFYE		1	1	13	P0DTC2	P0DTC2 [1097-1111]		0	1885.86	0.01	0.01	0.01	0.01	0.01	0.01	0.01	0.01	0.01	0.01	3.0753e-17	4.08889e-17	3.66248e-17	3.01479e-17	2.97093e-17	3.20156e-17	3.07218e-17	3.18507e-17	3.05389e-17	3.04471e-17	52.02	49.96	51.6	50.47	46.84	83.16	41.51	57.52	67.75	81.43	2.28988e+08	328976	552824	119132	185333	177573	232137	170661	247110
High	PFLMDLEGKQGNFK		1	1	44	P0DTC2	P0DTC2 [174-187]		0	1623.82	1.107	2.002	1.312	1.277	1.301	1.259	1.902	1.685	1.961	2.086	0.824366	0.952259	0.847536	0.838477	0.842688	0.826502	0.879582	0.830403	0.807248	0.792286	6.76	25.1	69.3	13.3	11.01	31.04	45.86	24.65	11.71	6.76	2.93276e+06	3.24703e+06	5.11186e+06	3.8471e+06	3.74522e+06	3.70179e+06	3.69316e+06	4.17846e+06	4.64229e+06
High	GVYFASTEKSNIIRG		1	1	148	P0DTC2	P0DTC2 [89-103]		0	1641.86	0.723	0.826	0.888	0.375	0.584	0.811	0.624	0.71	0.589	0.593	0.758002	0.947821	0.831023	0.606074	0.568071	0.790416	0.637372	0.774421	0.699429	0.705453	9.77	11.34	12.45	18.34	5.55	5.59	14.38	3.04	3.04	4.91	3.67203e+08	2.78459e+08	3.28482e+08	3.24578e+08	1.4203e+08	2.14531e+08	2.97891e+08	2.5359e+08	2.60854e+08
High	RALTGIAVEQDKNTQ		1	1	116	P0DTC2	P0DTC2 [765-779]		0	1643.87	0.956	0.656	1.007	0.984	0.903	0.828	0.74	0.772	0.673	0.693	0.785077	0.935129	0.833261	0.781313	0.667912	0.790416	0.675824	0.781287	0.722613	0.729314	6.8	10.53	19.26	4.57	3.63	14.32	14.48	7.01	5.58	5.84	2.96094e+08	2.88008e+08	1.94105e+08	2.98184e+08	2.94419e+08	2.67361e+08	2.60866e+08	2.18977e+08	2.28694e+08
High	ALTGIAVEQDKNTQ		1	1	37	P0DTC2	P0DTC2 [766-779]		0	1487.77	1.88	0.816	1.318	1.716	1.466	1.296	1.42	1.196	1.296	1.251	0.866549	0.947821	0.852003	0.840828	0.750524	0.830146	0.772932	0.804832	0.796676	0.796065	7.46	15.95	7.78	3.12	1.54	7.3	12.03	6.35	3.04	6.07	19808176	3.72342e+07	1.61586e+07	2.61042e+07	3.39958e+07	2.90313e+07	2.56809e+07	2.81257e+07	2.36961e+07
High	KKFLPFQQFGRDIAD		1	1	71	P0DTC2	P0DTC2 [557-571]		0	1809.96	0.026	0.512	0.147	0.058	0.078	0.076	0.094	0.171	0.062	0.083	0.156148	0.920385	0.580811	0.244352	0.174835	0.321706	0.238214	0.474051	0.227344	0.276329	35.1	6.26	15.27	80.97	63.17	34.16	32.55	5.18	17.03	15.9	5.69417e+08	1.45232e+07	2.95462e+08	9.01779e+07	3.31343e+07	4.46647e+07	4.33104e+07	5.37057e+07	9.76456e+07
High	YLQPRTFLLKYNENG		1	1	11	P0DTC2	P0DTC2 [269-283]		0	1855.97	0.01	0.064	0.01	0.01	0.01	0.01	0.01	0.01	0.01	0.01	3.0753e-17	0.45908	3.66248e-17	3.01479e-17	2.97093e-17	3.20156e-17	3.07218e-17	3.18507e-17	3.05389e-17	3.04471e-17	33.47	38.68	24.96	91.75	9.78	9.78	21.33		78.62		474019888	2.25623e+06	3.01542e+07	1.71575e+06	1.95377e+06	1.07306e+06	1.14086e+06	1.01363e+06
High	WRVYSTGSNVFQTRA		1	1	17	P0DTC2	P0DTC2 [633-647]		0	1771.89	0.022	0.01	0.01	0.012	0.01	0.01	0.01	0.01	0.017	0.015	0.141181	4.08889e-17	3.66248e-17	0.0771342	2.97093e-17	3.20156e-17	0.0392416	3.18507e-17	0.0876339	0.0821091	101.8	35.59	29.87	18.07	58.92	61.35	61.35	35.89	30.99	27.78	2.03597e+08	4.04661e+06	1.8139e+06	1.42646e+06	2.35358e+06	1.38426e+06	691262	1.39589e+06	1.03923e+06
High	RVVVLSFELLHAPAT		1	1	49	P0DTC2	P0DTC2 [509-523]		0	1651.95	100	100	100	100	100	100	100	100	100	100	3.0753e-17	4.08889e-17	3.66248e-17	3.01479e-17	2.97093e-17	3.20156e-17	3.07218e-17	3.18507e-17	3.05389e-17	3.04471e-17												6.24059e+06	1.29175e+07	1.09401e+07	7.68302e+06	6.61494e+06	1.14056e+07	7.01974e+06	7.72096e+06
High	GVTQNVLYENQKLI		1	1	14	P0DTC2	P0DTC2 [910-923]		0	1618.88	0.312	100	4.115	0.893	1.476	29.078	1.938	5.541	1.91	1.794	0.776262	4.08889e-17	0.971292	0.946894	0.971598	0.819467	0.989425	0.963174	0.978195	0.963623	24.41	10.44	30.55	42.04	35.54	27.17	28.01	13.93	18.73	10.8	1.576e+06	492050	2.07247e+08	6.62416e+06	1.40766e+06	2.32564e+06	4.5921e+07	3.05386e+06	8.07315e+06
High	QNVLYENQKLIANQF		1	1	14	P0DTC2	P0DTC2 [913-927]		0	1821.95	0.034	0.018	0.024	0.028	0.025	0.022	0.02	0.019	0.022	0.022	0.189199	0.194902	0.205652	0.150839	0.0673961	0.142078	0.0730728	0.125014	0.10957	0.109682	9.03	7.99	15.51	17.11	17	27.97	11.24	12.33	8.51	9.03	2.23862e+08	7.60833e+06	4.18345e+06	5.27773e+06	5.92553e+06	5.57326e+06	4.92396e+06	4.44772e+06	4.24089e+06
High	ISGINASVVNIQKEI		1	1	9	P0DTC2	P0DTC2 [1169-1183]		0	1584.9	0.01	0.012	0.01	0.01	0.01	0.01	0.01	0.01	0.01	0.01	3.0753e-17	0.129595	3.66248e-17	3.01479e-17	2.97093e-17	3.20156e-17	3.07218e-17	3.18507e-17	3.05389e-17	3.04471e-17	21.13	16.31	45.73	70.85	49.01	53.12	16.31	17.95	24.79	23.17	2.25243e+08	347366	2.61595e+06	413668	674508	300951	537851	428597	512743
High	FKNIDGYFKIYSKH		1	1	5	P0DTC2	P0DTC2 [194-207]		0	1759.92	0.077	0.061	0.019	0.02	0.01	0.018	0.025	0.02	0.025	0.01	0.289121	0.031977	0.0153414	0.140097	2.97093e-17	0.0705551	0.11813	0.0521365	0.128875	3.04471e-17	9.9	19.28	23.21	24.74		9.66	19.28	49.27	6.27		3.70957e+06	297751	239861	74368	71712.4		66619	101289	72352.6
High	NFSQILPDPSKPSKR		1	1	408	P0DTC2	P0DTC2 [801-815]		0	1713.93	0.841	0.739	0.927	0.543	0.582	0.664	0.566	0.622	0.544	0.549	0.774692	0.939961	0.831023	0.691509	0.568071	0.767246	0.614708	0.758245	0.678768	0.685754	8.05	5.99	15.24	10.02	7.43	6.8	7.89	5.99	5.99	5.99	1.82618e+08	1.60486e+08	1.34866e+08	1.69324e+08	1.02135e+08	1.09879e+08	1.21385e+08	1.0913e+08	1.13517e+08
High	VFKNIDGYFKIYSKH		1	1	18	P0DTC2	P0DTC2 [193-207]		0	1858.99	0.028	0.015	0.026	0.014	0.011	0.012	0.01	0.013	0.011	0.013	0.166456	0.160876	0.221777	0.0894911	0.0317704	0.0850095	3.07218e-17	0.0934569	0.0632323	0.0739823	11.67	6.09	10.48	24.53	6.94	10.94	15.55	15.4	15.5	9.79	3.36791e+08	9.43036e+06	4.95477e+06	8.88392e+06	4.67074e+06	3.92057e+06	4.00875e+06	3.15942e+06	4.46799e+06
High	TNGTKRFDNPVLPFN		1	1	131	P0DTC2	P0DTC2 [73-87]		0	1719.88	0.207	1.063	0.441	0.079	0.159	0.448	0.166	0.322	0.135	0.164	0.506471	0.957296	0.767914	0.291287	0.284862	0.718496	0.342167	0.627325	0.366399	0.408966	9.86	12	5.46	65.81	40.05	7.97	11.79	9.86	10.58	10.1	3.32952e+08	6.89773e+07	3.37728e+08	1.51389e+08	2.62764e+07	5.28464e+07	1.49458e+08	5.52568e+07	1.07253e+08
High	KIYSKHTPINLVRD		1	1	51	P0DTC2	P0DTC2 [202-215]		0	1683.95	8.103	19.077	36.919	0.279	0.481	0.081	0.427	1.021	0.215	0.293	0.992987	0.673624	0.815266	0.265644	0.365763	0.23161	0.380564	0.751892	0.264218	0.271182	37.73	25.07	24.69	43.5	103.97	9.92	37.35	24.69	35.91	9.92	7.47794e+06	6.33579e+07	1.25184e+08	2.71456e+08	2.08807e+06	3.59521e+06	604783	3.18948e+06	7.33523e+06
High	HVSGTNGTKRF		1	1	37	P0DTC2	P0DTC2 [69-79]		0	1203.62	100	27.424	80.359	8.305	48.12	3.19	35.274	73.917	28.31	29.756	3.0753e-17	0.798474	0.723987	0.727318	0.821412	0.798235	0.860371	0.774421	0.885732	0.867672	10.75	45.85	30.34	58.07	46.61	42.83	38.45	25.79	24.27	6.29	510728	6.95306e+07	9.67502e+06	3.70257e+07	2.81295e+06	2.12183e+07	1.62927e+06	1.33428e+07	3.43107e+07
High	NITRFQTLLALHRS		1	1	16	P0DTC2	P0DTC2 [234-247]		0	1669.95	0.631	0.731	1.434	0.59	0.426	0.326	0.436	0.551	0.497	0.509	0.758747	0.878394	0.83224	0.801602	0.728593	0.784467	0.757429	0.778721	0.756005	0.774934	37.84	21.92	8.06	53.22	38.6	8.89	8.19	11.2	10.61	3.86	3.32124e+06	2.09725e+06	2.42871e+06	4.76144e+06	1.95972e+06	1.41489e+06	1.08301e+06	1.44913e+06	1.82907e+06
High	LDSKVGGNYNYLYRL		1	1	19	P0DTC2	P0DTC2 [441-455]		0	1774.91	0.01	0.01	0.01	0.01	0.01	0.01	0.01	0.01	0.01	0.01	3.0753e-17	4.08889e-17	3.66248e-17	3.01479e-17	2.97093e-17	3.20156e-17	3.07218e-17	3.18507e-17	3.05389e-17	3.04471e-17	33.79	8.03	25.43	14.97	8.35	11.46	17.54	12.63	19.39	22.51	3.14084e+08	1.47111e+06	298210	702783	853744	469941	465682	360127	449949
High	GVFVSNGTHWFVTQR		1	1	176	P0DTC2	P0DTC2 [1093-1107]		0	1734.87	0.652	0.975	0.901	0.034	0.084	0.052	0.088	0.22	0.08	0.082	0.746308	0.951096	0.831023	0.170718	0.183115	0.253795	0.229713	0.528846	0.268101	0.274238	18.29	18.29	13	33.63	62.2	64.28	33.13	18.29	61.64	43.66	2.47515e+08	1.61416e+08	2.41414e+08	2.30974e+08	8.31272e+06	1.6407e+07	8.89488e+06	2.00468e+07	5.44467e+07
High	KNHTSPDVDLGDISG		1	1	218	P0DTC2	P0DTC2 [1157-1171]		0	1554.74	0.892	0.713	0.934	0.931	0.865	0.938	0.817	0.812	0.734	0.725	0.777821	0.939961	0.832072	0.781313	0.657245	0.801385	0.696507	0.787396	0.733177	0.729593	8.01	17.32	14.25	9	3.46	7.98	7.92	6.1	6.86	4.69	1.63257e+08	1.41436e+08	1.16391e+08	1.52443e+08	1.46795e+08	1.42338e+08	1.48737e+08	1.29605e+08	1.33008e+08
High	KSNIIRGWIFGTTLD		1	1	13	P0DTC2	P0DTC2 [97-111]		0	1720.94	0.02	0.013	0.011	0.011	0.01	0.01	0.01	0.01	0.011	0.014	0.130111	0.14618	0.120373	0.0720239	2.97093e-17	0.0788902	3.07218e-17	3.18507e-17	0.062525	0.0763507	68.53	37.63	41.85	70.04	30.8	30.8	30.8	33.75	63.6	30.8	2.00542e+08	2.69577e+06	2.47321e+06	2.23048e+06	2.09527e+06	1.48137e+06	2.10196e+06	1.51743e+06	1.63354e+06
High	TGVLTESNKKFLPFQ		1	1	153	P0DTC2	P0DTC2 [549-563]		0	1708.93	0.63	0.99	0.761	0.718	0.802	0.796	0.893	0.974	1.005	0.923	0.744125	0.952088	0.824235	0.742994	0.640032	0.787626	0.717501	0.799114	0.770981	0.766294	13.09	9.86	14.65	12.19	10.32	11.04	8.62	12.49	12.8	12.76	3.57715e+08	2.25515e+08	3.32118e+08	2.72176e+08	2.56824e+08	2.86797e+08	2.84623e+08	3.1944e+08	3.48325e+08
High	QPELDSFKEELDKY		1	1	85	P0DTC2	P0DTC2 [1142-1155]		0	1740.83	100	100	100	100	100	100	100	100	100	100	3.0753e-17	4.08889e-17	3.66248e-17	3.01479e-17	2.97093e-17	3.20156e-17	3.07218e-17	3.18507e-17	3.05389e-17	3.04471e-17	13.05	14.91	19.06	12.8	11.58	13.14	10.46	11.82	12.21	14.2	854368	3.19435e+08	1.72726e+08	3.29976e+08	3.59956e+08	3.036e+08	3.22536e+08	3.64201e+08	3.54322e+08
High	RNFYEPQIITTDN		1	1	56	P0DTC2	P0DTC2 [1107-1119]		0	1610.78	76.503	21.049	29.186	61.452	70.014	19.603	75.537	71.674	77.617	77.041	0.7465	0.645959	0.829409	0.781313	0.765947	0.876457	0.76823	0.774421	0.751621	0.746963	29.54	29.54	45.98	29.54	34.21	29.54	29.54	36.46	29.54	29.54	1.20518e+06	9.22002e+07	2.53673e+07	4.23804e+07	7.40612e+07	8.65942e+07	2.36251e+07	9.10353e+07	8.97413e+07
High	MDLEGKQGNFKNLRE	1xOxidation [M1]	1	1	55	P0DTC2	P0DTC2 [177-191]		0	1794.88	0.128	0.136	0.192	0.089	0.086	0.08	0.061	0.084	0.056	0.06	0.407157	0.647092	0.652752	0.309884	0.185887	0.329247	0.176254	0.330599	0.211755	0.226183	97.34	95.96	93.91	97.34	97.34	97.34	95.06	95.07	97.34	97.34	1.84823e+08	2.35705e+07	2.51834e+07	3.54114e+07	1.64221e+07	1.58414e+07	1.47207e+07	1.12394e+07	1.55448e+07
High	ITRFQTLLALHRS		1	1	7	P0DTC2	P0DTC2 [235-247]		0	1555.91	0.01	0.108	0.271	0.174	0.01	0.159	0.01	0.095	0.116	0.086	3.0753e-17	0.0786893	0.701834	0.566602	2.97093e-17	0.445705	3.07218e-17	0.2457	0.428215	0.260598		15.29	32.48	39.06		15.37		25.41	39.06	15.59	1.52299e+06		164902	418190	244564		242099		135086
High	DLQELGKYEQYIK		1	1	72	P0DTC2	P0DTC2 [1199-1211]		0	1626.84	55.401	3.209	21.537	50.372	47.773	12.382	47.673	38.378	60.859	53.209	0.7805	0.948673	0.843985	0.793183	0.822231	0.934272	0.825302	0.813439	0.776607	0.794808	17.71	18.84	24.11	20.74	16.41	19.36	20.74	16.85	23.28	20.74	5.35803e+06	2.96837e+08	1.71954e+07	1.32339e+08	2.69894e+08	2.55971e+08	6.63426e+07	2.55434e+08	2.05631e+08
High	NQNAQALNTLVKQLS		1	1	21	P0DTC2	P0DTC2 [953-967]		0	1641.89	0.425	0.042	0.187	0.186	0.142	0.086	0.082	0.039	0.043	0.044	0.664827	0.364389	0.64783	0.458136	0.265164	0.343754	0.218721	0.206356	0.178548	0.183146	35.52	29.38	32.46	30.43	16.54	16.22	28.68	35.55	26.93	10.94	1.14492e+08	4.73447e+07	4.4795e+06	2.14085e+07	1.88946e+07	1.48377e+07	9.02461e+06	9.37131e+06	4.27483e+06
High	MDLEGKQGNFKNLRE	1xDeamidated [N/Q]	1	1	11	P0DTC2	P0DTC2 [177-191]		0	1779.87	0.274	1.296	0.776	0.175	0.111	0.252	0.109	0.184	0.041	0.063	0.503519	0.939961	0.709123	0.45214	0.307143	0.48673	0.331255	0.403949	0.168011	0.244998	78.69	47.81	70.56	72.2	79.54	70.56	70.56	70.56	72.61	70.56	5.54005e+06	1.51938e+06	7.18037e+06	4.30092e+06	961606	589246	1.397e+06	603147	1.01752e+06
High	FRVQPTESIVRFPN		1	1	9	P0DTC2	P0DTC2 [318-331]		0	1689.91	0.652	1.702	1.802	0.238	0.185	0.228	0.266	0.432	0.402	0.477	0.91205	0.998528	0.918265	0.703253	0.617273	0.649225	0.685863	0.797021	0.788959	0.805983	9.81	4.48	10.68	68.48	23.31	11.58	51.02	12.03	9.08	8.56	1.90513e+06	1.29057e+06	3.24321e+06	3.43299e+06	453953	352663	457412	506758	870125
High	DTTDAVRDPQTLE		1	1	54	P0DTC2	P0DTC2 [571-583]		0	1460.69	63.2	0.082	26.43	30.203	21.418	6.813	15.447	11.668	16.507	14.713	0.767375	0.0163034	0.831023	0.851346	0.9346	0.999833	0.964284	0.982692	0.927591	0.937584	11.31	31.16	11.31	8.96	18.19	11.31	12.24	8.49	4.77	1.57	1.06613e+06	6.73789e+07	90706.8	2.81781e+07	3.41462e+07	2.28345e+07	7.26306e+06	1.78283e+07	1.30727e+07
High	NVTWFHAIHVSGTNG		1	1	36	P0DTC2	P0DTC2 [61-75]		0	1639.8	0.031	0.489	0.141	0.049	0.037	0.046	0.03	0.056	0.029	0.023	0.179457	0.91452	0.572131	0.220263	0.0959818	0.235077	0.10281	0.259741	0.134477	0.114521	20.41	9.99	13.98	125.93	65.92	82.09	46.96	25.57	90.11	27.2	3.76783e+08	1.18518e+07	1.84325e+08	5.30146e+07	9.01234e+06	9.70306e+06	1.01188e+07	9.09447e+06	1.90861e+07
High	FKIYSKHTPINLVRD		1	1	27	P0DTC2	P0DTC2 [201-215]		0	1831.02	0.011	0.01	0.014	0.01	0.01	0.01	0.01	0.01	0.01	0.01	0.084071	4.08889e-17	0.143081	3.01479e-17	2.97093e-17	3.20156e-17	3.07218e-17	3.18507e-17	3.05389e-17	3.04471e-17	5.33	39.89	7.54	113.16	31.91	39.31	17.26	5.87	5.47	17.4	6.34713e+08	7.00229e+06	2.16464e+06	8.87621e+06	4.02932e+06	1.67101e+06	1.99572e+06	1.39678e+06	1.51506e+06
High	TQLNRALTGIAVEQD		1	1	58	P0DTC2	P0DTC2 [761-775]		0	1628.86	0.172	0.843	0.473	0.245	0.186	0.485	0.214	0.336	0.157	0.193	0.467625	0.947821	0.776772	0.515888	0.315179	0.728185	0.392419	0.636691	0.396228	0.447609	8.27	8.93	8.16	19	39.71	5.69	8.27	4.36	11.11	7.35	543412669	9.32583e+07	4.58118e+08	2.57195e+08	1.33047e+08	1.00925e+08	2.63688e+08	1.16075e+08	1.77879e+08
High	GINASVVNIQKEI		1	1	43	P0DTC2	P0DTC2 [1171-1183]		0	1384.78	0.163	9.84	0.473	0.262	0.507	1.14	0.689	1.471	0.384	0.53	0.456654	0.841496	0.776772	0.529485	0.534403	0.811311	0.662022	0.820023	0.598767	0.677984	6.42	5.97	17.05	37.07	88.48	33.09	15.23	5.97	15.23	20.41	1.89676e+07	3.10972e+06	1.8665e+08	9.73798e+06	4.96135e+06	9.62437e+06	2.16148e+07	1.30671e+07	2.78982e+07
High	DKVEAEVQIDRLITG		1	1	208	P0DTC2	P0DTC2 [985-999]		0	1685.91	0.595	0.87	0.801	1.01	0.861	0.874	1.064	0.938	1.603	1.595	0.732997	0.948673	0.827779	0.782858	0.656035	0.794321	0.74304	0.797021	0.822741	0.82736	13.41	72.6	21.5	15.55	13.41	13.41	27.28	26.36	14.74	14.74	2.57135e+08	1.52962e+08	2.23734e+08	2.15473e+08	2.66428e+08	2.21384e+08	2.24769e+08	2.73497e+08	2.34504e+08
High	IRGWIFGTTLDSKTQ		1	1	14	P0DTC2	P0DTC2 [101-115]		0	1722.92	0.058	0.059	0.056	0.086	0.051	0.05	0.05	0.054	0.057	0.06	0.264069	0.444505	0.3565	0.304495	0.12471	0.24982	0.152755	0.2552	0.215529	0.224785	40.57	23.7	23.7	75.87	23.7	25.2	23.7	37.34	23.7	23.7	1.02476e+08	5.37671e+06	6.06131e+06	5.76076e+06	5.61034e+06	5.19027e+06	5.14032e+06	5.12878e+06	5.55354e+06
High	PFLGVYYHKNNKS		1	1	32	P0DTC2	P0DTC2 [139-151]		0	1566.81	0.361	0.518	0.516	0.21	0.29	0.246	0.348	0.636	0.317	0.308	0.444116	0.922755	0.717498	0.269474	0.248856	0.529761	0.395239	0.760404	0.464895	0.393241	7.38	9.93	21.05	9.31	17.8	9.7	9.93	7.3	6.08	7.76	1.09729e+07	4.12927e+06	5.56768e+06	5.66136e+06	2.30794e+06	3.18763e+06	2.69568e+06	3.75941e+06	6.97642e+06
High	MDLEGKQGNFKNLRE		1	1	98	P0DTC2	P0DTC2 [177-191]		0	1778.89	0.185	0.648	0.599	0.053	0.032	0.045	0.024	0.05	0.016	0.022	0.483904	0.933944	0.808292	0.231469	0.0830387	0.23031	0.0865284	0.241375	0.0840075	0.111438	71.93	71.93	71.93	96.04	93.87	113.23	71.93	71.93	89.32	71.93	4.81199e+08	8.92136e+07	3.1168e+08	2.8847e+08	2.31711e+07	1.34082e+07	1.0888e+07	1.16259e+07	2.39236e+07
High	PFNDGVYFASTEKSN	1xDeamidated [N]	1	1	72	P0DTC2	P0DTC2 [85-99]		0	1676.74	1.135	1.329	0.939	1.051	1.051	1.154	1.295	1.409	1.504	1.492	0.800297	0.975353	0.832072	0.787325	0.699359	0.813	0.768834	0.816438	0.811507	0.814662	6.52	7.54	24.23	6.97	7.97	8.71	10.07	6.97	6.83	6.97	1.04364e+07	1.18444e+07	1.39168e+07	9.80088e+06	1.09733e+07	1.10365e+07	1.20452e+07	1.35177e+07	1.47012e+07
High	DEDDSEPVLKGVKLHYT		1	1	96	P0DTC2	P0DTC2 [1257-1273]		0	1944.95	0.782	0.753	0.784	0.633	0.675	0.736	0.676	0.749	0.676	0.655	0.766595	0.939961	0.826426	0.720001	0.600938	0.780181	0.657031	0.77444	0.722613	0.721478	4.05	15.07	16.34	5.58	10.85	12.02	7.46	11.44	7.79	7.21	4.83566e+08	3.87903e+08	3.64256e+08	3.82829e+08	3.04687e+08	3.26578e+08	3.47966e+08	3.24602e+08	3.36264e+08
High	LIDLQELGKYEQYIK		1	1	52	P0DTC2	P0DTC2 [1197-1211]		0	1853.01	0.011	0.401	0.126	0.028	0.01	0.13	0.01	0.024	0.01	0.013	0.0842535	0.886134	0.541074	0.152127	2.97093e-17	0.430087	0.039527	0.143826	3.05389e-17	0.0728413	53.76	32.89	17.8	117.45	124.22	22.49	53.76	17.8	42.71	12.81	4.67544e+08	5.17972e+06	1.8762e+08	6.06204e+07	1.32428e+07	2.70141e+06	6.07593e+07	4.73063e+06	1.15676e+07
High	TASALGKLQDVVNQN		1	1	29	P0DTC2	P0DTC2 [941-955]		0	1557.82	0.639	0.97	0.698	0.361	0.465	0.162	0.486	0.661	0.531	0.547	0.744757	0.951096	0.819446	0.59804	0.515405	0.483817	0.581001	0.769213	0.671088	0.685754	10.59	10.24	11.3	11.98	10.39	27.82	8.25	13.23	12.59	11.08	2.60901e+08	1.66733e+08	2.53003e+08	1.90061e+08	9.75285e+07	1.21251e+08	4.21558e+07	1.26925e+08	1.72608e+08
High	LQSLQTYVTQQLIRA		1	1	29	P0DTC2	P0DTC2 [1001-1015]		0	1761.99	0.01	0.01	0.01	0.01	0.01	0.01	0.01	0.01	0.01	0.01	3.0753e-17	4.08889e-17	3.66248e-17	3.01479e-17	2.97093e-17	3.20156e-17	3.07218e-17	3.18507e-17	3.05389e-17	3.04471e-17	15.24	13.82	26.28	23.65	9.08	10.62	16	13.23	32.93	20.12	2.86211e+08	2.11665e+06	2.36082e+06	2.06891e+06	1.90773e+06	1.38835e+06	1.41195e+06	1.3795e+06	1.29133e+06
High	SAIGKIQDSLSSTAS		1	1	131	P0DTC2	P0DTC2 [929-943]		0	1464.75	0.327	0.895	0.585	0.232	0.258	0.376	0.303	0.452	0.249	0.284	0.608218	0.948673	0.808136	0.505239	0.385871	0.687326	0.475523	0.705343	0.50111	0.530825	8.69	11.34	11.11	24.05	22.12	8.74	10.27	8.74	7.11	8.25	435140224	1.42228e+08	3.89505e+08	2.544e+08	1.01041e+08	1.12361e+08	1.63715e+08	1.31755e+08	1.96755e+08
High	NGTKRFDNPVLPFN		1	1	71	P0DTC2	P0DTC2 [74-87]		0	1618.83	62.896	6.874	41.73	43.666	52.545	52.501	52.167	59.07	58.578	59.545	0.767728	0.886134	0.808136	0.815204	0.809535	0.767246	0.810691	0.797021	0.780595	0.781985	6.51	9.85	10.12	10.55	16.06	10.98	5.99	10.55	4.29	5.19	2.76766e+06	1.78113e+08	1.90258e+07	1.23379e+08	1.24423e+08	1.45428e+08	1.45306e+08	1.50214e+08	1.69499e+08
High	VAKNLNESLIDLQEL		1	1	19	P0DTC2	P0DTC2 [1189-1203]		0	1698.93	0.01	0.333	0.01	0.01	0.01	0.046	0.01	0.01	0.01	0.01	3.0753e-17	0.86133	3.66248e-17	3.01479e-17	2.97093e-17	0.234662	3.07218e-17	3.18507e-17	3.05389e-17	3.04471e-17	34.88	8.04	30.23	130.88	16.13	66.88	36.16	15.84	16.13	42.46	2.99618e+08	885396	9.96874e+07	829357	1.07757e+06	508348	1.37233e+07	742284	768599
High	TGTGVLTESNKKF		1	1	33	P0DTC2	P0DTC2 [547-559]		0	1381.73	5.082	10.465	14.447	1.258	3.388	8.882	3.234	6.229	1.799	2.343	0.979148	0.826743	0.879832	0.808421	0.880928	0.96842	0.883946	0.992717	0.837098	0.872798	21.81	8.8	16.72	26.89	59.61	15.37	13.64	11.01	11.9	11.24	2.76586e+07	1.40558e+08	2.92898e+08	3.99595e+08	3.48016e+07	9.37197e+07	2.45654e+08	8.73859e+07	1.60914e+08
High	KEELDKYFKNH		1	1	30	P0DTC2	P0DTC2 [1149-1159]		0	1450.73	27.214	1.256	13.641	25.7	17.432	9.028	16.068	12.002	13.91	13.514	0.862428	0.939961	0.886445	0.876567	0.963199	0.967742	0.957087	0.955318	0.952932	0.946775	4.68	9.27	27.29	4.39	8.38	9.18	29.61	8.34	8.33	7.33	5.84737e+06	1.57616e+08	7.34187e+06	7.9764e+07	1.50002e+08	1.01934e+08	5.27877e+07	9.39569e+07	7.01826e+07
High	DKYFKNHTSPDVDLG		1	1	100	P0DTC2	P0DTC2 [1153-1167]		0	1735.83	0.854	0.7	0.886	0.771	0.748	0.656	0.71	0.704	0.62	0.644	0.774692	0.939764	0.831023	0.752348	0.625623	0.767246	0.668809	0.774421	0.709864	0.717862	5.05	12.23	16.51	8.8	1.79	2.45	13.72	2.92	1.69	7.75	5.13602e+08	4.38466e+08	3.4971e+08	4.13917e+08	3.73667e+08	3.84282e+08	3.35279e+08	3.64827e+08	3.61179e+08
High	GLTGTGVLTESNKKF		1	1	27	P0DTC2	P0DTC2 [545-559]		0	1551.84	0.01	0.345	0.022	0.01	0.01	0.011	0.01	0.01	0.01	0.01	3.0753e-17	0.866933	0.198452	3.01479e-17	2.97093e-17	0.0800207	3.07218e-17	3.18507e-17	3.05389e-17	3.04471e-17	14.64	14.36	5.81	25.2	36.84	95.83	14.64	6.27	16.24	5.81	6.53446e+08	3.1144e+06	2.25298e+08	1.41841e+07	1.74646e+06	1.8167e+06	7.00104e+06	2.13079e+06	2.80653e+06
High	GNFKNLREFVFK		1	1	34	P0DTC2	P0DTC2 [184-195]		0	1498.82	8.207	38.339	26.38	5.957	14.993	1.547	17.763	31.151	22.7	26.404	0.980327	0.49565	0.831023	0.974633	0.969451	0.988399	0.94864	0.834177	0.893034	0.872611	40.58	38.56	43.34	30.13	44.34	78.95	32.39	30.11	30.11	30.11	1.18298e+06	9.70891e+06	4.75014e+07	4.03307e+07	7.0474e+06	1.91503e+07	2.92158e+06	2.12802e+07	3.6851e+07
High	PVAIHADQLTPTWRV	1xDeamidated [Q8]	1	1	10	P0DTC2	P0DTC2 [621-635]		0	1704.91	0.01	1.399	0.01	0.01	0.01	0.123	0.01	0.01	0.019	0.01	3.0753e-17	0.933944	3.66248e-17	3.01479e-17	2.97093e-17	0.502743	3.07218e-17	3.18507e-17	0.0884751	3.04471e-17		55.88				41.9			46.02		3.47597e+06		4.86233e+06				373285
High	KVTLADAGFIK		1	1	127	P0DTC2	P0DTC2 [825-835]		0	1162.68	11.838	3.142	6.068	11.379	13.233	19.119	14.201	11.791	14.008	13.26	0.966399	0.948673	0.983686	0.973841	0.975198	0.876457	0.97413	0.95681	0.95131	0.948982	11.72	8.92	11.11	8.13	11.47	12.01	4.82	7.26	9.71	5.59	1.68469e+07	1.99438e+08	5.43433e+07	1.02235e+08	1.91698e+08	2.33046e+08	3.22339e+08	2.39251e+08	2.08377e+08
High	NDPFLGVYYHKNNKS		1	1	56	P0DTC2	P0DTC2 [137-151]		0	1795.88	0.47	0.767	0.674	0.267	0.372	0.325	0.373	0.466	0.284	0.322	0.687687	0.939961	0.816076	0.533415	0.466543	0.657114	0.51985	0.709812	0.530317	0.55934	2.7	8.47	19.3	3.93	3.72	12.31	12.33	2.99	2.75	2.78	2.77749e+08	1.3047e+08	2.13082e+08	1.87144e+08	7.4785e+07	1.03241e+08	9.02461e+07	1.03551e+08	1.29433e+08
High	VYFASTEKSNIIRG		1	1	50	P0DTC2	P0DTC2 [90-103]		0	1584.84	12.939	2.488	8.197	26.958	21.731	10.326	20.593	15.955	22.744	22.359	0.95614	0.963348	0.960814	0.869663	0.931809	0.95991	0.932894	0.922909	0.892944	0.887298	4.45	8.32	12.88	8.48	9.62	3.1	5.4	8.83	4.75	2.7	6.61613e+06	8.80702e+07	1.73824e+07	5.42322e+07	1.78355e+08	1.43773e+08	6.83153e+07	1.36245e+08	1.05294e+08
High	PHGVVFLHVTYVPAQ		1	1	305	P0DTC2	P0DTC2 [1057-1071]		0	1663.9	0.443	0.764	0.525	0.352	0.418	0.62	0.471	0.609	0.645	0.672	0.67355	0.939961	0.796301	0.591694	0.493991	0.761288	0.57411	0.758245	0.715731	0.727105	6.19	29.25	24.43	7.23	6.46	6.19	15.85	5.25	10.21	6.19	7.56101e+07	3.35018e+07	5.77687e+07	4.52254e+07	2.67802e+07	3.12026e+07	4.68763e+07	3.82048e+07	4.5721e+07
High	PLVDLPIGINITRFQ		1	1	39	P0DTC2	P0DTC2 [225-239]		0	1695.98	0.037	0.245	0.26	0.021	0.018	0.028	0.014	0.022	0.018	0.021	0.198164	0.810543	0.709123	0.125112	0.0499277	0.167817	0.0526942	0.137224	0.0924336	0.105199	35.86	68.65	20.29	56.25	39.02	47.69	25.08	36.09	47.69	31	1.70854e+08	6.67022e+06	4.18764e+07	4.58246e+07	3.50594e+06	3.13959e+06	4.70985e+06	2.2577e+06	4.09911e+06
High	VFVSNGTHWFVTQR		1	1	36	P0DTC2	P0DTC2 [1094-1107]		0	1677.85	13.015	14.719	13.59	0.516	1.594	0.456	1.691	4.935	1.089	1.749	0.95614	0.745664	0.887099	0.846573	0.928737	0.809044	0.955924	0.922909	0.909905	0.930422	5.85	5.28	6.1	90.78	81.84	38.79	39.14	12.49	18.49	15.03	1.92578e+06	2.41692e+07	2.75922e+07	2.61717e+07	993622	3.0697e+06	878512	3.25617e+06	9.50415e+06
High	PFGEVFNATRFASVY	1xDeamidated [N7]	1	1	4	P0DTC2	P0DTC2 [337-351]		0	1705.82	0.019	0.01	0.018	0.01	0.01	0.01	0.01	0.01	0.01	0.01	0.0610012	4.08889e-17	0.0227635	3.01479e-17	2.97093e-17	3.20156e-17	3.07218e-17	3.18507e-17	3.05389e-17	3.04471e-17	33.66		18.63								4.08686e+06	78595.1		75719.7
High	IADTTDAVRDPQTLE	1xDeamidated [Q12]	1	1	15	P0DTC2	P0DTC2 [569-583]		0	1645.79	0.888	1.665	1.09	1.151	1.136	1.251	1.184	1.528	1.548	1.477	0.779786	0.934337	0.819446	0.781313	0.753637	0.805247	0.776853	0.802243	0.755041	0.734031	1.77	10.16	10.91	9.14	6	9.45	10.16	12.18	3.64	4.12	3.65038e+06	3.2413e+06	6.01047e+06	3.97898e+06	4.20093e+06	3.97754e+06	4.38761e+06	4.24616e+06	5.57764e+06
High	NIQKEIDRLNEVAK		1	1	120	P0DTC2	P0DTC2 [1178-1191]		0	1669.92	51.44	4.493	28.64	65.217	72.336	20.346	70.971	54.488	79.208	72.692	0.787404	0.933944	0.831023	0.773698	0.762857	0.87195	0.77168	0.799114	0.751597	0.753463	11.4	8.87	8.37	11.03	11.1	11.48	6.29	10.97	8.87	10.02	5.69415e+06	2.97622e+08	2.55859e+07	1.54622e+08	3.7323e+08	4.11893e+08	1.16056e+08	4.04117e+08	3.33226e+08
High	FPREGVFVSNGTHWF		1	1	174	P0DTC2	P0DTC2 [1089-1103]		0	1779.86	1.06	1.405	1.112	1.253	1.107	1.115	1.426	1.317	1.553	1.506	0.796658	0.980409	0.842238	0.807721	0.712441	0.809044	0.772932	0.812225	0.817157	0.814807	22.39	27.84	15.4	19.45	19.79	24.07	30.29	40.17	29.33	31.05	6.14023e+07	6.41785e+07	8.06237e+07	7.03978e+07	7.69657e+07	6.79665e+07	6.84806e+07	8.7577e+07	6.67404e+07
High	TESNKKFLPFQQFGR		1	1	96	P0DTC2	P0DTC2 [553-567]		0	1826.95	0.48	0.847	0.664	0.129	0.26	0.127	0.295	0.429	0.235	0.25	0.691511	0.947821	0.815266	0.381141	0.387622	0.425052	0.469721	0.692973	0.489213	0.503101	7.25	12.86	14.12	42	21.87	13.97	13.97	6.6	4.52	5.58	4.49312e+08	2.23127e+08	4.16819e+08	3.28853e+08	5.78259e+07	1.16983e+08	5.96394e+07	1.37489e+08	1.93694e+08
High	VEAEVQIDRLITG		1	1	55	P0DTC2	P0DTC2 [987-999]		0	1442.78	9.87	3.678	6.365	11.609	13.065	5.708	13.759	11.298	21.019	18.656	0.953149	0.821723	0.868833	0.978329	0.978875	0.809044	0.974314	0.931446	0.902024	0.930422	19.51	43.88	17.24	18.72	17.24	17.24	30.11	25.03	17.24	17.24	718883	6.74535e+06	2.6437e+06	4.57569e+06	7.81288e+06	9.39228e+06	4.10351e+06	9.89078e+06	7.02299e+06
High	TQEVFAQVKQIYKT		1	1	7	P0DTC2	P0DTC2 [778-791]		0	1682.91	0.016	0.399	0.049	0.013	0.017	0.018	0.025	0.01	0.037	0.046	0.113948	0.886134	0.327396	0.0867408	0.0479001	0.123684	0.0895685	3.18507e-17	0.162777	0.190066	18.3	43.91	18.3	20.87	88.3	44.09	20.87		8.24	18.3	2.10979e+07	345001	8.4165e+06	1.03561e+06	257774	364538	384896	498583
High	NNLDSKVGGNYNY		1	1	10	P0DTC2	P0DTC2 [439-451]		0	1457.67	0.221	31.334	0.898	0.339	0.328	0.531	0.523	0.559	0.653	0.663	0.705402	0.549087	0.868833	0.781313	0.746788	0.86416	0.807895	0.807929	0.868429	0.862811	8.76	11.44	16.19	19.74	27.61	37.9	18.18	12.52	8.73	4.69	2124039	485637	6.65364e+07	2.12976e+06	713483	697144	1.12859e+06	1.10988e+06	1.29688e+06
High	TPGDSSSGWTAGAA		1	1	39	P0DTC2	P0DTC2 [250-263]		0	1264.54	100	100	100	100	100	100	100	100	100	100	3.0753e-17	4.08889e-17	3.66248e-17	3.01479e-17	2.97093e-17	3.20156e-17	3.07218e-17	3.18507e-17	3.05389e-17	3.04471e-17	11.19	15.97	11.51	11.08	10.91	10.83	10.98	10.75	11.01	10.8	276341	1.11245e+08	8.76655e+07	1.05317e+08	1.05082e+08	1.11058e+08	1.04263e+08	1.13503e+08	1.08448e+08
High	VIAWNSNNLDSKVGG		1	1	45	P0DTC2	P0DTC2 [433-447]		0	1573.8	0.196	1.019	0.579	0.064	0.13	0.309	0.139	0.272	0.058	0.072	0.493302	0.952259	0.808121	0.25766	0.249108	0.648406	0.309147	0.585034	0.217911	0.254195	41.9	25.63	30.99	94.75	58.92	31.2	30.99	30.99	49.81	35.6	4.6392e+08	9.07882e+07	4.7286e+08	2.68598e+08	2.97144e+07	5.53783e+07	1.43305e+08	6.47005e+07	1.26081e+08
High	ASVVNIQKEIDRLN		1	1	44	P0DTC2	P0DTC2 [1174-1187]		0	1598.89	3.024	18.408	9.147	2.178	3.908	5.268	4.263	6.186	3.619	4.378	0.847534	0.683358	0.944315	0.88216	0.828684	0.99911	0.875054	0.99259	0.848505	0.891576	22.03	8.37	8.37	19.18	27.77	20.33	24.63	17.95	17.64	22.03	2.45626e+06	7.42742e+06	4.52146e+07	2.24666e+07	5.17166e+06	9.59805e+06	1.28097e+07	1.06317e+07	1.51947e+07
High	HLMSFPQSAPHG		1	1	87	P0DTC2	P0DTC2 [1048-1059]		0	1308.62	77.381	9.785	60.43	38.664	62.783	65.039	68.781	78.18	50.594	62.694	0.746018	0.583903	0.758796	0.828563	0.778296	0.745619	0.772858	0.772822	0.796676	0.774934	76.78	76.78	76.78	76.78	75.3	66.39	76.78	76.78	76.2	76.78	522445	4.04272e+07	5.11197e+06	3.15716e+07	2.01996e+07	3.28008e+07	3.39791e+07	3.59345e+07	4.08445e+07
High	TQQLIRAAEIRASAN		1	1	62	P0DTC2	P0DTC2 [1009-1023]		0	1641.9	0.519	0.64	0.756	0.341	0.438	0.383	0.452	0.531	0.358	0.403	0.708205	0.933944	0.824235	0.584916	0.504447	0.692049	0.564255	0.739857	0.584046	0.614523	12.89	7.51	15.16	7.15	7.46	9.6	7.51	12.89	7.51	7.51	2.17084e+08	1.08963e+08	1.38965e+08	1.61546e+08	7.49215e+07	9.50651e+07	8.19512e+07	9.80911e+07	1.09262e+08
High	GRDIADTTDAVRDP		1	1	26	P0DTC2	P0DTC2 [566-579]		0	1501.72	0.814	4.18	1.851	1.009	0.707	1.174	0.899	0.721	1.246	1.102	0.770571	0.938061	0.892734	0.782858	0.614036	0.814326	0.717501	0.774421	0.794741	0.790777	13.46	10.68	10.43	12.61	10.68	35.27	34.87	10.68	12.73	15.24	1.27123e+07	1.03436e+07	5.31409e+07	2.4822e+07	1.21627e+07	9.09977e+06	1.49248e+07	1.14233e+07	9.17263e+06
High	FTVEKGIYQTSNFR		1	1	52	P0DTC2	P0DTC2 [306-319]		0	1689.86	0.621	1.039	0.905	0.078	0.1	0.158	0.117	0.209	0.086	0.098	0.742392	0.954675	0.831023	0.28968	0.207949	0.479519	0.276513	0.517522	0.28032	0.307456	8.86	8.36	9.3	74.69	50.63	8.36	17.04	12	14.89	8.36	5.10616e+07	3.16861e+07	5.30602e+07	4.38909e+07	3.99016e+06	5.12254e+06	8.13954e+06	5.99335e+06	1.03421e+07
High	LQPELDSFKEELDKY		1	1	18	P0DTC2	P0DTC2 [1141-1155]		0	1853.92	0.01	0.602	0.028	0.01	0.01	0.025	0.01	0.01	0.01	0.01	3.0753e-17	0.933944	0.231042	3.01479e-17	2.97093e-17	0.157096	3.07218e-17	3.18507e-17	3.05389e-17	3.04471e-17	43.96	14.94	12.91	138.82	80.01	85.08	29.21	16.64	46.63	27.87	367162528	995106	2.20944e+08	1.02416e+07	3.08e+06	734357	9.29883e+06	1.11548e+06	1.80011e+06
High	VFNATRFASVYAWNR		1	1	15	P0DTC2	P0DTC2 [341-355]		0	1801.91	0.013	0.01	0.011	0.01	0.01	0.01	0.01	0.01	0.01	0.01	0.0965734	4.08889e-17	0.115816	3.01479e-17	2.97093e-17	3.20156e-17	3.07218e-17	3.18507e-17	3.05389e-17	3.04471e-17	44.9	9.47	40.92	88.99	33.99	41.32	11.75	40.11	68.15	51.13	9.02675e+07	908536	585785	784003	496356	383457	382572	350010	259823
High	TLDSKTQSLLIVNNA		1	1	20	P0DTC2	P0DTC2 [109-123]		0	1616.89	0.022	0.624	0.123	0.014	0.016	0.011	0.019	0.046	0.014	0.017	0.140394	0.933944	0.536198	0.0925291	0.0438406	0.0798742	0.0717844	0.230445	0.0776588	0.0912755	49.6	6.85	13.47	63.96	61.15	40.85	23.92	8.97	15.75	9.55	3.54077e+08	7.74952e+06	2.24699e+08	4.50526e+07	5.13161e+06	5.57104e+06	3.77964e+06	6.87071e+06	1.72243e+07
High	EKGIYQTSNFRVQPT		1	1	30	P0DTC2	P0DTC2 [309-323]		0	1767.9	0.037	0.164	0.232	0.015	0.01	0.01	0.01	0.015	0.01	0.01	0.200673	0.70045	0.691653	0.0925291	2.97093e-17	3.20156e-17	3.07218e-17	0.104101	3.05389e-17	3.04471e-17	13.01	14.26	9.38	131.21	118.54	32.15	13.01	36.15	26.92	12.96	310545208	1.16284e+07	4.70981e+07	7.19512e+07	4.50706e+06	1.82059e+06	718896	1.59379e+06	4.72009e+06
High	WFHAIHVSGTNG		1	1	56	P0DTC2	P0DTC2 [64-75]		0	1325.64	61.547	4.054	28.129	100	100	89.16	100	65.574	100	98.865	0.770571	0.78096	0.851198	3.01479e-17	2.97093e-17	0.702252	3.07218e-17	0.787396	3.05389e-17	0.71673	17.37	37.87	32.81	10.25	19.19	19.44	10.51	15.82	11.36	8.74	680854	3.96809e+07	2.16246e+06	1.67413e+07	1.00118e+08	7.39415e+07	5.549e+07	6.77992e+07	4.19588e+07
High	TEKSNIIRGWIFG		1	1	2	P0DTC2	P0DTC2 [95-107]		0	1520.82	0.01	18.433	0.01	0.01	0.339	0.54	0.138	0.151	0.196	0.259	3.0753e-17	0.683358	3.66248e-17	3.01479e-17	0.750524	0.833093	0.440188	0.420363	0.600818	0.674675		26.52			99.69	122.61	26.59	26.52	49.63	26.52	1.15765e+06		2.1335e+07			309704	492685	160131	174395
High	IHVSGTNGTKRF		1	1	37	P0DTC2	P0DTC2 [68-79]		0	1316.71	100	100	100	31.826	19.897	38.56	15.769	25.117	13.071	14.111	3.0753e-17	4.08889e-17	3.66248e-17	0.790315	0.729112	0.807594	0.668809	0.774421	0.601445	0.566602	21.73	10.63	19.45	14.42	22.63	10.72	12.24	22.73	14.42	15.86	256676	3.03802e+07	4.80653e+07	7.30342e+07	7.51358e+06	5.10701e+06	1.00743e+07	4.12988e+06	5.97887e+06
High	ALNTLVKQLSSNFG		1	1	2	P0DTC2	P0DTC2 [958-971]		0	1491.82	0.143	7.081	5.33	0.064	0.042	0.568	0.072	0.096	0.155	0.172	0.34652	0.886134	0.994394	0.227168	0.142224	0.664581	0.238214	0.250141	0.350259	0.354982	33.55	19.5	20.37	91.84	20.37	53.74	20.37	10.65	36.31	16.05	5.9287e+06	849921	4.19794e+07	3.36276e+07	381514	247168	3.36544e+06	427279	571009
High	TASALGKLQDVVNQN	1xDeamidated [Q/N]	1	1	43	P0DTC2	P0DTC2 [941-955]		0	1558.81	0.958	1.584	0.877	0.857	0.914	0.897	1.148	1.316	1.279	1.305	0.785077	0.991579	0.831023	0.770051	0.669168	0.797624	0.751561	0.812225	0.796409	0.799173	8.28	10.58	17.78	14.39	10.44	11.98	9.12	9.74	8.65	12.5	1.24635e+07	1.25922e+07	2.11462e+07	1.20244e+07	1.1828e+07	1.22524e+07	1.11777e+07	1.4309e+07	1.74776e+07
High	IGVTQNVLYENQKL		1	1	10	P0DTC2	P0DTC2 [909-922]		0	1618.88	0.01	0.386	0.01	0.01	0.01	0.031	0.01	0.01	0.01	0.01	3.0753e-17	0.883188	3.66248e-17	3.01479e-17	2.97093e-17	0.181505	3.07218e-17	3.18507e-17	3.05389e-17	3.04471e-17		21.71				49.79					1.60841e+07		6.208e+06				466178
High	FHAIHVSGTNGTKRF	1xDeamidated [N10]	1	1	12	P0DTC2	P0DTC2 [65-79]		0	1672.86	0.248	0.16	0.035	0.164	0.158	0.102	0.025	0.049	0.145	0.13	0.47385	0.333143	0.0693862	0.437478	0.398038	0.274449	0.0961136	0.139963	0.405348	0.345421	18	45.29	6.19	7.08	26.12	14.81	31.13	176.5	6.19	5.8	5.57488e+06	1.38013e+06	893564	192889	914004	878766	571023	140168	274599
High	TTDAVRDPQTLE		1	1	51	P0DTC2	P0DTC2 [572-583]		0	1345.66	6.02	0.814	3.51	4.772	2.843	1.359	2.425	1.796	2.127	1.907	0.992932	0.907888	0.863167	0.941497	0.807992	0.903424	0.830804	0.840794	0.841864	0.855019	10.53	10.6	13.86	10.6	10.6	9.46	16.23	13.96	9.9	8.83	2.57005e+06	1.54724e+07	2.08773e+06	9.15562e+06	1.22643e+07	7.30544e+06	3.29905e+06	6.26299e+06	4.61556e+06
High	DSFKEELDKY		1	1	28	P0DTC2	P0DTC2 [1146-1155]		0	1273.59	11.733	7.328	11.289	12.328	12.75	9.974	11.998	11.94	13.117	12.524	0.968011	0.948673	0.977294	0.978329	0.978098	0.96216	0.981273	0.960031	0.958055	0.958403	9.61	9.28	25.75	21.3	12.75	7.08	13.34	14.36	5.35	10.92	1.31906e+06	1.54771e+07	9.40086e+06	1.4891e+07	1.39263e+07	1.55617e+07	1.36383e+07	1.49418e+07	1.47574e+07
High	GAAAYYVGYLQPRTF		1	1	22	P0DTC2	P0DTC2 [261-275]		0	1676.84	0.01	0.01	0.01	0.01	0.01	0.01	0.01	0.01	0.01	0.01	3.0753e-17	4.08889e-17	3.66248e-17	3.01479e-17	2.97093e-17	3.20156e-17	3.07218e-17	3.18507e-17	3.05389e-17	3.04471e-17	14.61	17.81	13.3	47.28	24.06	14.61	14.61	7.17	14.61	18.18	2.19732e+08	820504	763020	633191	826628	410624	415454	361276	393088
High	QDKNTQEVFAQVKQ		1	1	41	P0DTC2	P0DTC2 [774-787]		0	1662.84	5.014	2.495	3.16	2.504	3.59	5.13	3.578	2.828	2.82	2.649	0.979148	0.963348	0.964417	0.890563	0.883664	0.998925	0.896104	0.899631	0.891233	0.883274	4.27	10.82	16.68	4.4	9.35	8.67	15.2	8.79	6.15	7.41	6.18963e+06	3.07433e+07	1.46006e+07	1.9558e+07	1.54966e+07	2.22184e+07	3.0254e+07	2.2144e+07	1.69896e+07
High	SNGTHWFVTQR		1	1	40	P0DTC2	P0DTC2 [1097-1107]		0	1332.64	7.031	4.537	4.679	0.226	0.532	0.476	0.742	2.247	0.522	0.742	0.999875	0.933944	0.996409	0.706138	0.734164	0.784467	0.789961	0.808605	0.754081	0.794808	15.37	15.37	18.54	17.22	73	34.64	30.04	15.37	28.18	39.23	3.49542e+06	2.45754e+07	1.58601e+07	1.59656e+07	789994	1.86127e+06	1.66472e+06	2.4054e+06	7.85531e+06
High	IADYNYKLPDDFTG		1	1	36	P0DTC2	P0DTC2 [418-431]		0	1631.76	7.182	7.967	22.755	17.055	28.303	10.018	33.841	41.836	30.959	32.066	0.979148	0.872828	0.838412	0.929696	0.900904	0.96216	0.868085	0.807929	0.856075	0.853599	11.03	3.84	11.03	25.63	15.13	9.57	4.49	11.03	10.27	5.64	1.7959e+06	1.36091e+07	1.4644e+07	4.33674e+07	3.06294e+07	5.08289e+07	1.79917e+07	6.2096e+07	7.83908e+07
High	TPTWRVYSTGSNVF		1	1	143	P0DTC2	P0DTC2 [630-643]		0	1614.79	100	100	100	100	100	100	100	100	100	100	3.0753e-17	4.08889e-17	3.66248e-17	3.01479e-17	2.97093e-17	3.20156e-17	3.07218e-17	3.18507e-17	3.05389e-17	3.04471e-17	26.45	26.45	33.14	26.45	26.45	26.45	26.45	26.45	26.45	26.45	3.24258e+06	4.17528e+08	5.14571e+08	4.56338e+08	5.24081e+08	4.72826e+08	4.37484e+08	4.77045e+08	4.82148e+08
High	SNKKFLPFQQFGR		1	1	23	P0DTC2	P0DTC2 [555-567]		0	1596.86	2.232	0.532	2.585	0.59	0.655	0.577	0.685	0.966	0.637	0.762	0.784826	0.788739	0.831023	0.787325	0.761753	0.790416	0.779848	0.797021	0.776607	0.796047	8.15	7.53	16.75	9.6	20.83	13.7	8.19	9.32	9.96	14.95	3.39543e+06	7.57811e+06	1.79156e+06	8.77697e+06	2.00329e+06	2.2257e+06	1.95999e+06	2.45109e+06	3.22303e+06
High	FGRDIADTTDAVRDP		1	1	27	P0DTC2	P0DTC2 [565-579]		0	1648.79	0.01	0.047	0.01	0.01	0.01	0.01	0.01	0.01	0.01	0.01	3.0753e-17	0.390558	3.66248e-17	3.01479e-17	2.97093e-17	3.20156e-17	3.07218e-17	3.18507e-17	3.05389e-17	3.04471e-17	5.2	15.75	6.61	88.54	5.21	105.26	11.57	3.16	47.14		3.95905e+08	972046	1.87641e+07	3.44952e+06	979735	637352	3.58026e+06	826478	582377
High	SVVNIQKEIDRLN		1	1	61	P0DTC2	P0DTC2 [1175-1187]		0	1527.85	10.455	6.926	14.38	6.225	10.109	21.894	11.488	15.386	11.389	12.593	0.977655	0.886134	0.879832	0.987261	0.993853	0.864565	0.986228	0.928164	0.971612	0.957558	5.91	3.97	4.08	8.74	6.01	4.08	21.01	6.98	6.28	8.64	9.81989e+06	1.02669e+08	6.69329e+07	1.41211e+08	6.11268e+07	9.92698e+07	2.14993e+08	1.12814e+08	1.5109e+08
High	KGYHLMSFPQSAPHG	1xOxidation [M6]	1	1	139	P0DTC2	P0DTC2 [1045-1059]		0	1672.79	0.222	0.336	0.404	0.12	0.136	0.285	0.119	0.171	0.079	0.092	0.518491	0.862525	0.758796	0.36656	0.257862	0.628535	0.280287	0.474051	0.266362	0.294316	55.31	55.15	51.7	44.95	46.42	55.31	55.31	55.31	55.31	55.31	1.17487e+08	2.61383e+07	3.94327e+07	4.74265e+07	1.40907e+07	1.60009e+07	3.35412e+07	1.40331e+07	2.01487e+07
High	RKSNLKPFERDISTE		1	1	213	P0DTC2	P0DTC2 [457-471]		0	1819.97	0.557	0.767	0.714	0.599	0.697	0.622	0.65	0.831	0.631	0.641	0.721771	0.939961	0.819446	0.709217	0.610396	0.761645	0.649193	0.789667	0.711875	0.717862	12.92	12.27	26.56	20.13	19.55	30.94	14.38	25.67	13.92	13.07	7.63161e+08	4.25132e+08	5.85705e+08	4.68002e+08	4.36119e+08	5.09176e+08	4.23377e+08	4.9572e+08	5.61712e+08
High	RLNEVAKNLNESLID		1	1	60	P0DTC2	P0DTC2 [1185-1199]		0	1727.93	0.322	0.85	0.536	0.6	0.647	0.913	0.711	0.823	0.723	0.736	0.604124	0.947821	0.796862	0.709217	0.590363	0.79864	0.668809	0.787396	0.732441	0.734031	9.83	21.12	23.67	11.06	9.51	11.72	8.02	12	10.71	12.25	4.39839e+08	1.48177e+08	4.36094e+08	2.71872e+08	2.80139e+08	3.02259e+08	4.12417e+08	3.25645e+08	3.66501e+08
High	VIRGDEVRQIA		1	1	19	P0DTC2	P0DTC2 [401-411]		0	1255.71	3.571	6.982	25.189	1.518	6.198	12.704	4.726	11.339	1.951	3.218	0.903816	0.886134	0.833075	0.762144	0.956669	0.92978	0.933252	0.960031	0.771045	0.86298	29.33	12.7	23.13	59.11	96.49	6.28	36.46	21.45	51.49	29.31	3.38757e+06	1.20981e+07	2.19179e+07	8.23568e+07	5.14164e+06	2.09949e+07	4.17726e+07	1.60091e+07	3.28546e+07
High	TPINLVRDLPQG		1	1	97	P0DTC2	P0DTC2 [208-219]		0	1322.74	100	2.816	100	100	100	100	100	100	100	100	3.0753e-17	0.961065	3.66248e-17	3.01479e-17	2.97093e-17	3.20156e-17	3.07218e-17	3.18507e-17	3.05389e-17	3.04471e-17	8.89	11.73	14.17	11.31	21.95	8.39	8.89	8.08	5.96	7.98	2.66281e+06	5.26973e+08	7.49731e+06	3.05347e+08	4.67818e+08	4.14173e+08	3.45328e+08	4.09212e+08	3.1151e+08
High	RVYSTGSNVFQTRA		1	1	9	P0DTC2	P0DTC2 [634-647]		0	1585.81	0.192	2.729	0.429	0.01	0.168	0.199	0.184	0.21	0.191	0.191	0.662708	0.96849	0.758796	3.01479e-17	0.569363	0.66492	0.585362	0.586215	0.593581	0.57924	62.69	44.06	33.31		62.69	77.99	33.39	28.29	56.85	31.62	2.79271e+06	422998	6.02137e+06	1.19689e+06		419022	445050	515147	587736
High	SLIDLQELGKYE		1	1	32	P0DTC2	P0DTC2 [1196-1207]		0	1407.74	45.79	3.885	34.778	31.089	27.6	3.213	28.059	25.34	44.952	43.923	0.797307	0.935129	0.819446	0.849348	0.903594	0.979736	0.891739	0.854411	0.810956	0.807245	13.33	6.9	6.76	13.33	15.43	6.9	13.33	11.49	13.33	7.23	1.30426e+06	5.55879e+07	5.06646e+06	4.54037e+07	3.91828e+07	3.38237e+07	4.1904e+06	3.57122e+07	3.19768e+07
High	GQTGKIADYNYKLPD		1	1	92	P0DTC2	P0DTC2 [413-427]		0	1682.84	0.318	0.798	0.656	0.251	0.447	0.618	0.404	0.556	0.311	0.335	0.601564	0.945152	0.815266	0.52124	0.508408	0.761288	0.53679	0.747699	0.551504	0.56995	6.7	10.65	6.02	18.05	19.95	11.83	5.65	7.39	5.44	13.73	3.13921e+08	1.00023e+08	2.59973e+08	2.05893e+08	8.32864e+07	1.40759e+08	2.02944e+08	1.25465e+08	1.74584e+08
High	GKLQDVVNQNAQAL		1	1	35	P0DTC2	P0DTC2 [946-959]		0	1497.8	3.329	94.281	23.378	8.113	16.202	9.667	19.572	32.347	12.432	15.379	0.838015	0.288983	0.836925	0.994209	0.969075	0.962424	0.937171	0.834177	0.963963	0.930422	24.55	12.08	14.48	36.35	53.2	19.68	17.09	8.68	15.32	9.22	2.49816e+06	8.69186e+06	2.29798e+08	5.87941e+07	2.0268e+07	4.04757e+07	2.41507e+07	4.88938e+07	8.08084e+07
High	HADQLTPTWRVYSTG		1	1	83	P0DTC2	P0DTC2 [625-639]		0	1731.84	0.136	0.346	0.191	0.242	0.142	0.152	0.14	0.132	0.148	0.149	0.419098	0.867435	0.652566	0.514652	0.265164	0.471105	0.309828	0.42227	0.3846	0.38928	19.03	29.13	39.11	70.26	13.63	28.63	20.18	14.22	13.63	13.63	1.91628e+08	2.60976e+07	6.05775e+07	3.65367e+07	3.14955e+07	2.7249e+07	2.92204e+07	2.58095e+07	2.52565e+07
High	VTLADAGFIKQYGD		1	1	7	P0DTC2	P0DTC2 [826-839]		0	1497.76	2.464	8.743	9.418	3.062	5.672	6.704	6.54	9.547	5.261	6.037	0.903816	0.858438	0.940358	0.91332	0.945583	0.99911	0.969873	0.978961	0.963963	0.972049	31.76	7.36	8.85	11.84	30.42	6.74	12.49	8.12	7.36	7.74	5.06526e+06	1.24803e+07	4.42852e+07	4.82458e+07	1.55078e+07	2.87286e+07	3.39583e+07	3.42823e+07	4.83587e+07
High	VYDPLQPELDSFKEE		1	1	98	P0DTC2	P0DTC2 [1137-1151]		0	1808.86	0.878	1.029	0.946	0.967	0.979	1	1.066	1.015	1.202	1.212	0.776856	0.953176	0.832072	0.781313	0.680563	0.80392	0.74304	0.799114	0.789924	0.796065	5.06	4.67	7.68	4.82	7.19	14.08	12.57	10.42	9.91	4.67	2.80562e+08	2.53946e+08	2.97434e+08	2.67925e+08	2.70709e+08	2.76232e+08	2.80501e+08	2.99174e+08	2.79118e+08
High	KSNLKPFERDISTE		1	1	75	P0DTC2	P0DTC2 [458-471]		0	1663.86	10.233	2.235	8.53	11.449	8.601	8.423	8.118	6.462	6.67	6.293	0.979148	0.974705	0.954879	0.973276	0.975198	0.974636	0.982044	0.994749	0.98293	0.975244	4.19	7	21.33	10.58	7.34	7.34	28.44	7	9.22	5.19	6795286	6.7573e+07	1.49252e+07	5.79621e+07	7.78019e+07	5.84441e+07	5.72367e+07	5.51626e+07	4.25547e+07
High	NKKFLPFQQFGR		1	1	83	P0DTC2	P0DTC2 [556-567]		0	1509.83	33.948	11.418	23.385	12.384	21.415	8.36	22.945	33.384	22.651	24.327	0.832724	0.810543	0.836925	0.966602	0.9346	0.999833	0.918694	0.832322	0.893189	0.880823	6.32	4.22	8.65	13.57	15.23	10.09	10.1	3.65	5.13	2.35	1.30388e+06	4.42649e+07	1.50644e+07	3.04908e+07	1.61469e+07	2.79232e+07	1.14798e+07	3.15089e+07	4.38167e+07
High	ADAGFIKQYGD		1	1	15	P0DTC2	P0DTC2 [829-839]		0	1184.56	11.813	1.094	7.588	6.067	7.85	4.72	7.534	5.206	7.599	6.817	0.966498	0.958698	0.966331	0.986631	0.971598	0.989499	0.974314	0.974151	0.993717	0.983487	3.06	16.93	6.26	6.26	22.32	7.91	15.93	6.26	6.62	6.34	14671830	1.73904e+08	1.60574e+07	1.11333e+08	8.9021e+07	1.15167e+08	6.92582e+07	1.10531e+08	7.63754e+07
High	RGWIFGTTLDSKTQ		1	1	44	P0DTC2	P0DTC2 [102-115]		0	1609.83	0.257	7.138	2.944	0.035	0.112	1.627	0.242	0.366	0.097	0.174	0.313867	0.886134	0.958674	0.0958445	0.175677	0.865376	0.316588	0.454101	0.182802	0.229042	31.64	17.99	17.85	45.35	105.87	52.89	56.76	47.17	49.5	56.3	7.66608e+06	1.9677e+06	5.01132e+07	2.08987e+07	185586	854930	9.45591e+06	1.35319e+06	2.55448e+06
High	AWNSNNLDSKVGG		1	1	39	P0DTC2	P0DTC2 [435-447]		0	1361.64	100	8.741	97.958	100	100	100	100	100	100	100	3.0753e-17	0.785626	0.708093	3.01479e-17	2.97093e-17	3.20156e-17	3.07218e-17	3.18507e-17	3.05389e-17	3.04471e-17	17.35	44.33	21.08	15.53	25.44	17.35	28.14	26.59	15.53	17.35	842420	2.09809e+08	5.76612e+06	7.90702e+07	2.64557e+08	2.11236e+08	9.85435e+07	1.91477e+08	1.17778e+08
High	HVSGTNGTKRFDNPV		1	1	84	P0DTC2	P0DTC2 [69-83]		0	1628.81	0.121	0.564	0.353	0.114	0.207	0.029	0.185	0.301	0.122	0.158	0.396685	0.930808	0.745774	0.357209	0.336233	0.174707	0.362715	0.611633	0.347286	0.400101	11.57	12.55	18.56	54.46	24.97	12.55	12.95	15.02	13.27	6.2	2.40829e+08	2.91757e+07	1.31123e+08	8.50992e+07	2.74073e+07	4.98226e+07	6.91895e+06	4.48916e+07	6.73906e+07
High	SLSSTASALGKLQDV		1	1	12	P0DTC2	P0DTC2 [937-951]		0	1476.79	0.01	0.01	0.01	0.01	0.01	0.01	0.01	0.01	0.01	0.01	3.0753e-17	4.08889e-17	3.66248e-17	3.01479e-17	2.97093e-17	3.20156e-17	3.07218e-17	3.18507e-17	3.05389e-17	3.04471e-17	33.63	10.12	10.12	94.53	23.09	23.55	13.9	10.12	15.18	2.29	5.27759e+08	1.31451e+06	1.54182e+06	1.14716e+06	1.40081e+06	808676	1.11974e+06	1.18605e+06	1.28087e+06
High	KNIDGYFKIYSKH		1	1	12	P0DTC2	P0DTC2 [195-207]		0	1612.85	0.214	0.822	2.994	0.358	0.18	0.116	0.119	0.145	0.134	0.082	0.584286	0.896729	0.833075	0.781313	0.546936	0.490478	0.451003	0.412823	0.503	0.329995	53.55	55.13	9.46	87.78	76.07	58.14	22.93	9.48	75.59	16.17	3.36379e+06	720220	2.84659e+06	1.01447e+07	1.20394e+06	606092	388652	449568	486955
High	IQDSLSSTASALGK		1	1	45	P0DTC2	P0DTC2 [934-947]		0	1377.72	11.458	20.206	5.672	28.393	50.234	40.503	53.872	51.941	44.33	45.125	0.969754	0.65662	0.992887	0.857583	0.815003	0.794321	0.805321	0.799114	0.811507	0.805983	8.29	8.16	5.56	29.87	2.9	2.9	8.03	6.11	3.39	0.88	7.27642e+06	8.33767e+07	1.47029e+08	4.12737e+07	2.066e+08	3.65524e+08	2.9472e+08	3.91995e+08	3.77948e+08
High	QPFLMDLEGKQGNFK	1xDeamidated [N/Q]	1	1	73	P0DTC2	P0DTC2 [173-187]		0	1752.86	1.527	3.999	2.102	2.619	2.67	2.45	3.149	3.646	4.533	4.776	0.877084	0.975347	0.867805	0.814409	0.803416	0.874182	0.826283	0.861724	0.91295	0.930422	53.39	53.39	53.39	53.39	53.39	53.39	63.62	53.39	53.39	53.39	2.65366e+06	4.05237e+06	1.06128e+07	5.57821e+06	6.94917e+06	7.08589e+06	6.50183e+06	8.35551e+06	9.67582e+06
High	QLNRALTGIAVEQD		1	1	50	P0DTC2	P0DTC2 [762-775]		0	1527.81	39.766	20.161	42.401	37.725	40.219	45.511	44.228	52.242	39.383	44.014	0.814859	0.65662	0.807826	0.828563	0.848527	0.784467	0.832633	0.799114	0.827529	0.807245	12.98	13.27	11.18	19.84	12	15.51	12.09	12.09	11.41	13.58	2.884e+06	1.15323e+08	6.00209e+07	1.29334e+08	1.15931e+08	1.15919e+08	1.44986e+08	1.27554e+08	1.50665e+08
High	SNNLDSKVGGNYNY		1	1	7	P0DTC2	P0DTC2 [438-451]		0	1544.7	0.01	3.15	0.01	0.07	0.081	0.012	0.13	0.01	0.167	0.01	3.0753e-17	0.948673	3.66248e-17	0.0717122	0.0799154	0.0353354	0.153966	3.18507e-17	0.182246	3.04471e-17		6.53		25.78	19.11	21.19	11.95		6.08		9.16456e+06		2.84053e+07		643041	746747	111239	1.19245e+06
High	IDGYFKIYSKHTPIN	1xDeamidated [N15]	1	1	6	P0DTC2	P0DTC2 [197-211]		0	1796.92	0.01	0.715	0.01	0.01	0.01	0.01	0.01	0.01	0.01	0.01	3.0753e-17	0.939961	3.66248e-17	3.01479e-17	2.97093e-17	3.20156e-17	3.07218e-17	3.18507e-17	3.05389e-17	3.04471e-17		28.81									1.38955e+07		9.93304e+06
High	LPIGINITRFQTLLA		1	1	73	P0DTC2	P0DTC2 [229-243]		0	1670	0.683	1.38	0.943	1.185	1.244	1.135	1.402	1.332	2.184	2.244	0.75181	0.980409	0.832072	0.801602	0.732083	0.811311	0.772791	0.812955	0.858808	0.868863	7.55	74.04	12.04	12.04	12.85	8.95	37.39	23.38	11.16	12.85	3.05739e+08	2.00928e+08	4.21799e+08	2.72386e+08	3.62154e+08	3.50559e+08	3.27841e+08	4.28579e+08	3.73302e+08
High	GYHLMSFPQSAPHG		1	1	156	P0DTC2	P0DTC2 [1046-1059]		0	1528.7	21.679	74.124	36.398	12.553	25.691	80.419	24.925	48.152	16.683	22.583	0.897008	0.342118	0.816076	0.971027	0.91576	0.718496	0.911985	0.802243	0.954823	0.887298	27.79	17.66	55.83	24.09	38.41	11.63	27.67	11.63	28.31	27.57	668595	1.72111e+07	5.14288e+07	3.52343e+07	8.04976e+06	2.00545e+07	5.3768e+07	1.89652e+07	3.21943e+07
High	LSSTASALGKLQDV		1	1	9	P0DTC2	P0DTC2 [938-951]		0	1389.76	0.01	0.038	0.01	0.011	0.013	0.015	0.016	0.028	0.033	0.036	3.0753e-17	0.339547	3.66248e-17	0.0757531	0.0357676	0.108207	0.061845	0.163715	0.148915	0.160524		7.86	64.34	32.11	8.61	9.07	16.29	13.42	12.45	11.71	2.29713e+07		865121	150898	259543	293272	355225	373244	645118
High	KKFLPFQQFGRD		1	1	7	P0DTC2	P0DTC2 [557-568]		0	1510.82	0.044	0.144	0.023	0.027	0.018	0.014	0.016	0.012	0.025	0.026	0.223715	0.6613	0.1996	0.148036	0.0506286	0.0988362	0.0612769	0.0874273	0.120102	0.124207	17.64	20.39	18.67	19.85	17.93	17.93	20.39	20.39	13.15	12.47	1.92603e+07	853590	2.68442e+06	384975	458477	352500	264101	279381	221945
High	NFGAISSVLNDILSR		1	1	30	P0DTC2	P0DTC2 [969-983]		0	1605.86	0.019	0.518	0.133	0.059	0.152	0.171	0.129	0.243	0.226	0.233	0.129549	0.922755	0.55492	0.24557	0.276336	0.497885	0.294152	0.556715	0.481141	0.489014	51.71	100.88	23.15	103.41	51.71	38.34	62.68	62.12	30.18	22.47	1.47052e+08	2.85999e+06	7.61609e+07	1.94871e+07	8.68586e+06	2.22957e+07	2.8113e+07	1.79826e+07	3.57528e+07
High	FGRDIADTTDAVRD		1	1	18	P0DTC2	P0DTC2 [565-578]		0	1551.74	0.373	0.603	0.583	0.532	0.534	0.781	0.505	0.527	0.425	0.426	0.637425	0.933944	0.808136	0.687168	0.545721	0.784467	0.589798	0.739857	0.618667	0.62819	9.27	17.84	15.68	4.23	5.36	5.67	14.18	13.62	12.61	3.62	24051400	8.96407e+06	1.45103e+07	1.39414e+07	1.24928e+07	1.28346e+07	1.81597e+07	1.21425e+07	1.16151e+07
High	LTPTWRVYSTGSNVF		1	1	5	P0DTC2	P0DTC2 [629-643]		0	1727.88	0.01	0.01	0.01	0.01	0.01	0.01	0.01	0.01	0.01	0.01	0.0784206	4.08889e-17	3.66248e-17	3.01479e-17	2.97093e-17	3.20156e-17	3.07218e-17	3.18507e-17	3.05389e-17	3.04471e-17	93.38	35.56	28.68	53.32	49.86	35.56	35.56	38.17	78.34	42.59	3.14801e+08	1.94677e+06	984055	1.60955e+06	1.77508e+06	899162	1.02215e+06	903878	815684
High	KVEAEVQIDRLITG		1	1	50	P0DTC2	P0DTC2 [986-999]		0	1570.88	0.943	0.923	1.167	1.579	1.309	1.121	1.484	1.484	2.207	1.966	0.573119	0.886134	0.723987	0.781313	0.621911	0.768566	0.725168	0.796052	0.858913	0.855473	14.9	43.32	31.56	16.73	15.01	5.94	25.07	25.07	13.03	7.1	5.6342e+06	5.81198e+06	5.2009e+06	7.71591e+06	8.89855e+06	7.86621e+06	6.35644e+06	8.35873e+06	8.35913e+06
High	AEVQIDRLITGRLQS		1	1	20	P0DTC2	P0DTC2 [989-1003]		0	1698.95	0.01	0.045	0.035	0.01	0.01	0.01	0.01	0.01	0.01	0.01	3.0753e-17	0.377372	0.269326	3.01479e-17	2.97093e-17	3.20156e-17	3.07218e-17	3.18507e-17	3.05389e-17	3.04471e-17	73.47	22.65	25.58	134.84	123	78.2	10.99	20.98	30.64	33.94	4.3524e+08	2.99851e+06	1.95058e+07	1.53962e+07	2.63716e+06	1.03001e+06	1.82035e+06	1.09704e+06	893757
High	KFLPFQQFGRDIAD		1	1	72	P0DTC2	P0DTC2 [558-571]		0	1681.87	1.049	5.224	8.193	2.595	4.159	16.46	3.99	6.542	3.317	4.527	0.702799	0.930808	0.960814	0.894587	0.906942	0.894075	0.915951	0.994749	0.906788	0.945498	20.72	16.17	12.68	17.55	46.04	7.28	30.97	11.06	8.63	13.56	7.023e+06	7.78835e+06	3.77579e+07	5.79575e+07	1.82219e+07	2.92121e+07	1.156e+08	2.80201e+07	4.59932e+07
High	TLVKQLSSNFGAISS		1	1	54	P0DTC2	P0DTC2 [961-975]		0	1551.84	0.209	0.989	0.522	0.124	0.152	0.024	0.181	0.313	0.147	0.195	0.50771	0.952088	0.795579	0.373514	0.276336	0.152641	0.358548	0.620607	0.383986	0.448372	1.84	6.76	5.71	60.49	48.9	73.8	9.01	4.26	13.75	5.38	2.66377e+08	5.63895e+07	2.63534e+08	1.3914e+08	3.29702e+07	4.03975e+07	6.45694e+06	4.81465e+07	8.34647e+07
High	AIHVSGTNGTKRF		1	1	21	P0DTC2	P0DTC2 [67-79]		0	1387.74	41.271	100	91.585	21.003	29.127	12.504	25.558	25.633	20.205	20.784	0.81242	4.08889e-17	0.709123	0.807721	0.846275	0.541956	0.85424	0.810839	0.785837	0.793281	14.68	26.13	19.9	23.79	14.68	14.68	29.38	58.21	14.68	30.47	294837	1.21682e+07	3.19711e+07	2.78684e+07	6.5327e+06	8.58779e+06	3.68672e+06	8.21522e+06	7.55753e+06
High	ASTEKSNIIRGWIFG		1	1	11	P0DTC2	P0DTC2 [93-107]		0	1678.89	0.01	0.01	0.01	0.01	0.01	0.01	0.01	0.01	0.01	0.01	3.0753e-17	4.08889e-17	3.66248e-17	3.01479e-17	2.97093e-17	3.20156e-17	3.07218e-17	3.18507e-17	3.05389e-17	3.04471e-17	30.97	41.68	45.28	85.04	34.9	43.78	9.04	59.11	54.45	42.33	1.7106e+08	1.24529e+06	813940	925806	881813	566594	491194	587877	516740
High	EYVSQPFLMDLEGKQ		1	1	20	P0DTC2	P0DTC2 [169-183]		0	1783.86	0.013	0.758	0.194	0.094	0.039	0.136	0.049	0.1	0.039	0.053	0.0976931	0.939961	0.655232	0.320117	0.0998119	0.441946	0.150922	0.366867	0.168011	0.207622	47.78	47.78	53.81	75.27	82.65	60.96	47.59	47.78	47.78	47.78	1.1709e+08	1.563e+06	8.8793e+07	2.27018e+07	1.10336e+07	4.57923e+06	1.2943e+07	5.75335e+06	1.17509e+07
High	SVTTEILPVSMTKTS		1	1	63	P0DTC2	P0DTC2 [721-735]		0	1593.84	0.128	0.773	0.524	0.047	0.047	0.45	0.026	0.063	0.017	0.02	0.407424	0.939961	0.796185	0.214682	0.117808	0.718496	0.0905863	0.281581	0.0872208	0.103629	78.55	78.55	83.98	118.59	124.71	78.55	80.84	78.55	92.23	78.55	2.46555e+08	3.15799e+07	1.90568e+08	1.29244e+08	6.59153e+06	5.94604e+06	1.10979e+08	6.30439e+06	1.56031e+07
High	GKAHFPREGVFVSNG		1	1	32	P0DTC2	P0DTC2 [1085-1099]		0	1601.82	0.105	0.415	0.292	0.026	0.038	0.022	0.041	0.065	0.031	0.034	0.365945	0.887236	0.717498	0.143767	0.0972638	0.142078	0.133624	0.285052	0.139882	0.152425	12.01	17.66	12.49	30.45	34.82	55.84	7.29	15.89	7.49	4.41	5.36386e+08	5.6323e+07	2.0298e+08	1.56883e+08	1.39064e+07	2.03041e+07	1.17958e+07	2.22323e+07	3.13758e+07
High	IEDLLFNKVT		1	1	56	P0DTC2	P0DTC2 [818-827]		0	1191.66	100	100	100	100	100	100	100	100	100	100	3.0753e-17	4.08889e-17	3.66248e-17	3.01479e-17	2.97093e-17	3.20156e-17	3.07218e-17	3.18507e-17	3.05389e-17	3.04471e-17	8.05	8.05	29.13	10.69	12.6	8.05	13.8	8.51	14.15	12.1	723890	3.01649e+08	2.59081e+08	3.45297e+08	3.08019e+08	3.54254e+08	2.59814e+08	3.60015e+08	3.97289e+08
High	KTQSLLIVNNATNVV		1	1	16	P0DTC2	P0DTC2 [113-127]		0	1613.92	0.191	0.014	0.068	0.068	0.051	0.036	0.031	0.011	0.011	0.011	0.490082	0.149562	0.394181	0.266222	0.1251	0.198477	0.107354	0.0822318	0.0605736	0.0620252	37.2	15.9	29.51	12	12.54	8.79	14.48	6.47	26.06	6.64	3.80254e+08	7.24644e+07	5.18508e+06	2.57617e+07	2.58347e+07	1.93566e+07	1.35094e+07	1.1947e+07	4.32788e+06
High	STASALGKLQDV		1	1	9	P0DTC2	P0DTC2 [940-951]		0	1189.64	0.059	1.963	0.065	0.01	0.109	0.143	0.188	0.221	0.257	0.274	0.103602	0.982617	0.12656	3.01479e-17	0.107702	0.301568	0.200887	0.315098	0.26695	0.25553	7.82	17.55	10.63		26.68	41.52	32.62	8.05	8.48	7.32	8.98601e+06	528752	1.76406e+07	588311		978899	1.28555e+06	1.68781e+06	1.98972e+06
High	NLTTRTQLPPAYTNS		1	1	113	P0DTC2	P0DTC2 [17-31]		0	1676.86	0.121	0.559	0.408	0.052	0.06	0.018	0.051	0.106	0.032	0.042	0.396453	0.930808	0.758796	0.229145	0.142224	0.121161	0.155305	0.376108	0.145222	0.177173	3.5	9.22	3.64	92.39	50.44	20.2	15.8	3.72	11.77	12.92	1.53363e+08	1.87502e+07	8.57949e+07	6.25034e+07	8.0188e+06	9.19085e+06	2.7265e+06	7.88134e+06	1.62041e+07
High	QRNFYEPQIITTDN		1	1	30	P0DTC2	P0DTC2 [1106-1119]		0	1738.84	9.639	13.586	9.398	4.745	6.482	3.346	6.809	9.525	6.485	6.7	0.979148	0.771878	0.983686	0.906481	0.918514	0.96216	0.937831	0.978961	0.945701	0.943735	6.4	6.4	9.64	16.27	4.52	6.13	9.09	22.1	6.4	10.49	1.62177e+06	1.57296e+07	2.20955e+07	1.5241e+07	7.69552e+06	1.08332e+07	5.42724e+06	1.10422e+07	1.54479e+07
High	SFTVEKGIYQTSNFR	1xDeamidated [Q/N]	1	1	24	P0DTC2	P0DTC2 [305-319]		0	1777.88	0.406	0.898	0.673	0.213	0.242	0.666	0.305	0.447	0.29	0.31	0.368357	0.939961	0.597077	0.236921	0.248435	0.710773	0.33446	0.487369	0.306249	0.282602	8.53	7.27	14.78	13.13	18.99	5.37	7.85	8.5	5.18	7.21	7.48811e+06	3.03926e+06	6.82129e+06	5.03801e+06	1.59302e+06	1.81009e+06	4.96947e+06	2.32878e+06	3.34549e+06
High	SANLAATKMSE		1	1	51	P0DTC2	P0DTC2 [1021-1031]		0	1122.55	6.674	1.862	2.435	23.142	25.5	14.431	21.516	14.672	17.796	18.16	0.999276	0.948673	0.843985	0.890214	0.916768	0.914307	0.925665	0.934541	0.915503	0.908606	44.75	41.77	44.84	45.35	48.07	53.73	48.65	37.99	45.49	44.58	2.86597e+06	1.84986e+07	4.73994e+06	6.6546e+06	6.39747e+07	7.93217e+07	5.56993e+07	6.38002e+07	3.3972e+07
High	VNIQKEIDRLNEVAK	1xDeamidated [N/Q]	1	1	14	P0DTC2	P0DTC2 [1177-1191]		0	1769.98	0.648	2.254	0.904	0.548	0.739	1.263	0.846	1.06	1.097	1.181	0.735634	0.989423	0.796862	0.682335	0.704131	0.779805	0.735062	0.774421	0.749196	0.670056	11.13	15.5	21.83	24.26	14.73	9.24	21.95	14.8	13.4	14.73	4.22184e+06	2.73657e+06	9.56703e+06	4.06892e+06	2.51563e+06	3.10409e+06	5.33234e+06	3.57142e+06	4.51332e+06
High	ESLIDLQELGKYE		1	1	31	P0DTC2	P0DTC2 [1195-1207]		0	1536.78	32.995	8.803	32.421	33.141	26.454	8.468	30.106	26.716	41.45	43.801	0.83758	0.933944	0.824235	0.840828	0.91064	0.96842	0.883403	0.846556	0.822247	0.807245	10.07	3.22	15.07	21.06	15.67	12.75	20.93	9.92	4.37	10.12	887797	2.92928e+07	7.81558e+06	2.67419e+07	2.6819e+07	2.10032e+07	7.02349e+06	2.29558e+07	2.28572e+07
High	NGVGYQPYRVVVLSF		1	1	24	P0DTC2	P0DTC2 [501-515]		0	1697.9	0.018	0.018	0.016	0.018	0.014	0.022	0.017	0.017	0.021	0.021	0.120669	0.188191	0.155958	0.110197	0.0383993	0.142228	0.0637839	0.111208	0.104413	0.108037	25.11	25.24	25.36	25.24	12.61	26.39	7.44	18.37	25.21	14.23	1.62139e+08	2.44547e+06	2.78214e+06	2.58366e+06	2.64972e+06	2.15845e+06	3.19161e+06	2.75728e+06	2.6829e+06
High	TQRNFYEPQIITTDN		1	1	50	P0DTC2	P0DTC2 [1105-1119]		0	1839.89	0.438	0.83	0.555	0.331	0.342	0.865	0.332	0.469	0.356	0.381	0.671353	0.947821	0.800338	0.581123	0.448169	0.794321	0.496643	0.711497	0.583123	0.603748	7.49	11.74	21.47	20.32	13.44	10.32	10.88	14.15	10.52	11.61	2.38195e+08	1.07911e+08	1.97643e+08	1.40129e+08	8.28304e+07	7.47518e+07	2.06147e+08	7.69974e+07	1.1175e+08
High	ISSVLNDILSRLDKV		1	1	11	P0DTC2	P0DTC2 [973-987]		0	1671.96	0.01	0.01	0.01	0.01	0.01	0.01	0.01	0.01	0.01	0.01	3.0753e-17	4.08889e-17	3.66248e-17	3.01479e-17	2.97093e-17	3.20156e-17	3.07218e-17	3.18507e-17	3.05389e-17	3.04471e-17	25.46	78.34	30.73	43.69	41.84	18.54	25.46	30.73	60	33.12	2.3456e+08	1.75841e+06	451807	1.33283e+06	1.8783e+06	482328	325286	891385	922536
High	LDKVEAEVQIDR		1	1	55	P0DTC2	P0DTC2 [984-995]		0	1414.75	14.439	1.451	7.121	21.868	28.749	4.776	27.104	19.452	43.551	35.829	0.970213	0.958698	0.852003	0.894587	0.897092	0.794321	0.896104	0.898612	0.811507	0.837086	17.04	34.6	20.51	26.83	16.8	17.04	24.52	20.77	17.04	16.23	694963	1.00343e+07	922269	4.66252e+06	1.79479e+07	2.07978e+07	3.31897e+06	1.87601e+07	1.54116e+07
High	TWFHAIHVSGTNG		1	1	94	P0DTC2	P0DTC2 [63-75]		0	1426.69	100	81.676	100	100	100	100	100	100	100	100	3.0753e-17	0.321635	3.66248e-17	3.01479e-17	2.97093e-17	3.20156e-17	3.07218e-17	3.18507e-17	3.05389e-17	3.04471e-17	16.96	16.96	33.59	23.52	16.96	16.96	16.96	16.96	20.82	16.96	2.23473e+06	3.91038e+08	1.82524e+08	3.37576e+08	3.06269e+08	3.60004e+08	3.9282e+08	3.83983e+08	3.97289e+08
High	IFGTTLDSKTQSLLI		1	1	3	P0DTC2	P0DTC2 [105-119]		0	1636.92	0.01	0.091	0.01	0.01	0.01	0.01	0.01	0.01	0.01	0.01	3.0753e-17	0.549087	3.66248e-17	3.01479e-17	2.97093e-17	3.20156e-17	3.07218e-17	3.18507e-17	3.05389e-17	3.04471e-17	69.55	22.65	28.88	94.43	44.21	72.31	18.5	25.78	27.8	20.73	230552224	1.31662e+06	2.08917e+07	1.02906e+06	1.17453e+06	579150	766920	633674	628646
High	NLVRDLPQGFSAL		1	1	34	P0DTC2	P0DTC2 [211-223]		0	1429.78	1.179	9.003	4.101	1.377	1.855	3.564	2.615	4.007	2.865	3.045	0.857424	0.853176	0.875365	0.890563	0.877872	0.903424	0.873404	0.887405	0.885732	0.828011	6.06	16.3	17.02	26.2	39.19	19.47	25.7	13.97	23.18	16.24	2.43818e+06	2.87552e+06	2.11929e+07	9.99836e+06	3.3582e+06	4.48245e+06	8.44196e+06	5.80042e+06	9.18135e+06
High	RDIADTTDAVRDP		1	1	99	P0DTC2	P0DTC2 [567-579]		0	1444.7	14.67	25.232	33.709	5.063	8.577	30.169	6.63	11.302	3.509	4.397	0.944493	0.60416	0.821188	0.974553	0.975198	0.814326	0.970172	0.960031	0.911611	0.942271	18.44	13.17	20.44	12.2	61.08	13.3	12.2	5.21	13.3	13.7	4.6839e+06	6.87111e+07	1.28682e+08	1.57889e+08	2.3713e+07	4.0175e+07	1.41306e+08	3.10533e+07	5.47777e+07
High	DEVRQIAPGQTGKIA		1	1	57	P0DTC2	P0DTC2 [405-419]		0	1582.85	0.4	0.639	0.64	0.289	0.326	0.6	0.357	0.402	0.243	0.27	0.654945	0.933944	0.814166	0.550735	0.436375	0.75788	0.513187	0.675709	0.496512	0.52164	7.8	12.7	12.39	7.8	24.56	10.03	8.37	8.23	5.31	8.23	7.21843e+08	2.89088e+08	4.61212e+08	4.6193e+08	2.08629e+08	2.35258e+08	4.48918e+08	2.57834e+08	2.89047e+08
High	ITGRLQSLQTYVTQQ		1	1	48	P0DTC2	P0DTC2 [997-1011]		0	1735.93	0.042	0.646	0.199	0.011	0.014	0.023	0.019	0.033	0.018	0.013	0.217509	0.933944	0.661518	0.0748658	0.038267	0.149208	0.0691657	0.185027	0.0916469	0.0716542	3.65	3.65	7.56	26.58	12.57	26.15	6.47	28.29	14.99	3.74	3.11352e+08	1.3213e+07	2.02131e+08	6.20304e+07	3.45694e+06	4.25508e+06	7.31588e+06	5.78946e+06	1.03867e+07
High	RFQTLLALHRSYLT		1	1	2	P0DTC2	P0DTC2 [237-250]		0	1718.97	0.01	0.01	0.01	0.01	0.01	0.3	0.01	0.01	0.01	0.01	3.0753e-17	4.08889e-17	3.66248e-17	3.01479e-17	2.97093e-17	0.685335	3.07218e-17	3.18507e-17	3.05389e-17	3.04471e-17						18.71					449383						134856
High	PWYIWLGFIAGLIAI		1	1	17	P0DTC2	P0DTC2 [1213-1227]		0	1732.98	0.498	0.345	0.375	0.343	0.272	0.204	0.266	0.262	0.189	0.196	0.637065	0.5949	0.677039	0.54475	0.45332	0.46741	0.51985	0.485525	0.463576	0.4351	60.24	72.8	59.53	60.24	37.84	65.64	54.94	64.74	55.16	60.24	5.42307e+06	2.70105e+06	1.86894e+06	2.03195e+06	1.86195e+06	1.9681e+06	828151	1.44173e+06	987701
High	INITRFQTLLALHRS	1xDeamidated [Q/N]	1	1	6	P0DTC2	P0DTC2 [233-247]		0	1784.02	0.01	0.097	0.028	0.01	0.024	0.01	0.01	0.01	0.047	0.01	3.0753e-17	0.060831	0.0318232	3.01479e-17	0.0967839	3.20156e-17	3.07218e-17	3.18507e-17	0.189944	3.04471e-17		25.08	18.98		14.38				30.18		2.14896e+06		209231	55296.3		47934.4
High	KQIYKTPPIK		1	1	26	P0DTC2	P0DTC2 [786-795]		0	1215.75	0.971	0.191	0.966	16.166	7.282	4.444	4.209	2.473	4.368	3.864	0.979148	0.22712	0.946435	0.934751	0.958815	0.999833	0.981273	0.977522	0.999369	0.972049	7.72	18.72	24.03	15.53	11.44	17.75	16.98	6.14	10.42	14.73	1.23192e+06	1.20923e+06	222836	1.18943e+06	1.8786e+07	8.97111e+06	5.75443e+06	4.88518e+06	3.1076e+06
High	QELGKYEQYIK		1	1	80	P0DTC2	P0DTC2 [1201-1211]		0	1398.73	36.03	3.431	18.091	25.068	18.68	6.955	17.593	12.784	17.008	15.84	0.827218	0.866933	0.91417	0.879582	0.956669	0.962424	0.951828	0.972849	0.93518	0.956963	10.5	13.85	15.27	3.67	12.87	15.27	3.61	6.59	6.2	7.2	840111	3.10241e+07	2.88208e+06	1.52275e+07	2.10598e+07	1.56932e+07	5.99637e+06	1.47931e+07	1.09883e+07
High	YHKNNKSWMESEFRV	1xOxidation [M9]	1	1	4	P0DTC2	P0DTC2 [145-159]		0	1970.92	0.067	0.01	0.021	0.01	0.01	0.01	0.01	0.01	0.01	0.01	0.289954	4.08889e-17	0.190046	3.01479e-17	2.97093e-17	3.20156e-17	3.07218e-17	3.18507e-17	3.05389e-17	3.04471e-17	61.3		62.98	62.82	67.21	50.65		70.08	57.47	66.4	5.00392e+07	2.99949e+06		1.04929e+06	406528	302978	170734		68958.4
High	LGKLQDVVNQNAQAL		1	1	13	P0DTC2	P0DTC2 [945-959]		0	1610.89	0.01	0.01	0.01	0.01	0.01	0.01	0.01	0.01	0.01	0.01	3.0753e-17	4.08889e-17	3.66248e-17	3.01479e-17	2.97093e-17	3.20156e-17	3.07218e-17	3.18507e-17	3.05389e-17	3.04471e-17	12.94	13.11	14.18	35.84	14.18	49.31	13.28	16.02	21.59	3.86	342580197	3.30837e+06	944055	1.16251e+06	1.58671e+06	1.06293e+06	1.33181e+06	1.07081e+06	1.07631e+06
High	ASANLAATKMSE		1	1	30	P0DTC2	P0DTC2 [1020-1031]		0	1193.58	41.264	14.287	12.812	89.58	100	81.459	85.888	70.806	67.035	71.959	0.812072	0.830026	0.978459	0.72148	2.97093e-17	0.716606	0.749855	0.77444	0.770036	0.753473	66.89	66.89	66.89	66.89	66.89	79.26	66.89	66.89	66.89	66.89	956648	3.94746e+07	1.36674e+07	1.22563e+07	8.56963e+07	9.76632e+07	7.79273e+07	8.21642e+07	6.77365e+07
High	FNATRFASVYAWNR		1	1	4	P0DTC2	P0DTC2 [342-355]		0	1702.84	0.01	0.12	0.01	0.01	0.01	0.01	0.02	0.018	0.02	0.018	3.0753e-17	0.146245	3.66248e-17	3.01479e-17	2.97093e-17	3.20156e-17	0.0823	0.0346502	0.0735562	0.0725584		42.86					46.89	24.9	24.9	29.12	3.80535e+06		353257					66322.8	67132.9
High	LREFVFKNIDGYFK		1	1	4	P0DTC2	P0DTC2 [189-202]		0	1775.95	0.01	0.01	0.01	0.01	0.01	0.01	0.01	0.01	0.01	0.01	3.0753e-17	4.08889e-17	3.66248e-17	3.01479e-17	2.97093e-17	3.20156e-17	3.07218e-17	3.18507e-17	3.05389e-17	3.04471e-17											1.3901e+06
High	EQDKNTQEVFAQVKQ		1	1	68	P0DTC2	P0DTC2 [773-787]		0	1791.89	0.745	0.614	0.811	0.68	0.618	0.806	0.615	0.642	0.507	0.54	0.761046	0.933944	0.828033	0.729999	0.578251	0.788904	0.634509	0.762476	0.662853	0.682709	6.89	14.3	12.22	7.95	7.3	9.96	11.07	11.55	5.33	9.04	3.34992e+08	2.46994e+08	2.05622e+08	2.71761e+08	2.20164e+08	2.0455e+08	2.56196e+08	2.05986e+08	1.99475e+08
High	MDLEGKQGNFK		1	1	32	P0DTC2	P0DTC2 [177-187]		0	1266.61	2.168	1.825	2.01	2.563	2.615	2.507	2.462	2.217	2.345	2.401	0.867236	0.949113	0.864123	0.807721	0.807253	0.876457	0.835859	0.844513	0.823939	0.814662	65.52	65.52	65.52	65.52	65.52	65.52	65.52	65.52	65.52	65.52	2.61011e+06	5.65847e+06	4.76262e+06	5.24591e+06	6.69021e+06	6.82614e+06	6.54279e+06	6.42641e+06	5.78562e+06
High	SALEPLVDLPIGINI		1	1	2	P0DTC2	P0DTC2 [221-235]		0	1563.9	0.01	0.01	0.01	0.01	0.01	0.01	0.01	0.01	0.01	0.01	3.0753e-17	4.08889e-17	3.66248e-17	3.01479e-17	2.97093e-17	3.20156e-17	3.07218e-17	3.18507e-17	3.05389e-17	3.04471e-17											9.5446e+06
High	GYHLMSFPQSAPHG	1xOxidation [M5]	1	1	109	P0DTC2	P0DTC2 [1046-1059]		0	1544.7	9.534	4.582	7.85	5.772	10.117	16.333	9.689	10.722	8.505	9.355	0.992135	0.982617	0.980754	0.931156	0.993853	0.89499	0.999211	0.969292	0.999369	0.981826	20.32	22.97	22.17	27.32	12.8	23.67	20.71	14.5	20.51	12.8	1.54868e+06	1.47645e+07	7.96204e+06	1.3976e+07	1.05867e+07	1.56682e+07	2.52952e+07	1.57412e+07	1.66057e+07
High	FVSNGTHWFVTQR		1	1	39	P0DTC2	P0DTC2 [1095-1107]		0	1578.78	4.755	3.395	4.674	0.184	0.321	0.102	0.307	1.129	0.244	0.322	0.976774	0.99055	0.987437	0.683431	0.717176	0.412554	0.717501	0.807929	0.703612	0.729314	23.59	23.59	28.06	44.33	61.6	24.85	28.06	23.59	35.55	28.06	2.97354e+06	1.41378e+07	1.0096e+07	1.61847e+07	547071	955435	308083	913614	3.3567e+06
High	DAGFIKQYGD		1	1	56	P0DTC2	P0DTC2 [830-839]		0	1113.52	100		100	100	100	100	100	100	100	100	3.0753e-17		3.66248e-17	3.01479e-17	2.97093e-17	3.20156e-17	3.07218e-17	3.18507e-17	3.05389e-17	3.04471e-17												2.22122e+08		7.04186e+07	2.29443e+08	1.4029e+08	2.46831e+07	9.94544e+07	5.76852e+07
High	APGQTGKIADYNY		1	1	50	P0DTC2	P0DTC2 [411-423]		0	1397.67	100	11.134	100	100	100	100	100	100	100	100	3.0753e-17	0.811336	3.66248e-17	3.01479e-17	2.97093e-17	3.20156e-17	3.07218e-17	3.18507e-17	3.05389e-17	3.04471e-17	4.47	8.86	9.23	3.34	4.94	6.88	9.58	6.88	6.58	6.58	2.05044e+06	3.62146e+08	2.28303e+07	2.99792e+08	3.40373e+08	3.00505e+08	3.41693e+08	2.85404e+08	2.46229e+08
High	GYFKIYSKH		1	1	73	P0DTC2	P0DTC2 [199-207]		0	1142.6	49.993	9.039	37.463	4.873	24.271	5.94	25.264	41.068	16.457	20.226	0.790403	0.853176	0.815266	0.973199	0.919021	0.999833	0.909497	0.8094	0.927591	0.896215	7.62	19.68	26.58	25.13	47.78	19.68	16.97	8.89	8.03	8.23	3.4025e+06	1.70102e+08	2.71661e+07	1.27469e+08	1.45166e+07	8.25808e+07	1.93051e+07	7.61196e+07	1.38465e+08
High	GFNFSQILPDPSK		1	1	59	P0DTC2	P0DTC2 [799-811]		0	1449.74	53.816	2.489	25.491	100	63.87	3.512	63.986	37.646	79.346	67.429	0.784826	0.853176	0.861731	3.01479e-17	0.77636	0.780181	0.779956	0.816438	0.751597	0.765443	16.27	13.44	12.33	12.52	14.34	13.24	22.45	14.34	13.78	14.34	457863	2.42852e+07	1.14744e+06	1.16714e+07	5.21987e+07	2.92437e+07	1.48353e+06	2.49203e+07	1.72368e+07
High	GGFNFSQILPDPSK		1	1	110	P0DTC2	P0DTC2 [798-811]		0	1506.76	100	28.152	100	100	100	100	100	100	100	100	3.0753e-17	0.785626	3.66248e-17	3.01479e-17	2.97093e-17	3.20156e-17	3.07218e-17	3.18507e-17	3.05389e-17	3.04471e-17	18.03	15.7	11.64	10.65	19.8	10.55	15.27	15.31	16.84	5.97	377810	5.34093e+07	9.90886e+06	3.87106e+07	6.89452e+07	6.51579e+07	6.50791e+07	7.19439e+07	6.41296e+07
High	PINLVRDLPQGFSAL	1xDeamidated [Q/N]	1	1	38	P0DTC2	P0DTC2 [209-223]		0	1640.9	0.162	2.052	0.436	0.289	0.454	1.013	0.596	0.846	0.719	0.839	0.155197	0.980409	0.709123	0.469204	0.512027	0.806329	0.628058	0.79357	0.732441	0.75171	25.8	32.02	14.88	15.81	15.77	13.48	39.12	13.48	16.53	14.88	1.18265e+07	2.08464e+06	2.42717e+07	5.1531e+06	3.42036e+06	5.37156e+06	1.19835e+07	7.05442e+06	1.00071e+07
High	RLFRKSNLKPFERD		1	1	29	P0DTC2	P0DTC2 [454-467]		0	1806.01	20.719	38.933	33.918	1.935	1.743	0.464	1.655	5.035	1.165	1.329	0.903816	0.491228	0.820269	0.781313	0.680563	0.710407	0.716589	0.972825	0.711875	0.69192	17.72	19.75	31.65	47.47	71.6	89.39	69.82	21.94	26.1	15.76	4.33383e+06	8.97936e+07	1.61102e+08	1.27351e+08	6.73357e+06	7.55372e+06	2.01218e+06	7.17449e+06	2.18225e+07
High	IAWNSNNLDSKVGG		1	1	28	P0DTC2	P0DTC2 [434-447]		0	1474.73	75.698	44.249	74.196	37.839	72.775	95.245	85.119	99.662	65.635	67.459	0.748866	0.45908	0.73452	0.828563	0.761753	0.685013	0.749855	0.739857	0.770981	0.765443	32.64	32.64	32.64	41.85	32.64	33.98	32.64	32.64	32.64	32.64	2.64098e+06	1.99917e+08	1.16861e+08	1.95951e+08	9.27068e+07	1.92196e+08	2.51541e+08	2.24796e+08	2.63204e+08
High	YHLMSFPQSAPHG		1	1	51	P0DTC2	P0DTC2 [1047-1059]		0	1471.68	30.756	40.976	60.058	22.345	27.613	41.035	26.115	43.22	21.531	24.454	0.680558	0.448798	0.771046	0.394117	0.634213	0.718496	0.611733	0.782451	0.442012	0.681693	25.8	14.7	24.21	56.52	40.32	30.32	31.36	15.07	37.81	25.8	191666	5.89481e+06	7.76314e+06	1.15111e+07	2.6501e+06	5.05944e+06	6.58245e+06	5.00537e+06	8.28372e+06
High	PAYTNSFTRGVYYP		1	1	2	P0DTC2	P0DTC2 [26-39]		0	1635.78	0.01	0.024	0.01	0.04	0.01	0.01	0.01	0.014	0.017	0.016	3.0753e-17	0.240426	3.66248e-17	0.192349	2.97093e-17	3.20156e-17	3.07218e-17	0.0993804	0.0884972	0.0868721		20.4		2.26			29.1	11.89	18.55	7.17	32693086		773601		1.31204e+06			332945	478200
High	VKQIYKTPPIKD		1	1	2	P0DTC2	P0DTC2 [785-796]		0	1429.84	0.142	0.684	0.447	0.191	0.223	0.087	0.223	0.367	0.133	0.155	0.34376	0.813684	0.713039	0.477306	0.485317	0.293659	0.517408	0.588492	0.400152	0.447609	19.25	13.34	22.13	30.06	20.95	23.45	20.23	12.28	8.05	16.19	4.88995e+06	696155	3.06976e+06	2.18541e+06	935189	1.00894e+06	385152	1.08985e+06	1.74602e+06
High	GEVFNATRFASVY		1	1	20	P0DTC2	P0DTC2 [339-351]		0	1460.72	0.128	32.155	0.75	0.224	0.285	0.351	0.353	0.55	0.687	0.741	0.420753	0.543234	0.808292	0.705018	0.656035	0.781382	0.724278	0.774421	0.789924	0.799871	9.13	8.35	12.86	31.02	12.61	26.19	13.38	22.54	12.88	4.64	3436896	428207	1.09957e+08	2.5791e+06	769457	936009	1.20717e+06	1.21453e+06	1.88993e+06
High	KRSFIEDLLFNKVT		1	1	5	P0DTC2	P0DTC2 [814-827]		0	1709.96	0.038	0.194	0.055	0.091	0.081	0.11	0.087	0.145	0.282	0.254	0.194559	0.270592	0.104895	0.36656	0.339945	0.338152	0.279361	0.456217	0.710911	0.696645	35.7	63.56	35.52	16.73	63.92	42.18	95.48	51.96	11.76	6.79	2.10389e+06	77216.1	407891	114679	177404	170779	232072	182202	305804
High	KQIYKTPPIKDFGG		1	1	40	P0DTC2	P0DTC2 [786-799]		0	1591.88	1.618	13.846	9.845	1.576	2.523	0.93	2.234	3.834	0.998	1.446	0.729896	0.76617	0.933731	0.768325	0.833034	0.742053	0.83578	0.939608	0.60523	0.74754	11.46	8.17	14.15	51.44	68.59	24.51	29.19	7.74	24.36	8.4	5.43469e+06	8.79104e+06	7.89792e+07	5.35039e+07	8.56304e+06	1.3714e+07	5.05296e+06	1.21423e+07	2.08375e+07
High	RSVASQSIIAYTMSL		1	1	28	P0DTC2	P0DTC2 [685-699]		0	1626.85	0.363	0.029	0.112	0.089	0.068	0.044	0.045	0.038	0.027	0.03	0.632093	0.282672	0.512134	0.309884	0.157341	0.228921	0.140963	0.200695	0.128875	0.141636	51.57	49.46	52.31	50.01	49.13	51.57	46.72	73.21	42.3	46.47	6.19428e+07	2.24998e+07	1.80275e+06	6.93371e+06	5.51074e+06	4.2198e+06	2.72117e+06	3.23702e+06	1.78127e+06
High	DLEGKQGNFKNLRE		1	1	54	P0DTC2	P0DTC2 [178-191]		0	1647.84	100	44.142	100	100	100	100	100	100	100	100	3.0753e-17	0.45908	3.66248e-17	3.01479e-17	2.97093e-17	3.20156e-17	3.07218e-17	3.18507e-17	3.05389e-17	3.04471e-17	3.87	14.68	26.49	5.22	3.79	20.52	20.52	6.31	8.33	6.01	5.21194e+06	7.56674e+08	2.52847e+08	5.24183e+08	8.02336e+08	8.16716e+08	6.93907e+08	8.19298e+08	6.0654e+08
High	TNGTKRFDNPVLPFN	1xDeamidated [N15]	1	1	31	P0DTC2	P0DTC2 [73-87]		0	1720.87	0.164	1.088	0.397	0.2	0.321	0.68	0.4	0.571	0.363	0.36	0.456654	0.958698	0.758796	0.471746	0.433789	0.768566	0.534569	0.750414	0.586976	0.587563	11.87	11.17	16.41	30.97	18.82	18.13	8.51	8.04	8.58	14.76	2.04321e+07	3.34329e+06	2.05586e+07	8.11252e+06	4.08817e+06	6.55542e+06	1.23807e+07	8.17453e+06	1.20435e+07
High	ADAGFIKQY		1	1	35	P0DTC2	P0DTC2 [829-837]		0	1012.51	1.199	1.915	2.049	0.587	1.383	2.233	1.438	1.715	1.071	1.155	0.811737	0.984726	0.901806	0.706138	0.746165	0.900423	0.772932	0.834177	0.776283	0.794808	9.99	10.02	8.88	36.32	16.14	14.69	3.89	6.99	3.26	3.33	12122558	1.45391e+07	2.32136e+07	2.48362e+07	7.11223e+06	1.67636e+07	2.70716e+07	1.74359e+07	2.07895e+07
High	HLMSFPQSAPHG	1xOxidation [M3]	1	1	65	P0DTC2	P0DTC2 [1048-1059]		0	1324.61	100	3.032	35.074	100	99.323	55.419	85.236	58.56	87.835	80.011	3.0753e-17	0.734493	0.373058	3.01479e-17	0.704131	0.636203	0.689217	0.759679	0.713685	0.713763	54.08	54.05	54.32	54.23	49.37	50.64	47.5	49.81	53.97	53.95	137740	1.39469e+07	389595	4.52964e+06	1.75822e+07	1.54287e+07	6.67278e+06	9.62552e+06	9.09256e+06
High	DLEGKQGNFKNLRE	1xDeamidated [N/Q]	1	1	52	P0DTC2	P0DTC2 [178-191]		0	1648.83	6.092	3.38	4.278	6.465	6.808	6.023	7.644	7.399	7.421	6.976	0.994097	0.89939	0.953478	0.986631	0.975198	0.997626	0.974314	0.995687	0.978511	0.983954	3.81	6.47	13.53	7.26	4.7	10.19	10.94	7.58	3.59	2.96	1.05414e+06	6.486e+06	3.71862e+06	4.50988e+06	7.14828e+06	7.34457e+06	6.34924e+06	8.53742e+06	8.19793e+06
High	HDGKAHFPREGVF		1	1	6	P0DTC2	P0DTC2 [1083-1095]		0	1496.74	1.607	58.838	6.27	1.567	1.624	1.571	1.84	2.096	2.028	1.556	0.970985	0.394509	0.933731	0.974633	0.969075	0.961901	0.956899	0.944387	0.957354	0.972049	14.79	14.89	11.39	28.21	22.59	14.23	28.21	13.26	11.39	34.84	900034	1.44661e+06	5.35741e+07	5.6433e+06	1.4103e+06	1.37177e+06	1.41358e+06	1.65627e+06	1.88638e+06
High	RTFLLKYNENGTITD		1	1	70	P0DTC2	P0DTC2 [273-287]		0	1784.92	0.331	1.325	0.745	0.245	0.298	1.122	0.376	0.567	0.358	0.408	0.609546	0.975353	0.821869	0.515888	0.417415	0.809044	0.521369	0.749757	0.584046	0.617324	14.86	7.25	13.29	21.52	27.08	8.22	24.54	6.29	11.75	6.79	190397958	5.99535e+07	2.52327e+08	1.41872e+08	4.65967e+07	5.67927e+07	2.11031e+08	7.15234e+07	1.07894e+08
High	NKSWMESEFRVYSSA		1	1	13	P0DTC2	P0DTC2 [149-163]		0	1820.83	0.046	0.01	0.011	0.021	0.01	0.01	0.01	0.01	0.012	0.013	0.227156	4.08889e-17	0.118511	0.124408	2.97093e-17	3.20156e-17	3.07218e-17	3.18507e-17	0.068947	0.0740723	106.38	61.07	61.24	111.7	41.16	52.81	64.6	48.21	41.16	41.16	6.04206e+07	2.517e+06	535519	594524	731661	441882	416218	403555	468612
High	VKQIYKTPPIK		1	1	33	P0DTC2	P0DTC2 [785-795]		0	1314.81	2.003	0.862	1.263	21.886	17.314	2.811	12.19	10.446	16.283	15.762	0.932589	0.930844	0.911559	0.894587	0.964788	0.921631	0.981273	0.972849	0.928667	0.930422	9.74	12.35	25.84	9.74	18.66	10.84	18.22	11.17	21.31	10.94	2.03305e+06	3.87328e+06	1.75326e+06	2.56799e+06	4.3353e+07	3.52009e+07	5.71489e+06	2.3196e+07	2.09554e+07
High	VKQIYKTPPIKDFGG		1	1	75	P0DTC2	P0DTC2 [785-799]		0	1690.95	0.047	0.483	0.276	0.059	0.078	0.033	0.094	0.169	0.033	0.05	0.231201	0.914236	0.709123	0.246371	0.174835	0.188827	0.238214	0.472215	0.148226	0.201627	22.02	17.86	15.56	83.11	65.11	48.5	22.02	5.94	25.1	22.02	7.75566e+08	3.62411e+07	3.59016e+08	1.93866e+08	4.61382e+07	6.08548e+07	2.54494e+07	7.30688e+07	1.31084e+08
High	FGAISSVLNDILSR		1	1	31	P0DTC2	P0DTC2 [970-983]		0	1491.82	0.021	3.166	0.216	0.177	0.245	0.188	0.272	0.537	0.426	0.385	0.0148705	0.948673	0.268497	0.229145	0.209415	0.430087	0.30679	0.739857	0.618667	0.606635	42.46	88.19	18.02	43.83	58.25	33.83	81.95	22.67	35.24	22.85	1.09046e+07	231741	3.45276e+07	2.43461e+06	1.93219e+06	2.67403e+06	2.40839e+06	2.96317e+06	5.56827e+06
High	IQDSLSSTASALGK	1xDeamidated [Q2]	1	1	21	P0DTC2	P0DTC2 [934-947]		0	1378.71	100	100	100	100	100	100	100	100	100	100	3.0753e-17	4.08889e-17	3.66248e-17	3.01479e-17	2.97093e-17	3.20156e-17	3.07218e-17	3.18507e-17	3.05389e-17	3.04471e-17												944738	3.00768e+06	477571	3.84992e+06	4.91574e+06	3.78788e+06	5.43236e+06	6.50583e+06
High	TASALGKLQDV		1	1	9	P0DTC2	P0DTC2 [941-951]		0	1102.61	100	100	100	100	100	100	100	100	100	100	3.0753e-17	4.08889e-17	3.66248e-17	3.01479e-17	2.97093e-17	3.20156e-17	3.07218e-17	3.18507e-17	3.05389e-17	3.04471e-17												1.36609e+06	2.48484e+08	1.9026e+06	2.10136e+06	2.56289e+06	2.7187e+06	2.57261e+06	1.30495e+06
High	PFQQFGRDIADTTD		1	1	28	P0DTC2	P0DTC2 [561-574]		0	1610.74	0.857	0.955	0.793	0.942	0.83	1.021	0.934	1.009	1.048	1.067	0.774692	0.949113	0.827343	0.781313	0.64658	0.806329	0.724278	0.799114	0.774281	0.787203	17.61	19.35	29.33	21.77	21.35	9.56	14.96	17.58	15.28	5.28	1.48455e+07	1.39377e+07	1.57476e+07	1.4681e+07	1.58276e+07	1.39868e+07	1.55771e+07	1.48979e+07	1.50789e+07
High	VRDLPQGFSALEPLV		1	1	13	P0DTC2	P0DTC2 [213-227]		0	1640.9	0.01	0.01	0.01	0.01	0.01	0.01	0.01	0.01	0.01	0.01	3.0753e-17	4.08889e-17	3.66248e-17	3.01479e-17	2.97093e-17	3.20156e-17	3.07218e-17	3.18507e-17	3.05389e-17	3.04471e-17	30.97	11.54	9.02	115.35	46.38	17.64	10.71	24.89	22.25	14.89	3.32237e+08	790082	338871	564670	899624	444483	433593	469174	353971
High	LNEVAKNLNESLID		1	1	20	P0DTC2	P0DTC2 [1186-1199]		0	1571.83	12.624	1.806	15.06	12.888	7.357	3.199	7.717	7.01	8.731	9.043	0.95948	0.983763	0.875365	0.95967	0.969075	0.924996	0.977897	0.995687	0.993374	0.983487	5.09	10.27	3.99	18.57	4.05	11.51	5.08	12.19	7.13	6.66	2.19462e+06	2.71374e+07	3.94497e+06	3.30517e+07	2.47415e+07	1.59431e+07	6.4767e+06	1.69367e+07	1.52759e+07
High	QVKQIYKTPPIK		1	1	86	P0DTC2	P0DTC2 [784-795]		0	1442.87	30.785	6.16	8.961	100	100	100	100	100	100	100	0.844958	0.468429	0.709123	3.01479e-17	2.97093e-17	3.20156e-17	3.07218e-17	3.18507e-17	3.05389e-17	3.04471e-17	19.89	33.17	12.82	18.4	12.68	28.16	19.36	6.7	17.31	12.7	411923	1.09794e+07	2.14882e+06	3.51532e+06	1.0772e+08	1.25066e+08	8.13863e+07	1.30929e+08	1.05271e+08
High	TPINLVRDLPQG	1xDeamidated [Q/N]	1	1	44	P0DTC2	P0DTC2 [208-219]		0	1323.73	100	100	100	100	100	100	100	100	100	100	3.0753e-17	4.08889e-17	3.66248e-17	3.01479e-17	2.97093e-17	3.20156e-17	3.07218e-17	3.18507e-17	3.05389e-17	3.04471e-17												4.10888e+06	118666	2.17316e+06	4.62469e+06	3.29857e+06	2.66579e+06	4.23861e+06	4.16508e+06
High	TVEKGIYQTSNFR		1	1	95	P0DTC2	P0DTC2 [307-319]		0	1542.79	13.06	8.532	7.133	6.96	11.228	10.471	12.23	12.721	9.747	10.33	0.95614	0.86133	0.973344	0.993934	0.993853	0.957649	0.981273	0.950453	0.983876	0.972049	5.75	6.26	7.56	10.12	6.78	9.19	10.06	10.41	5.97	5.54	1.18015e+07	1.54131e+08	1.00335e+08	8.41857e+07	8.21433e+07	1.33398e+08	1.23569e+08	1.48363e+08	1.50127e+08
High	EIRASANLAATKMSE		1	1	53	P0DTC2	P0DTC2 [1017-1031]		0	1591.81	1.13	0.914	1.487	0.542	0.489	0.636	0.544	0.725	0.464	0.515	0.800016	0.948673	0.867805	0.691044	0.527017	0.767246	0.607631	0.774421	0.642146	0.672125	52.11	80.36	52.11	80.36	80.36	80.36	80.36	80.36	80.36	80.36	1.77769e+08	2.00824e+08	1.62508e+08	2.64401e+08	9.62978e+07	8.69127e+07	1.13114e+08	9.67879e+07	1.28934e+08
High	KNIDGYFKI		1	1	58	P0DTC2	P0DTC2 [195-203]		0	1097.6	3.889	100	40.935	14.221	19.39	35.581	18.746	39.095	11.052	16.742	0.965554	4.08889e-17	0.808292	0.950675	0.949742	0.802997	0.94092	0.812955	0.971922	0.923857	35.07	2.59	18.19	83.42	67.69	15.92	28.47	7.5	15.92	20.08	1.59125e+06	6.189e+06	2.95097e+08	6.60417e+07	2.26293e+07	3.08549e+07	5.66189e+07	2.98294e+07	6.22106e+07
High	PPAYTNSFTRGVYYP		1	1	74	P0DTC2	P0DTC2 [25-39]		0	1732.83	1.047	1.096	0.912	1.062	0.956	1.069	1.063	1.091	1.2	1.128	0.794791	0.958698	0.831023	0.787325	0.678181	0.808061	0.74304	0.802243	0.789924	0.792286	10.19	5.96	12.53	4.87	5.17	9.98	5.04	6.1	10.27	7.79	4.90613e+08	5.12651e+08	5.33515e+08	4.47659e+08	5.20998e+08	4.68947e+08	5.24339e+08	5.27338e+08	5.13307e+08
High	ITGRLQSLQTY		1	1	11	P0DTC2	P0DTC2 [997-1007]		0	1279.7	0.069	6.248	0.386	0.043	0.091	0.077	0.11	0.179	0.087	0.118	0.0645605	0.901684	0.464949	0.0574496	0.0810859	0.202114	0.111333	0.2802	0.112445	0.142593	20.24	7.82	5.9	5.55	90.43	84.19	25.46	6.59	6.69	8.94	1.06825e+07	732086	6.67481e+07	4.12274e+06	462127	968784	827059	1.17092e+06	1.90721e+06
High	LPFFSNVTWFHA		1	1	91	P0DTC2	P0DTC2 [56-67]		0	1465.73	100	100	100	100	100	100	100	100	100	100	3.0753e-17	4.08889e-17	3.66248e-17	3.01479e-17	2.97093e-17	3.20156e-17	3.07218e-17	3.18507e-17	3.05389e-17	3.04471e-17	21.8	49.28	22.22	25.56	21.8	21.8	36.99	22.9	21.8	21.8	115653	1.6725e+08	2.40634e+08	1.94225e+08	2.41586e+08	2.18859e+08	2.13446e+08	2.4037e+08	2.60866e+08
High	IDLQELGKYEQYIK	1xDeamidated [Q4]	1	1	21	P0DTC2	P0DTC2 [1198-1211]		0	1740.91	100	100	100	100	100	100	100	100	100	100	3.0753e-17	4.08889e-17	3.66248e-17	3.01479e-17	2.97093e-17	3.20156e-17	3.07218e-17	3.18507e-17	3.05389e-17	3.04471e-17												1.52051e+06	3.77029e+06	1.82478e+06	1.89396e+06	2.11368e+06	2.1972e+06	2.82472e+06	3.00503e+06
High	DYNYKLPDDFTG		1	1	32	P0DTC2	P0DTC2 [420-431]		0	1447.64	10.292	1.105	15.621	21.392	23.002	2.129	23.549	17.023	26.533	24.787	0.972515	0.980409	0.945168	0.901563	0.924907	0.884229	0.916724	0.938251	0.874676	0.880493	15.37	7.63	19.7	10	24.65	17.39	15.79	13.17	17.39	7.72	755798	7.82926e+06	835450	1.18063e+07	1.56248e+07	1.78973e+07	1.55326e+06	1.59035e+07	1.24676e+07
High	IPFAMQMAYRFN		1	1	56	P0DTC2	P0DTC2 [896-907]		0	1488.71	100	100	100	100	100	100	100	100	100	100	3.0753e-17	4.08889e-17	3.66248e-17	3.01479e-17	2.97093e-17	3.20156e-17	3.07218e-17	3.18507e-17	3.05389e-17	3.04471e-17	35.12	36.43	33.27	34.5	35.41	42.92	34.59	33.89	37.22	35.14	414301	1.80438e+08	2.26098e+08	2.08058e+08	2.34186e+08	2.22884e+08	2.29319e+08	2.65232e+08	2.35222e+08
High	FPQSAPHGVVFL		1	1	327	P0DTC2	P0DTC2 [1052-1063]		0	1298.69	100	100	100	100	100	100	100	100	100	100	3.0753e-17	4.08889e-17	3.66248e-17	3.01479e-17	2.97093e-17	3.20156e-17	3.07218e-17	3.18507e-17	3.05389e-17	3.04471e-17	5.11	5.11	12.07	26.57	7.4	6.07	6.85	14.64	4.51	5.53	219981	1.23862e+08	1.32618e+08	1.14858e+08	1.55015e+08	1.19404e+08	1.21711e+08	1.3317e+08	1.30954e+08
High	IYQTSNFRVQPT		1	1	16	P0DTC2	P0DTC2 [312-323]		0	1453.74	13.319	16.243	33.478	0.898	3.614	0.01	3.285	12.369	1.305	2.258	0.979148	0.896742	0.821869	0.973276	0.877872	3.20156e-17	0.880628	0.947355	0.978004	0.894696	31.72	8.71	15.81	100.01	112.16		30.55	12.95	40.96	42.3	685108	1.07792e+07	1.1128e+07	2.29361e+07	615455	2.47609e+06		2.60247e+06	8.60935e+06
High	ADSFVIRGDEV		1	1	21	P0DTC2	P0DTC2 [397-407]		0	1207.6	0.184	78.2	0.957	0.519	0.514	11.485	0.724	1.94	0.572	0.646	0.596934	0.332251	0.831023	0.831064	0.78031	0.944372	0.82854	0.831648	0.783429	0.807721	10.52	10.38	20.3	97.73	59.65	23.52	41.53	33.92	17.97	11.8	2916628	512097	2.16207e+08	2.79045e+06	1.51405e+06	1.49832e+06	3.34979e+07	2.11169e+06	5.65912e+06
High	LLALHRSYLTPGDSS		1	1	16	P0DTC2	P0DTC2 [241-255]		0	1629.86	0.01	0.01	0.01	0.01	0.01	0.01	0.01	0.01	0.01	0.01	3.0753e-17	4.08889e-17	3.66248e-17	3.01479e-17	2.97093e-17	3.20156e-17	3.07218e-17	3.18507e-17	3.05389e-17	3.04471e-17	5.47	15.62	34.8	128.31	60.11	87.6	5.34	5.04	18.57	16.87	4.59468e+08	1.05736e+06	739267	749230	1.54925e+06	956012	601933	729524	374708
High	PIGINITRFQTLLA		1	1	23	P0DTC2	P0DTC2 [230-243]		0	1556.92	0.047	0.62	0.059	0.08	0.069	0.079	0.069	0.084	0.122	0.114	0.232817	0.933944	0.365033	0.293842	0.158037	0.327568	0.193194	0.330599	0.346857	0.334691	16.42	53.4	29.52	53.08	16.42	16.4	33.16	16.42	18.46	16.42	8.41034e+07	3.98115e+06	5.21787e+07	5.37788e+06	6.21436e+06	5.76825e+06	6.61317e+06	5.63086e+06	7.08313e+06
High	DGYFKIYSKHTPIN		1	1	30	P0DTC2	P0DTC2 [198-211]		0	1682.85	4.503	22.732	25.95	0.715	2.197	1.338	2.489	6.212	1.943	2.116	0.972048	0.629994	0.832072	0.718722	0.744035	0.790416	0.82854	0.992717	0.770036	0.796065	24.23	5.82	14.33	100.61	94.34	75.42	55.8	19.56	26.17	10.34	4.42123e+06	1.99072e+07	1.00504e+08	1.08903e+08	3.15966e+06	9.71238e+06	5.91446e+06	1.10054e+07	2.53969e+07
High	SGINASVVNIQKEI		1	1	4	P0DTC2	P0DTC2 [1170-1183]		0	1471.81	0.01	0.627	0.01	0.083	0.02	0.01	0.01	0.01	0.068	0.061	3.0753e-17	0.933944	3.66248e-17	0.298848	0.0536632	3.20156e-17	3.07218e-17	3.18507e-17	0.241627	0.227119		37.73		212.84	276.15				14.2	7.51	2.92781e+07		1.83442e+07		2.37197e+06	558861
High	FNSAIGKIQDSLS		1	1	37	P0DTC2	P0DTC2 [927-939]		0	1379.72	3.812	27.692	18.355	4.383	14.955	17.175	19.88	30.987	13.088	15.812	0.987436	0.581916	0.852332	0.977469	0.969451	0.888157	0.93702	0.834177	0.958055	0.930422	14.82	3.8	14.12	11.52	52.12	14.1	14.2	3.4	12.5	13.79	1.45853e+06	5.55937e+06	4.00407e+07	2.70425e+07	6.20283e+06	2.18127e+07	2.50509e+07	2.93038e+07	4.5195e+07
High	TGRLQSLQTYVTQQ		1	1	14	P0DTC2	P0DTC2 [998-1011]		0	1622.85	1.075	4.459	4.604	0.054	0.168	0.498	0.196	0.476	0.111	0.122	0.784826	0.933944	0.994394	0.101456	0.229323	0.621859	0.238214	0.506383	0.194558	0.170142	29.67	6.9	7.52	41.36	75.84	29.32	29.32	17.58	31.16	12.5	7.87616e+06	8.47025e+06	3.51223e+07	3.62598e+07	349939	1.32663e+06	3.92153e+06	1.54061e+06	3.50069e+06
High	LREFVFKNIDGYFKI		1	1	11	P0DTC2	P0DTC2 [189-203]		0	1889.03	0.018	0.01	0.01	0.01	0.01	0.01	0.01	0.01	0.01	0.01	0.121379	4.08889e-17	3.66248e-17	3.01479e-17	2.97093e-17	3.20156e-17	3.07218e-17	3.18507e-17	3.05389e-17	3.04471e-17	59.21	49.95	27.34	28.38	23.82	29.17	6.9	27.73	37.14	41.74	1.06862e+08	1.90748e+06	332478	695203	525055	417547	423193	383143	361455
High	PFQQFGRDIADTTDA	1xDeamidated [Q]	1	1	58	P0DTC2	P0DTC2 [561-575]		0	1682.77	0.966	1.801	0.975	1.05	1.149	1.356	1.378	1.7	2.001	1.88	0.786198	0.990737	0.833075	0.787325	0.718153	0.833787	0.77168	0.834177	0.847955	0.850336	2.5	1.4	16.96	2.77	3.34	9.08	10.03	13.79	2.12	2.2	10765921	1.03674e+07	1.94571e+07	1.04985e+07	1.12453e+07	1.22484e+07	1.38835e+07	1.48313e+07	1.82993e+07
High	VFAQVKQIYKTPPIK	1xDeamidated [Q]	1	1	18	P0DTC2	P0DTC2 [781-795]		0	1761.03	0.911	1.808	1.052	0.368	0.44	0.853	0.458	0.55	0.36	0.35	0.72891	0.952259	0.763418	0.661155	0.64503	0.767246	0.689217	0.694304	0.653654	0.633973	1.61	2.3	1.93	2.58	3.2	2.21	1.59	7.71	6.18	1.75	4.54342e+06	4.13983e+06	8.21616e+06	4.79866e+06	1.68768e+06	1.99904e+06	3.87354e+06	2.081e+06	2.49775e+06
High	THWFVTQRNFYE		1	1	23	P0DTC2	P0DTC2 [1100-1111]		0	1627.77	12.944	69.075	18.208	15.454	12.563	11.305	13.138	9.214	13.821	13.761	0.963122	0.358243	0.853353	0.941027	0.984891	0.946194	0.974314	0.995687	0.953992	0.944819	27.02	27.02	37	33.04	27.02	27.02	27.02	27.02	27.02	27.02	1.19777e+06	1.55033e+07	8.27355e+07	2.18089e+07	1.84381e+07	1.50479e+07	1.35407e+07	1.57358e+07	1.10358e+07
High	RFNGIGVTQNVLYEN		1	1	31	P0DTC2	P0DTC2 [905-919]		0	1723.88	0.084	0.364	0.302	0.027	0.036	0.035	0.04	0.082	0.031	0.032	0.325457	0.875873	0.723987	0.148036	0.0935548	0.197759	0.131287	0.326233	0.139882	0.147679	40.79	7.64	16.84	11.19	49.5	30.95	11.93	4.85	26.61	11.05	2.16941e+08	1.81538e+07	8.07215e+07	6.55966e+07	5.86557e+06	7.82658e+06	7.62375e+06	9.22305e+06	1.78469e+07
High	KLQDVVNQNAQAL		1	1	12	P0DTC2	P0DTC2 [947-959]		0	1440.78	6.36	13.095	32.207	9.501	15.714	45.25	17.565	24.539	11.904	14.968	0.979148	0.783025	0.824235	0.986631	0.969075	0.784467	0.949764	0.858804	0.968445	0.934896	26.46	7.36	17.74	22.45	35.25	16.71	21.04	10.06	10.6	5.62	2.16613e+06	1.3776e+07	2.81766e+07	6.14192e+07	1.99515e+07	3.40382e+07	8.69718e+07	3.26501e+07	5.31553e+07
High	TGSNVFQTRA		1	1	97	P0DTC2	P0DTC2 [638-647]		0	1080.54	43.097	42.944	66.097	23.545	44.242	42.544	44.128	49.111	28.845	30.399	0.804017	0.46622	0.755257	0.889415	0.835233	0.790416	0.832853	0.802243	0.861903	0.86067	10.78	9.23	19.99	18.82	9.28	12.89	20.62	9.16	9.76	9.76	4.8074e+06	2.138e+08	2.06871e+08	3.17756e+08	1.09973e+08	2.12047e+08	2.0781e+08	2.2672e+08	2.22205e+08
High	LPPLLTDEMIAQYTS	1xOxidation [M9]	1	1	24	P0DTC2	P0DTC2 [861-875]		0	1707.85	0.351	0.43	0.308	0.357	0.335	0.402	0.381	0.411	0.509	0.49	0.623384	0.896517	0.725007	0.59559	0.442345	0.707062	0.525377	0.681525	0.663306	0.660541	88.08	88.08	88.08	88.08	88.08	88.08	88.08	88.08	86.87	88.08	3.82382e+07	1.34336e+07	1.64456e+07	1.17796e+07	1.36607e+07	1.28079e+07	1.5353e+07	1.45741e+07	1.57341e+07
High	NKVTLADAGFIK		1	1	127	P0DTC2	P0DTC2 [824-835]		0	1276.73	100	100	100	100	100	100	100	100	100	100	3.0753e-17	4.08889e-17	3.66248e-17	3.01479e-17	2.97093e-17	3.20156e-17	3.07218e-17	3.18507e-17	3.05389e-17	3.04471e-17	4.53	6.23	6.62	27.6	11.01	4.89	6.59	3.6	5.98	6.07	1.61642e+06	4.41841e+08	5.47851e+08	5.21387e+08	2.81411e+08	3.24353e+08	3.10038e+08	3.32225e+08	4.24258e+08
High	RVQPTESIVRFPN	1xDeamidated [N13]	1	1	15	P0DTC2	P0DTC2 [319-331]		0	1543.82	1.291	14.441	6.401	0.816	2.148	2.263	2.781	5.802	1.712	1.624	0.986387	0.811336	0.732101	0.953168	0.903594	0.865376	0.853406	0.802243	0.911611	0.930422	108.24	120.94	111.53	96.81	93.88	104	100	129.51	100.36	109.82	493926	720976	7.79189e+06	2.84357e+06	556777	1.27556e+06	1.29225e+06	1.2175e+06	2.95005e+06
High	IDLQELGKYE		1	1	91	P0DTC2	P0DTC2 [1198-1207]		0	1207.62	100	3.015	24.523	100	64.099	4.027	48.35	28.06	76.292	62.652	3.0753e-17	0.886134	0.833075	3.01479e-17	0.77636	0.811311	0.820883	0.841978	0.754081	0.774934	16.51	8.99	21.46	8.55	9.33	7.87	15.61	15.7	7.62	12.53	818798	8.22954e+07	2.46883e+06	2.00793e+07	9.68718e+07	5.23574e+07	3.32345e+06	3.77076e+07	2.39578e+07
High	SKHTPINLVRD		1	1	107	P0DTC2	P0DTC2 [205-215]		0	1279.71	7.735	9.631	9.6	2.991	5.506	1.546	3.995	6.168	2.996	3.22	0.994935	0.847096	0.934992	0.910318	0.941326	0.858484	0.915951	0.992483	0.896792	0.902383	10.88	14.58	13.28	14.73	54.6	14.58	15.99	12.94	7.41	5.41	9.68987e+06	7.49476e+07	1.01996e+08	9.30244e+07	2.86723e+07	5.33483e+07	1.57122e+07	4.13728e+07	5.97641e+07
High	FPLQSYGFQPTNGV		1	1	126	P0DTC2	P0DTC2 [490-503]		0	1554.76	100	100	100	100	100	100	100	100	100	100	3.0753e-17	4.08889e-17	3.66248e-17	3.01479e-17	2.97093e-17	3.20156e-17	3.07218e-17	3.18507e-17	3.05389e-17	3.04471e-17												3.62253e+07	7.40344e+07	3.58574e+07	4.00461e+07	6.50829e+07	6.85304e+07	3.9682e+07	4.40086e+07
High	YNYKLPDDFTG		1	1	24	P0DTC2	P0DTC2 [421-431]		0	1332.61	5.075	0.772	8.011	6.668	5.91	0.237	5.773	4.81	7.046	6.605	0.95614	0.891626	0.964417	0.98914	0.952139	0.718496	0.956642	0.938591	0.988661	0.981826	16.2	3.93	16.11	10.91	27.07	23.59	5.48	4.03	3.93	6.35	2.62665e+06	1.33301e+07	2.0277e+06	2.10413e+07	1.75142e+07	1.55234e+07	622798	1.51641e+07	1.26342e+07
High	KIYSKHTPIN		1	1	136	P0DTC2	P0DTC2 [202-211]		0	1200.67	100	7.884	100	100	100	100	100	100	100	100	3.0753e-17	0.811336	3.66248e-17	3.01479e-17	2.97093e-17	3.20156e-17	3.07218e-17	3.18507e-17	3.05389e-17	3.04471e-17	5.93	10.69	16.95	6.92	8.77	4.74	11.99	8.3	6.56	7.45	767289	1.54448e+08	5.85818e+06	8.62653e+07	1.37362e+08	1.54456e+08	8.58549e+07	1.11797e+08	1.13402e+08
High	GWTFGAGAALQ		1	1	17	P0DTC2	P0DTC2 [885-895]		0	1078.53	100	14.206	100	100	100	100	100	100	100	100	3.0753e-17	0.204751	3.66248e-17	3.01479e-17	2.97093e-17	3.20156e-17	3.07218e-17	3.18507e-17	3.05389e-17	3.04471e-17	52.38	48	51.82	52.38	52.38	52.29	52.38	52.38	50.66	52.38	228968	3.60098e+07	3.25273e+06	3.15009e+07	4.27602e+07	4.73692e+07	4.29313e+07	5.44661e+07	4.34501e+07
High	EELDKYFKNH		1	1	43	P0DTC2	P0DTC2 [1150-1159]		0	1322.64	50.341	2.897	11.646	100	96.661	36.67	83.841	50.557	98.344	85.421	0.789276	0.84082	0.874147	3.01479e-17	0.722182	0.801385	0.752086	0.801081	0.72232	0.729314	11.4	11.9	17.16	12.35	8.87	13.48	11.03	15.18	8.83	9.54	609951	3.07055e+07	1.76722e+06	6.80043e+06	9.05991e+07	5.74825e+07	2.37881e+07	4.90267e+07	2.99852e+07
High	GAGAALQIPFAMQMA		1	1	7	P0DTC2	P0DTC2 [889-903]		0	1476.73	0.017	0.751	0.018	0.083	0.015	0.01	0.014	0.014	0.017	0.02	0.117961	0.939961	0.170878	0.298158	0.0416012	3.20156e-17	0.0531334	0.0948856	0.0884751	0.103629	122.88	123.58	123.58	140.58	123.02		123.58	123.58	112.75	123.58	6.87024e+07	1.17396e+06	5.15724e+07	1.24276e+06	1.59786e+06	1.0245e+06		949947	929168
High	QEVFAQVKQIYKT		1	1	9	P0DTC2	P0DTC2 [779-791]		0	1581.86	0.026	1.661	0.585	0.03	0.025	0.041	0.047	0.069	0.083	0.081	0.143356	0.998528	0.808136	0.156624	0.0673961	0.220712	0.145239	0.294561	0.275044	0.274237	22.71	12.98	11.94	20.1	15.23	13.84	15.8	6.43	12.6	7.11	1.61841e+07	416057	2.68823e+07	9.47272e+06	445319	403462	642922	717775	1.1594e+06
High	ERDISTEIYQAGSTP		1	1	9	P0DTC2	P0DTC2 [465-479]		0	1666.79	0.01	0.255	0.045	0.023	0.01	0.076	0.01	0.017	0.01	0.01	3.0753e-17	0.811336	0.31275	0.131467	2.97093e-17	0.321177	3.07218e-17	0.112777	3.05389e-17	3.04471e-17	45.75	5.4	13.43	124.08	124.85	22.53	3.44	20.39	31.16	13.98	1.49991e+08	404425	3.82617e+07	6.72856e+06	3.43747e+06	650517	1.13244e+07	912438	2.53689e+06
High	DPFLGVYYHK		1	1	59	P0DTC2	P0DTC2 [138-147]		0	1238.62	100	7.078	49.278	100	100	59.192	100	89.349	100	100	3.0753e-17	0.786566	0.785641	3.01479e-17	2.97093e-17	0.75698	3.07218e-17	0.756343	3.05389e-17	3.04471e-17	19.68	16.59	25.43	22.07	19.59	22.57	22.05	19.27	22.57	17.15	738170	7.68124e+07	5.22475e+06	3.80188e+07	1.62364e+08	1.14078e+08	4.36934e+07	9.55299e+07	6.59548e+07
High	RALTGIAVEQDKNTQ	1xDeamidated [Q/N]	1	1	21	P0DTC2	P0DTC2 [765-779]		0	1644.86	1.055	0.996	1.197	1.104	1.092	0.998	1.182	1.08	0.998	1.009	0.796016	0.952088	0.847536	0.788839	0.708791	0.80392	0.75458	0.802243	0.770036	0.776542	2	13.35	19.89	4.02	3.72	7.5	18.44	7.5	6.12	8.12	9.14897e+06	9.59643e+06	9.11097e+06	1.09542e+07	1.03482e+07	9.99447e+06	9.33484e+06	1.0812e+07	9.88438e+06
High	SRLDKVEAEVQIDR	1xDeamidated [Q11]	1	1	17	P0DTC2	P0DTC2 [982-995]		0	1658.87	100	100	100	100	100		100	100	100	100	3.0753e-17	4.08889e-17	3.66248e-17	3.01479e-17	2.97093e-17		3.07218e-17	3.18507e-17	3.05389e-17	3.04471e-17												389209	779932	340315	574707	785227		1.12996e+06	1.13679e+06
High	PFAMQMAYRFNGIGV		1	1	20	P0DTC2	P0DTC2 [897-911]		0	1701.82	0.082	0.057	0.049	0.054	0.044	0.042	0.039	0.05	0.061	0.07	0.323106	0.436287	0.32643	0.232933	0.109608	0.222958	0.12664	0.241821	0.224157	0.248467	95.95	69.67	54.04	61.1	58.84	62.23	58.84	55.9	60.75	58.84	4.37619e+07	3.24858e+06	2.20257e+06	2.1346e+06	2.03697e+06	1.90884e+06	1.84689e+06	1.68693e+06	2.18936e+06
High	FLHVTYVPAQEKNF		1	1	45	P0DTC2	P0DTC2 [1062-1075]		0	1692.87	0.161	6.788	1.69	0.815	1.28	2.646	1.749	2.725	1.01	1.359	0.358769	0.888421	0.831023	0.584717	0.619882	0.922924	0.798225	0.897555	0.656732	0.75171	29.77	7.38	17.42	15.59	56.24	14.71	17.42	7.07	25.78	21.98	6.11704e+06	984072	4.14542e+07	1.03396e+07	4.9873e+06	7.83105e+06	1.61832e+07	1.0696e+07	1.66522e+07
High	VFNATRFASVY		1	1	17	P0DTC2	P0DTC2 [341-351]		0	1274.65	0.066	6.583	0.824	0.029	0.055	0.064	0.081	0.151	0.084	0.099	0.287525	0.896517	0.829409	0.153843	0.132766	0.291518	0.216611	0.452607	0.277076	0.309872	18.25	1.58	8.09	1.84	33.03	52	37.9	13.32	9	4.08	26729578	1.76621e+06	1.75965e+08	2.20125e+07	771910	1.46717e+06	1.72092e+06	2.15695e+06	4.03838e+06
High	IHADQLTPTWRV		1	1	28	P0DTC2	P0DTC2 [624-635]		0	1436.76	76.1	100	62.69	76.239	76.017	75.726	71.126	70.042	73.395	75.012	0.747678	4.08889e-17	0.776772	0.747536	0.750524	0.721427	0.77168	0.77444	0.755226	0.749457	17.92	28.93	33.27	19.05	11.87	25.64	8.38	3.06	18.61	17.69	292358	2.06417e+07	4.13021e+07	1.83016e+07	2.21091e+07	2.05865e+07	2.11956e+07	2.01821e+07	2.01508e+07
High	NGTHWFVTQRNFYE		1	1	3	P0DTC2	P0DTC2 [1098-1111]		0	1798.83	0.655	27.364	5.579	1.027	0.747	3.522	0.248	0.01	0.01	0.01	0.922052	0.332251	0.671596	0.990607	0.941753	0.75698	0.685465	3.18507e-17	3.05389e-17	3.04471e-17	35.57	38.7	35.09	89.7	73.22	52.46	37.01				231631	151815	6.15715e+06	1.59586e+06	237855	173028	937229	57475.1
High	GTKRFDNPVLPFN		1	1	58	P0DTC2	P0DTC2 [75-87]		0	1504.79	16.991	1.943	8.681	19.825	25.411	31.775	23.777	24.984	30.812	30.196	0.926564	0.949113	0.994394	0.906481	0.916887	0.809044	0.916059	0.855732	0.85657	0.861234	3.84	19.85	19.19	22.56	21.65	11.35	13.32	12.04	2.74	7.15	1.07933e+06	1.84728e+07	2.16725e+06	1.05832e+07	2.13976e+07	2.74265e+07	3.69208e+07	2.79685e+07	2.69662e+07
High	YRLFRKSNLKPFERD		1	1	12	P0DTC2	P0DTC2 [453-467]		0	1969.08	0.025	0.01	0.01	0.01	0.01	0.01	0.01	0.01	0.01	0.01	0.156148	4.08889e-17	3.66248e-17	3.01479e-17	2.97093e-17	3.20156e-17	3.07218e-17	3.18507e-17	3.05389e-17	3.04471e-17	70.69	12.1	35.8	50.86	44.92	7.85	8.65	24.58	55.85	25.6	3.76785e+08	9.60001e+06	681091	2.85751e+06	1.59892e+06	1.45401e+06	974197	1.13402e+06	646203
High	EDLLFNKVTLADA		1	1	10	P0DTC2	P0DTC2 [819-831]		0	1448.76	15.955	4.43	21.378	9.751	12.355	18.245	16.92	18.49	18.952	20.457	0.936333	0.987017	0.843985	0.986631	0.982055	0.880785	0.955924	0.899631	0.911549	0.895794	10.05	11.79	17.72	34.59	12.07	11.39	7.84	16.41	11.39	6.32	1.99223e+06	3.17864e+07	8.82623e+06	4.2589e+07	1.94263e+07	2.46146e+07	3.63477e+07	3.29588e+07	3.68358e+07
High	HRSYLTPGDSSSGWT		1	1	14	P0DTC2	P0DTC2 [245-259]		0	1650.75	0.02	0.232	0.054	0.039	0.025	0.032	0.016	0.016	0.014	0.014	0.131071	0.795673	0.346723	0.187681	0.0687154	0.18478	0.0616515	0.110188	0.0739652	0.074397	41.13	41.13	41.13	130.1	73.01	87.49	41.13	41.13	41.13	41.13	1.84e+08	3.65623e+06	4.26622e+07	9.89193e+06	3.54646e+06	3.14008e+06	3.67479e+06	3.00337e+06	3.00626e+06
High	PQSAPHGVVFLHVT		1	1	2	P0DTC2	P0DTC2 [1053-1066]		0	1488.8	0.01	0.01	0.01	0.01	0.01	0.01	0.01	0.01	0.01	0.01	3.0753e-17	4.08889e-17	3.66248e-17	3.01479e-17	2.97093e-17	3.20156e-17	3.07218e-17	3.18507e-17	3.05389e-17	3.04471e-17											686636
High	GKIADYNYKLPD		1	1	52	P0DTC2	P0DTC2 [416-427]		0	1396.71	97.212	5.417	92.276	36.201	69.218	28.7	71.715	71.638	64.661	67.268	0.707331	0.684526	0.709123	0.831213	0.767784	0.820228	0.77168	0.774421	0.771045	0.765443	8.71	13.77	14.08	24.53	8.71	17.31	10.54	11.35	15.6	8.19	631139	6.32281e+07	3.28358e+06	5.8239e+07	2.28476e+07	4.57817e+07	1.87903e+07	4.36177e+07	4.52136e+07
High	TLADAGFIKQYGD		1	1	23	P0DTC2	P0DTC2 [827-839]		0	1398.69	40.574	22.045	62.328	57.589	90.777	48.228	100	100	100	100	0.81242	0.638365	0.758796	0.781313	0.732083	0.779805	3.07218e-17	3.18507e-17	3.05389e-17	3.04471e-17	19.27	18.98	19.27	19.27	15.73	18.98	16.46	15.31	17.04	17.05	2.11085e+06	9.10951e+07	4.43491e+07	1.38822e+08	1.32746e+08	1.93549e+08	9.92945e+07	2.25951e+08	2.3622e+08
High	IPFAMQMAYRFN	1xDeamidated [N/Q]	1	1	74	P0DTC2	P0DTC2 [896-907]		0	1489.7	100	100	100	100	100	100	100	100	100	100	3.0753e-17	4.08889e-17	3.66248e-17	3.01479e-17	2.97093e-17	3.20156e-17	3.07218e-17	3.18507e-17	3.05389e-17	3.04471e-17	36.93	37.94	40.9	40.34	39.47	33.61	31.57	37.9	38.81	38.95	75761.8	1.15424e+07	1.80168e+07	1.4722e+07	1.57543e+07	1.56334e+07	1.63702e+07	1.6578e+07	1.77354e+07
High	TNVYADSFVIRGDEV		1	1	23	P0DTC2	P0DTC2 [393-407]		0	1684.82	0.01	0.1	0.01	0.01	0.01	0.01	0.01	0.01	0.01	0.01	3.0753e-17	0.575833	3.66248e-17	3.01479e-17	2.97093e-17	3.20156e-17	3.07218e-17	3.18507e-17	3.05389e-17	3.04471e-17	30.82	21.14	7.28	37.68	30.82	30.82	15.13	25.74	5.51	14.1	2.73608e+08	1.35357e+06	2.63081e+07	1.09357e+06	1.7494e+06	905901	1.30207e+06	1.3611e+06	1.45852e+06
High	AISSVLNDILSR		1	1	66	P0DTC2	P0DTC2 [972-983]		0	1287.73	30.747	19.68	89.108	25.254	63.828	100	97.187	100	100	100	0.843783	0.810543	0.709123	0.87842	0.77636	3.20156e-17	0.735062	3.18507e-17	3.05389e-17	3.04471e-17	28.42	30.1	24.96	31.35	12.38	14.48	31.12	26.72	13.85	10.12	782261	2.43126e+07	1.31565e+07	6.90808e+07	1.9755e+07	4.6541e+07	1.11623e+08	7.60252e+07	7.21303e+07
High	VIAWNSNNLDSKVG		1	1	7	P0DTC2	P0DTC2 [433-446]		0	1516.78	0.01	0.658	0.149	0.01	0.01	0.051	0.01	0.033	0.01	0.01	3.0753e-17	0.935368	0.451065	3.01479e-17	2.97093e-17	0.251923	3.07218e-17	0.0882649	3.05389e-17	3.04471e-17		32.65	40.68			65.02		50.14			1.46749e+07		9.65871e+06	2.18073e+06			518454		436935
High	SFIEDLLFNKVT		1	1	17	P0DTC2	P0DTC2 [816-827]		0	1425.76	0.05	6.578	0.083	0.174	0.206	3.659	0.262	0.322	0.634	0.686	0.200673	0.896517	0.185596	0.632736	0.571502	0.962424	0.654415	0.709812	0.778183	0.796065	53.17	24.21	56.92	35.53	92.73	17.42	25.82	21.03	17.42	10.74	3.3745e+06	168191	2.01972e+07	279850	588080	693529	1.23489e+07	884625	1.03498e+06
High	GVYYHKNNKSWMES		1	1	20	P0DTC2	P0DTC2 [142-155]		0	1742.8	29.862	100	100	38.828	82.19	29.205	68.753	100	42.003	56.961	0.858938	4.08889e-17	3.66248e-17	0.828563	0.746165	0.826086	0.772858	3.18507e-17	0.819943	0.788539	35.46	30.14	29	44.33	30.68	63.02	28.24	27.92	32.83	29.63	472393	1.60283e+07	1.06527e+08	6.72952e+07	1.84275e+07	3.89857e+07	1.37964e+07	3.49104e+07	5.0191e+07
High	LIANQFNSAIGKIQ		1	1	3	P0DTC2	P0DTC2 [922-935]		0	1516.85	100	100	100		100		100	100	100	100	3.0753e-17	4.08889e-17	3.66248e-17		2.97093e-17		3.07218e-17	3.18507e-17	3.05389e-17	3.04471e-17												365190	553384	375507		539660		307828	298760
High	QDSLSSTASALGK		1	1	32	P0DTC2	P0DTC2 [935-947]		0	1264.64	4.038	3.534	2.038	61.288	63.377	74.773	60.95	47.654	60.286	56.858	0.979148	0.947821	0.998576	0.781313	0.776866	0.723175	0.78273	0.802243	0.776607	0.788539	6.57	13.65	8.08	9.7	17.65	8.38	20.44	5.61	5.61	6.59	1.48018e+06	5.93662e+06	5.23143e+06	2.96404e+06	9.07176e+07	9.38092e+07	1.10677e+08	9.02171e+07	7.05358e+07
High	KRFDNPVLPFNDGVY		1	1	25	P0DTC2	P0DTC2 [77-91]		0	1780.9	0.01	0.176	0.01	0.01	0.01	0.01	0.01	0.01	0.01	0.01	3.0753e-17	0.719443	3.66248e-17	3.01479e-17	2.97093e-17	3.20156e-17	3.07218e-17	3.18507e-17	3.05389e-17	3.04471e-17	17.64	6.49	23.86	13.61	35.63	14.55	21.06	6.49	6.49	32.17	3.94646e+08	1.58868e+06	6.82389e+07	2.33591e+06	105482	335533	899886	910503	1.30846e+06
High	TDAVRDPQTLEILDI		1	1	44	P0DTC2	P0DTC2 [573-587]		0	1698.89	0.018	1.153	0.047	0.039	0.034	0.404	0.048	0.09	0.039	0.047	0.123507	0.964126	0.319669	0.190259	0.0898894	0.70848	0.149127	0.343069	0.168011	0.193633	7.23	7.6	15.1	91.67	60.51	14.87	36.33	7.23	17.95	14.29	3.59703e+08	6.57107e+06	4.14898e+08	1.69133e+07	1.41703e+07	1.23928e+07	1.39574e+08	1.73764e+07	3.22545e+07
High	KKFLPFQQFGR		1	1	51	P0DTC2	P0DTC2 [557-567]		0	1395.79	15.185	3.674	7.015	9.171	12.949	5.607	13.47	16.086	13.523	14.277	0.942232	0.983763	0.994394	0.987261	0.975198	0.99911	0.974314	0.922909	0.955498	0.940516	5.71	2.6	10.9	25.66	5.62	12.97	7.38	18.76	5.03	2.65	2.15556e+06	3.27317e+07	7.79204e+06	1.51221e+07	1.97679e+07	2.79117e+07	1.20858e+07	2.9035e+07	3.46749e+07
High	ASALGKLQDVVNQN		1	1	34	P0DTC2	P0DTC2 [942-955]		0	1456.78	1.633	1.652	1.622	1.037	1.393	1.106	1.713	1.943	1.714	1.801	0.843783	0.998528	0.875365	0.786325	0.746165	0.809044	0.79497	0.844513	0.83211	0.844419	6.89	10.84	8.37	10.12	4.91	11.7	11.7	7.06	6.87	2.29	1.3934e+07	2.27542e+07	2.30209e+07	2.35437e+07	1.44851e+07	1.94538e+07	1.55566e+07	2.45425e+07	2.8369e+07
High	LPIGINITRFQTLL		1	1	15	P0DTC2	P0DTC2 [229-242]		0	1598.96	0.443	0.677	0.835	1.358	1.338	1.164	1.391	1.383	2.558	2.685	0.84166	0.886134	0.933731	0.986631	0.975198	0.999833	0.982364	0.991056	0.921178	0.899632	78.81	112.04	39.68	91.97	41.69	47.68	97.41	58.28	58.71	108.22	729125	377648	1.88184e+06	726064	1.13401e+06	1.06757e+06	879100	1.1518e+06	1.10905e+06
High	TGVLTESNKKF		1	1	60	P0DTC2	P0DTC2 [549-559]		0	1223.66	13.382	5.808	17.498	4.703	16.57	17.56	17.016	19.043	10.433	12.312	0.95614	0.91452	0.860296	0.967418	0.968719	0.884229	0.955169	0.898222	0.97828	0.959293	12.61	12.69	16.08	14.96	12.74	12.61	18.54	4.71	3.24	7.05	1.51968e+07	2.10453e+08	8.82696e+07	2.65916e+08	7.14736e+07	2.67598e+08	2.7426e+08	2.58591e+08	2.89386e+08
High	NDPFLGVYYHK		1	1	114	P0DTC2	P0DTC2 [137-147]		0	1352.66	30.269	26.136	29.443	15.233	29.041	32.249	33.635	38.441	33.601	35.395	0.845305	0.593772	0.829409	0.942401	0.896326	0.809044	0.868287	0.813439	0.843926	0.837086	6.09	5.15	11.26	20.62	8.86	7.47	5.87	5.59	7.34	3.22	2.96006e+06	8.95981e+07	7.67115e+07	8.71529e+07	4.50907e+07	8.08221e+07	9.27105e+07	9.67937e+07	1.1084e+08
High	ISSVLNDILSR		1	1	52	P0DTC2	P0DTC2 [973-983]		0	1216.69	62.226	6.14	100	20.79	39.603	100	55.855	56.504	63.964	65.43	0.769936	0.84082	3.66248e-17	0.899931	0.851798	3.20156e-17	0.797163	0.797021	0.771137	0.768942	21.72	15.84	24.65	29.5	14.84	16.65	12.43	18.94	14.93	17.16	837590	5.49595e+07	5.26608e+06	8.58736e+07	1.74133e+07	3.31714e+07	1.16702e+08	4.55237e+07	4.73274e+07
High	DLLFNKVTLADA		1	1	14	P0DTC2	P0DTC2 [820-831]		0	1319.72	63.152	7.598	54.226	33.153	63.231	42.319	83.627	78.753	84.873	100	0.767375	0.920385	0.771046	0.840828	0.776866	0.790416	0.75219	0.77177	0.738347	3.04471e-17	15.19	18.93	13.04	33.45	10.82	10.36	19.39	11.52	14.5	1.42	1.01998e+06	5.8372e+07	6.76012e+06	5.35974e+07	3.38153e+07	6.44938e+07	4.10214e+07	7.41445e+07	7.88176e+07
High	QLSSNFGAISSVLND		1	1	11	P0DTC2	P0DTC2 [965-979]		0	1551.76	0.01	0.291	0.021	0.01	0.01	0.01	0.01	0.01	0.01	0.01	3.0753e-17	0.844082	0.190336	3.01479e-17	2.97093e-17	3.20156e-17	3.07218e-17	3.18507e-17	3.05389e-17	3.04471e-17		5.42	34.63								49817780		1.45003e+07	1.04878e+06
High	EAEVQIDRLITG		1	1	13	P0DTC2	P0DTC2 [988-999]		0	1343.72	4.916	1.093	2.332	5.027	4.017	1.213	4.044	3.089	5.899	5.319	0.814859	0.975353	0.848542	0.831064	0.847475	0.999321	0.801394	0.834177	0.83211	0.807245	11	14.03	19.35	6.21	14.33	9.36	11.34	7.83	9.36	8.15	587709	2.88904e+06	642428	1.37069e+06	3.01022e+06	2.361e+06	701967	2.33434e+06	1.81567e+06
High	EVRQIAPGQTGKIA		1	1	27	P0DTC2	P0DTC2 [406-419]		0	1467.83	5.2	3.98	7.584	3.26	5.049	9.02	4.915	5.49	3.283	3.803	0.979148	0.939961	0.966331	0.926227	0.927586	0.967742	0.937171	0.977522	0.906788	0.927784	13.65	12.5	16.86	13.91	10.86	18.46	19.69	12.5	10.12	10.12	4.68329e+06	2.43537e+07	1.81185e+07	3.55164e+07	1.52661e+07	2.50874e+07	4.22412e+07	2.38777e+07	2.54299e+07
High	LNDILSRLDKVEAEV		1	1	7	P0DTC2	P0DTC2 [977-991]		0	1713.94	0.01	0.01	0.01	0.01	0.01	0.01	0.01	0.01	0.01	0.01	3.0753e-17	4.08889e-17	3.66248e-17	3.01479e-17	2.97093e-17	3.20156e-17	3.07218e-17	3.18507e-17	3.05389e-17	3.04471e-17	36.3	28.19	10.69	94.16	37.4	78.05	8.79	23.71	47.15	31.47	3.33837e+08	768120	474566	642167	863547	440599	761125	576724	515923
High	FASTEKSNIIRG		1	1	91	P0DTC2	P0DTC2 [92-103]		0	1322.71	1.401	0.857	1.135	2.267	1.749	1.118	1.715	1.464	1.814	1.752	0.812445	0.900602	0.832072	0.787325	0.744035	0.801385	0.77168	0.804832	0.771045	0.753463	0.6	6.43	17.77	16.35	21.18	5.87	1.96	8.75	8.06	4.99	3.39671e+06	4.76037e+06	2.88562e+06	3.64164e+06	7.36534e+06	5.94059e+06	3.66117e+06	5.77329e+06	4.73292e+06
High	IDGYFKIYSKH		1	1	8	P0DTC2	P0DTC2 [197-207]		0	1370.71	6.191	17.617	13.153	0.779	1.818	6.478	2.058	3.395	1.063	1.355	0.992987	0.695922	0.893137	0.831064	0.785637	0.999833	0.780084	0.86986	0.836846	0.797002	11.99	25.28	16.3	81.09	77.96	12.44	32.73	16.16	19.1	18.69	3.03051e+06	1.90442e+07	5.33899e+07	3.98605e+07	2.35929e+06	5.50833e+06	1.96326e+07	6.23682e+06	1.13642e+07
High	EIDRLNEVAKNLNE		1	1	34	P0DTC2	P0DTC2 [1182-1195]		0	1656.86	9.77	1.94	4.044	13.248	15.58	4.399	13.615	10.431	16.096	13.633	0.979148	0.960299	0.983686	0.956807	0.969075	0.981739	0.974314	0.972849	0.929301	0.945498	8.6	7.64	8.9	6.15	15.41	8.6	6.39	6.72	8.6	6.18	4.34779e+06	4.24777e+07	8.83504e+06	1.73814e+07	5.75977e+07	7.07314e+07	1.91247e+07	5.91958e+07	4.53496e+07
High	TRFASVYAWNRKRIS		1	1	3	P0DTC2	P0DTC2 [345-359]		0	1855.01	0.038	0.01	0.017	0.014	0.01	0.01	0.01	0.01	0.01	0.01	0.203915	4.08889e-17	0.165923	0.0877558	2.97093e-17	3.20156e-17	3.07218e-17	3.18507e-17	3.05389e-17	3.04471e-17	84.72	31.51	24.37	54.3	46.34	53.38	31.46	24.37	52.53	24.37	7.89588e+07	1.78116e+06	542821	1.37154e+06	782229	503846	541652	601867	510550
High	YHKNNKSWMESEFRV		1	1	8	P0DTC2	P0DTC2 [145-159]		0	1954.92	0.028	0.01	0.01	0.01	0.01	0.01	0.01	0.01	0.01	0.01	0.164465	4.08889e-17	3.66248e-17	3.01479e-17	2.97093e-17	3.20156e-17	3.07218e-17	3.18507e-17	3.05389e-17	3.04471e-17	108.23	83.09	83.09	83.09	83.09	83.09	83.09	83.09	79.64	83.09	1.15144e+08	1.83148e+06	376459	702991	617972	264195	491168	631421	541572
High	KFNGLTVLPPLLTD		1	1	80	P0DTC2	P0DTC2 [854-867]		0	1527.88	10.464	20.857	26.677	8.838	18.586	33.618	21.562	33.095	19.709	24.651	0.977655	0.647092	0.831023	0.98914	0.956669	0.807594	0.925665	0.83276	0.907409	0.880493	27.99	10.02	15.22	31.72	5.64	11.22	24.89	10.02	9.39	9.33	2.79291e+06	2.92259e+07	5.82521e+07	7.45061e+07	2.46837e+07	5.191e+07	9.38931e+07	6.02193e+07	9.24313e+07
High	NTLVKQLSSNFG		1	1	17	P0DTC2	P0DTC2 [960-971]		0	1307.7	2.759	34.834	18.936	0.995	0.821	1.956	0.898	2.183	0.833	0.908	0.917453	0.52415	0.851198	0.661099	0.678635	0.838121	0.691489	0.812955	0.711875	0.71673	15.63	6.32	15.31	36.73	43.88	11.92	33.03	16.73	11.92	11.03	4.42739e+06	1.24992e+07	1.54224e+08	8.56102e+07	4.40704e+06	3.63326e+06	8.65827e+06	3.97449e+06	9.66405e+06
High	TGKIADYNYKLPD		1	1	55	P0DTC2	P0DTC2 [415-427]		0	1497.76	2.74	1.27	4.147	1.249	2.96	7.899	2.791	3.326	2.193	2.477	0.842863	0.915536	0.986678	0.709217	0.839185	0.982097	0.843003	0.922909	0.796676	0.814662	7	10.78	16.16	12.64	9.18	7.67	6.33	11.04	17.34	5.52	3.99686e+06	1.0951e+07	4.90946e+06	1.65745e+07	4.9923e+06	1.21087e+07	3.19988e+07	1.14136e+07	1.28288e+07
High	LPIGINITRFQTLLA	1xDeamidated [Q/N]	1	1	43	P0DTC2	P0DTC2 [229-243]		0	1670.98	0.862	2.407	1.398	1.51	1.71	1.58	2.362	2.692	4.293	3.442	0.831119	0.961087	0.867981	0.900975	0.875601	0.888157	0.85424	0.861901	0.892254	0.859025	18.6	78.9	19.99	32.06	8.33	5.3	56.7	24.59	20.44	21.43	2.4919e+06	2.14908e+06	5.99788e+06	3.48387e+06	3.76343e+06	4.26219e+06	3.93616e+06	5.88657e+06	6.70905e+06
High	KSNLKPFERD		1	1	65	P0DTC2	P0DTC2 [458-467]		0	1233.66	21.98	2.557	9.142	25.097	23.403	14.933	24.807	21.337	19.418	21.024	0.893776	0.938173	0.994394	0.879582	0.924428	0.907315	0.912472	0.885728	0.909905	0.892418	14.51	25.81	18.91	31.24	30.1	25.5	18.76	12.15	12.26	17.31	1.18793e+06	2.77735e+07	3.0373e+06	1.08606e+07	3.5341e+07	3.27502e+07	1.77057e+07	3.2667e+07	2.58761e+07
High	NSNNLDSKVGG		1	1	12	P0DTC2	P0DTC2 [437-447]		0	1104.53	2.224	0.364	0.79	12.657	3.417	0.968	1.632	0.766	2.128	1.786	0.88426	0.590328	0.838412	0.963102	0.823759	0.925976	0.894762	0.834177	0.847955	0.880823	60.72	49.97	49.97	60.72	60.72	49.97	60.38	49.64	60.72	56.28	2.4618e+06	5.47475e+06	895565	1.94541e+06	3.11587e+07	8.41084e+06	2.38204e+06	4.01869e+06	1.88666e+06
High	TITSGWTFGAG		1	1	53	P0DTC2	P0DTC2 [881-891]		0	1097.53	41.371	10.111	42.534	36.516	46.956	54.678	57.282	58.862	59.026	62.822	0.81179	0.933944	0.807826	0.831064	0.823759	0.767246	0.793724	0.797021	0.778714	0.774934	37.95	37.95	37.95	37.95	37.95	37.95	37.95	37.95	37.95	37.95	1.11672e+06	4.62e+07	1.12909e+07	4.74989e+07	4.07777e+07	5.24363e+07	6.10599e+07	6.39676e+07	6.57326e+07
High	GAGAALQIPFAMQMA	2xOxidation [M12; M14]	1	1	26	P0DTC2	P0DTC2 [889-903]		0	1508.72	0.128	0.391	0.199	0.092	0.134	0.261	0.144	0.203	0.136	0.142	0.407424	0.886134	0.661482	0.31587	0.254596	0.605579	0.314206	0.51216	0.368074	0.379621	89.54	89.54	89.54	89.54	89.54	89.54	89.54	89.54	89.54	89.54	2.30385e+07	2.95219e+06	9.01906e+06	4.5795e+06	2.11657e+06	3.08075e+06	6.02161e+06	3.31003e+06	4.68287e+06
High	GVLTESNKKFLPFQ		1	1	67	P0DTC2	P0DTC2 [550-563]		0	1607.88	3.55	1.463	3.584	5.303	4.195	3.831	4.446	3.905	5.825	5.389	0.951804	0.983763	0.977322	0.977982	0.907548	0.967517	0.925032	0.942789	0.971636	0.968216	4.4	12.04	8.08	9.87	6.57	5.01	4.68	5.78	4.07	3.61	1.07534e+07	3.81694e+07	1.57311e+07	3.85375e+07	5.70235e+07	4.51099e+07	4.12016e+07	4.78074e+07	4.19958e+07
High	RFASVYAWNR		1	1	19	P0DTC2	P0DTC2 [346-355]		0	1269.65	38.975	62.335	77.382	2.06	6.963	5.625	6.988	20.836	2.276	3.894	0.817603	0.380488	0.730178	0.931321	0.924907	0.834736	0.937171	0.887405	0.906401	0.870301	36.74	36.74	36.74	57.07	119.32	48.84	48.84	36.74	53.77	43.26	764662	2.98024e+07	4.76654e+07	5.91713e+07	1.61869e+06	5.32472e+06	4.2478e+06	5.61142e+06	1.59329e+07
High	PTNGVGYQPYRVV		1	1	11	P0DTC2	P0DTC2 [499-511]		0	1449.75	0.215	0.993	0.276	0.353	0.375	0.49	0.589	0.798	0.886	0.915	0.691511	0.939764	0.682723	0.788839	0.773747	0.839293	0.862975	0.840261	0.843926	0.863413	5.28	9.09	9.68	15.57	6.99	11.65	34.87	9.99	7.99	4.53	2.36701e+06	494866	2.35019e+06	625445	836146	888214	1.0981e+06	1.39535e+06	1.90133e+06
High	DIADTTDAVRDP		1	1	135	P0DTC2	P0DTC2 [568-579]		0	1288.6	100	10.039	63.5	52.994	78.478	51.28	73.798	68.339	60.323	59.267	3.0753e-17	0.862525	0.758796	0.787325	0.748186	0.769954	0.77168	0.781287	0.776607	0.78303	5.19	15.79	13.43	15.04	9.79	9.7	9.92	8.1	8.8	9.35	1.37833e+06	1.40606e+08	1.38367e+07	8.43433e+07	7.72788e+07	1.08467e+08	6.99987e+07	1.036e+08	9.43583e+07
High	SLSSTASALGKLQDV	1xDeamidated [Q13]	1	1	2	P0DTC2	P0DTC2 [937-951]		0	1477.77	0.01	0.01	0.01	0.01	0.01	0.01	0.022	0.01	0.01	0.01	3.0753e-17	4.08889e-17	3.66248e-17	3.01479e-17	2.97093e-17	3.20156e-17	0.0816291	3.18507e-17	3.05389e-17	3.04471e-17							35.52				4.20567e+06							88198.9
High	FIEDLLFNKVTLA		1	1	5	P0DTC2	P0DTC2 [817-829]		0	1522.85	0.01	0.01	0.01	0.01	0.01	0.01	0.01	0.01	0.01	0.021	3.0753e-17	4.08889e-17	3.66248e-17	3.01479e-17	2.97093e-17	3.20156e-17	3.07218e-17	3.18507e-17	3.05389e-17	0.0424076										56.02	7.68697e+06
High	GEVFNATRFASVY	1xDeamidated [N5]	1	1	3	P0DTC2	P0DTC2 [339-351]		0	1461.7		100		100		100		100		100		4.08889e-17		3.01479e-17		3.20156e-17		3.18507e-17		3.04471e-17													5.9131e+06		184660		1.0952e+06		116804
High	VVNIQKEIDRLN		1	1	72	P0DTC2	P0DTC2 [1176-1187]		0	1440.82	21.41	5.602	24.907	29.028	44.383	100	57.242	59.796	46.375	51.456	0.898246	0.958698	0.833075	0.855678	0.835225	3.20156e-17	0.793724	0.797021	0.807475	0.796065	7.19	16.49	10.71	8.93	8.03	9.03	6.92	8.24	6.61	6.59	1.87619e+06	4.01692e+07	1.05103e+07	4.78723e+07	5.51679e+07	8.54004e+07	2.12223e+08	1.07397e+08	1.13967e+08
High	TSGWTFGAGAALQ		1	1	4	P0DTC2	P0DTC2 [883-895]		0	1266.61		100	100			100						4.08889e-17	3.66248e-17			3.20156e-17																	6.62922e+06	1.03781e+06			1.13351e+06
High	DSLSSTASALGK		1	1	36	P0DTC2	P0DTC2 [936-947]		0	1136.58	2.016	1.538	1.415	100	70.972	43.926	65.405	40.188	75.771	67.044	0.992987	0.994662	0.983929	3.01479e-17	0.763933	0.788313	0.777537	0.812225	0.754081	0.765443	7.97	17.81	7	9.92	16.7	5.71	16.46	8.77	11.54	10.23	1.48676e+06	2.99717e+06	2.16248e+06	2.05694e+06	1.40138e+08	1.00889e+08	6.46462e+07	8.64431e+07	5.97503e+07
High	EELDKYFKNHTSPD		1	1	18	P0DTC2	P0DTC2 [1150-1163]		0	1722.8	39.55	4.397	17.577	44.815	46.859	18.874	43.334	33.863	46.794	39.82	0.814859	0.947821	0.860018	0.810659	0.823759	0.876457	0.83578	0.831696	0.807248	0.820669	13.42	17.72	14.54	14.54	10.94	17.9	14.54	16.12	14.54	14.54	2.69888e+06	1.0674e+08	1.17241e+07	4.74374e+07	1.20951e+08	1.29866e+08	4.9575e+07	1.16954e+08	9.77153e+07
High	NFKNLREFVFK		1	1	19	P0DTC2	P0DTC2 [185-195]		0	1441.8	7.168	1.917	12.761	3.776	7.352	5.577	9.152	11.664	11.813	11.717	0.999672	0.980409	0.896258	0.943116	0.969075	0.999833	0.993937	0.957178	0.968445	0.963623	22.5	16.56	8.71	39.25	5.23	22.58	22.58	22.58	5.23	5.24	5.10939e+06	3.66243e+07	9.01879e+06	6.52032e+07	1.92944e+07	3.75621e+07	2.84938e+07	4.67612e+07	5.95961e+07
High	SVTTEILPVSMTKTS	1xOxidation [M11]	1	1	17	P0DTC2	P0DTC2 [721-735]		0	1609.84	0.097	0.157	0.139	0.045	0.051	0.194	0.051	0.071	0.045	0.05	0.35159	0.686238	0.569698	0.208624	0.126	0.530595	0.153966	0.300808	0.18349	0.201627	107.94	102.33	107.94	97.9	99.19	87.01	107.79	106.59	107.94	107.35	1.22093e+08	1.18459e+07	1.9151e+07	1.70189e+07	5.51813e+06	6.2752e+06	1.63619e+07	6.17978e+06	8.67186e+06
High	QTYVTQQLIRAAEIR		1	1	18	P0DTC2	P0DTC2 [1005-1019]		0	1789.99	0.021	0.037	0.198	0.01	0.01	0.01	0.01	0.01	0.01	0.01	0.138431	0.336039	0.661019	3.01479e-17	2.97093e-17	3.20156e-17	3.07218e-17	3.18507e-17	3.05389e-17	3.04471e-17	16.59	29.89	18.49	143.69	19.87	21.43	16.44	14.32	70.37	52.72	3.24047e+08	7.41659e+06	1.197e+07	6.41919e+07	1.25796e+06	414466	627888	483371	410450
High	DLPIGINITRFQ		1	1	50	P0DTC2	P0DTC2 [228-239]		0	1386.77	100	95.535	100	3.526	4.65	6.713	6.292	10.5	6.947	8.046	3.0753e-17	0.286518	3.66248e-17	0.879783	0.870512	0.874274	0.915548	0.958283	0.911525	0.933561	13.79	20.91	13.79	35.11	30.3	39.9	31.38	13.79	13.79	13.79	761152	1.1332e+08	7.27163e+07	1.05834e+08	2.68372e+06	3.10483e+06	5.10969e+06	4.78902e+06	7.99176e+06
High	GYFKIYSKHTPIN		1	1	17	P0DTC2	P0DTC2 [199-211]		0	1567.83	6.204	6.325	19.815	0.958	2.146	0.911	2.132	4.253	0.803	0.943	0.992987	0.900241	0.847536	0.894587	0.848159	0.913366	0.855165	0.892815	0.83211	0.865995	28.43	11.59	14.69	75.1	83.35	22.89	29.72	23.85	37.57	30.89	2.55931e+06	1.58792e+07	1.53092e+07	5.07121e+07	2.45306e+06	5.49241e+06	2.35282e+06	5.49601e+06	9.74574e+06
High	RASANLAATKMSE		1	1	28	P0DTC2	P0DTC2 [1019-1031]		0	1349.68	100	100	73.398	94.006	100	41.659	100	100	86.176	100	3.0753e-17	4.08889e-17	0.767622	0.711199	2.97093e-17	0.807594	3.07218e-17	3.18507e-17	0.736465	3.04471e-17	110.51	110.51	110.51	110.51	110.51	107.42	110.51	110.51	110.51	110.51	243531	3.15531e+07	3.01034e+07	1.78745e+07	2.28934e+07	3.65192e+07	1.17292e+07	3.36355e+07	3.58462e+07
High	GTGVLTESNKKF		1	1	19	P0DTC2	P0DTC2 [548-559]		0	1280.68	0.638	0.997	1.595	0.162	0.372	3.029	0.313	0.556	0.23	0.254	0.42165	0.949113	0.848542	0.23221	0.334994	0.944372	0.352195	0.550923	0.291147	0.258717	23.72	22.64	19.06	23.72	25.3	11.57	8.38	1.91	15.37	15.69	7.05279e+06	4.9672e+06	8.29774e+06	1.12508e+07	1.25424e+06	2.62985e+06	2.16765e+07	2.20888e+06	3.91941e+06
High	GRLQSLQTYVTQQ		1	1	18	P0DTC2	P0DTC2 [999-1011]		0	1521.8	25.829	29.062	70.387	1.581	2.576	1.259	3.08	6.554	2.643	3.197	0.903816	0.606085	0.742935	0.956807	0.868026	0.996882	0.842535	0.802243	0.858913	0.832094	13.42	5.46	10.19	68.81	7.61	40.14	36.77	20.51	17.01	8.39	522508	1.34959e+07	1.51851e+07	3.67779e+07	826077	1.34725e+06	657917	1.60928e+06	3.42477e+06
High	YFKIYSKHTPIN		1	1	2	P0DTC2	P0DTC2 [200-211]		0	1510.81	5.869	2.217	23.552	0.926	1.469	0.65	1.402	2.814	0.603	0.936	0.831119	0.883188	0.879832	0.975271	0.969075	0.880785	0.979206	0.854901	0.892254	0.972049	32.32	12.5	9.42	62.13	92.95	4.42	10.3	9.06	25.67	8.63	610224	3.58156e+06	1.35313e+06	1.43721e+07	564991	896266	403342	906965	1.71184e+06
High	TPTWRVYSTG		1	1	64	P0DTC2	P0DTC2 [630-639]		0	1167.58	100	33.936	96.465	100	100	100	100	100	100	100	3.0753e-17	0.530271	0.709123	3.01479e-17	2.97093e-17	3.20156e-17	3.07218e-17	3.18507e-17	3.05389e-17	3.04471e-17	39.3	39.3	39.3	39.3	39.3	39.3	39.3	39.3	39.3	39.3	1.35097e+06	2.40843e+08	4.58459e+07	1.30321e+08	2.72625e+08	2.5422e+08	2.5234e+08	2.61166e+08	2.47828e+08
High	GVVFLHVTYVPAQ		1	1	12	P0DTC2	P0DTC2 [1059-1071]		0	1429.78	59.064	14.36	30.094	38.791	38.276	100	100	100	100	100	0.175254	0.0450762	0.0811397	0.17098	0.165029	3.20156e-17	3.07218e-17	3.18507e-17	3.05389e-17	3.04471e-17	32.43	17.81	26.84	32.86	17.2	41.81	41.81	24.49	18.73	18.65	59749.8	3.27805e+06	958288	1.99887e+06	2.31776e+06	2.13273e+06	1.03544e+07	1.01266e+07	9.4258e+06
High	IADTTDAVRDP		1	1	35	P0DTC2	P0DTC2 [569-579]		0	1173.57	9.079	2.76	7.523	6.962	10.316	4.828	9.576	7.688	5.603	5.766	0.984696	0.980409	0.994394	0.986631	0.996871	0.944643	0.999211	0.995687	0.924179	0.928996	7.42	11.14	16.02	13.19	7.84	16.27	19.07	17.22	7.44	12.29	1.91841e+06	1.74179e+07	4.89657e+06	1.44319e+07	1.36778e+07	2.02301e+07	9.26164e+06	1.8371e+07	1.47485e+07
High	ISSVLNDILSRLDKV	1xDeamidated [N6]	1	1	1	P0DTC2	P0DTC2 [973-987]		0	1672.95
High	FGGFNFSQILPDPSK	1xDeamidated [Q/N]	1	1	47	P0DTC2	P0DTC2 [797-811]		0	1654.81	0.01	1.983	0.919	0.081	0.689	0.93	0.827	0.854	0.901	1.123	3.0753e-17	0.952088	0.867805	0.380195	0.841116	0.894723	0.855165	0.834177	0.843926	0.865164		98.33	93.73	107.71	108.85	108.85	108.85	108.85	108.85	98.33	2.61104e+06		5.1786e+06	1.73483e+06	212358	1.79851e+06	2.42838e+06	2.15995e+06	2.22945e+06
High	PTESIVRFPN		1	1	19	P0DTC2	P0DTC2 [322-331]		0	1159.61	1.242	2.894	1.354	1.443	1.607	1.887	2.119	2.509	2.904	3.053	0.943657	0.996808	0.900304	0.959437	0.952071	0.96842	0.969873	0.898612	0.900359	0.894464	8.68	18.74	18.54	5.72	10.42	15.38	21.26	23.82	7.72	7.47	1.98624e+06	2.46612e+06	5.74772e+06	2.79269e+06	2.86612e+06	2.96785e+06	3.49334e+06	3.75023e+06	4.98394e+06
High	SFELLHAPAT		1	1	37	P0DTC2	P0DTC2 [514-523]		0	1085.56	6.319	5.614	21.61	4.068	14.265	18.05	16.221	27.365	11.909	15.318	0.992987	0.919806	0.843985	0.951925	0.971598	0.881024	0.957087	0.844513	0.968445	0.930422	22.97	18.11	21.01	20.08	35.42	15.25	10.51	16.99	8.25	18.04	3.73653e+06	2.62704e+07	2.05259e+07	8.88146e+07	1.52021e+07	5.33003e+07	6.74436e+07	6.49068e+07	1.12129e+08
High	TSNFRVQPT		1	1	31	P0DTC2	P0DTC2 [315-323]		0	1049.54	53.012	0.015	34.751	58.325	67.625	52.812	63.65	51.926	51.127	50.571	0.784826	0.00033817	0.819446	0.781313	0.76984	0.767246	0.779956	0.799114	0.796676	0.796065	8.3	49.7	16.76	10.16	13.08	18.35	15.2	12.13	8.16	9.5	2.67371e+06	1.41738e+08	39015.9	9.29134e+07	1.56602e+08	1.8081e+08	1.41205e+08	1.77747e+08	1.38834e+08
High	HWFVTQRNFYEPQII		1	1	17	P0DTC2	P0DTC2 [1101-1115]		0	1978	0.132	0.177	0.137	0.17	0.17	0.155	0.187	0.157	0.181	0.193	0.412962	0.720929	0.563934	0.439426	0.298584	0.475127	0.365055	0.457925	0.429287	0.447609	24.51	35.19	24.51	35.57	24.51	29.89	24.51	32.44	24.51	24.51	7.94524e+07	1.04848e+07	1.40764e+07	1.08638e+07	1.27219e+07	1.35262e+07	1.2328e+07	1.48733e+07	1.2215e+07
High	KGIYQTSNFRVQPT		1	1	2	P0DTC2	P0DTC2 [310-323]		0	1638.86	0.081	11.095	9.658	0.01	0.048	0.061	0.026	0.043	0.01	0.01	0.335627	0.811638	0.93379	3.01479e-17	0.234127	0.273495	0.100556	0.135462	3.05389e-17	3.04471e-17	10.33	17.4	11.1		15.68	16.46	10.33	16.39			3.24576e+06	263170	3.87505e+07	3.13469e+07		165570	203371	84284.5	138111
High	MDLEGKQGNFKNLRE	1xDeamidated [Q7]; 1xOxidation [M1]	1	1	2	P0DTC2	P0DTC2 [177-191]		0	1795.86	0.01	0.01	0.229	0.104	0.088	0.134	0.108	0.119	0.077	0.089	3.0753e-17	4.08889e-17	0.610136	0.40287	0.372573	0.412554	0.357559	0.374856	0.305065	0.289231			52.11	64.92	58.58	52.46	58.79	64.46	62.28	56.49	2.03681e+06			465854	211925	204600	350141	200264	242613
High	IPFAMQMAYRFN	1xOxidation [M]	1	1	120	P0DTC2	P0DTC2 [896-907]		0	1504.71	100	100	100	100	100	100	100	100	100	100	3.0753e-17	4.08889e-17	3.66248e-17	3.01479e-17	2.97093e-17	3.20156e-17	3.07218e-17	3.18507e-17	3.05389e-17	3.04471e-17	16.39	19.5	28.07	16.39	16.39	16.39	16.39	16.78	15.48	16.39	116630	6.92125e+07	8.23973e+07	7.47894e+07	7.97257e+07	7.44433e+07	7.59672e+07	8.09896e+07	8.08891e+07
High	SALGKLQDVVNQN		1	1	11	P0DTC2	P0DTC2 [943-955]		0	1385.74	3.258	1.209	2.369	2.712	3.481	5.518	3.704	3.391	3.949	3.927	0.941099	0.969025	0.92636	0.89887	0.882511	0.999833	0.902324	0.925774	0.92734	0.930422	10.88	6.81	12.16	8.99	12.36	6.36	6.81	9.69	5.2	6.2	9.78946e+06	3.08193e+07	1.18378e+07	2.39891e+07	2.65495e+07	3.5299e+07	5.43501e+07	3.6261e+07	3.31955e+07
High	NGTHWFVTQR		1	1	37	P0DTC2	P0DTC2 [1098-1107]		0	1245.61	85.971	29.246	26.318	59.412	100	100	100	100	88.329	95.793	0.729896	0.550061	0.826426	0.770051	2.97093e-17	3.20156e-17	3.07218e-17	3.18507e-17	0.733177	0.717862	23.15	37.82	21.22	70.66	41.76	19.29	13.5	13.5	22.28	14.86	313472	2.502e+07	7.51319e+06	8.00385e+06	1.16759e+07	3.21798e+07	7.40258e+07	3.75949e+07	4.68232e+07
High	TGIAVEQDKNTQ		1	1	18	P0DTC2	P0DTC2 [768-779]		0	1303.65	4.15	0.04	2.098	3.453	2.849	1.042	1.946	0.058	0.057	0.058	0.999672	0.00182906	0.978459	0.987261	0.975198	0.989499	0.974314	0.135997	0.17883	0.147108	6.66	13.42	14.01	6.17	17.24	17.24	17.24	9.46	15.44	21.83	1.25776e+06	5.2198e+06	46395.9	2.55487e+06	4.30947e+06	3.58277e+06	1.31008e+06	2.44765e+06	68964.4
High	KEIDRLNEVAKNLNE	1xDeamidated [N]	1	1	15	P0DTC2	P0DTC2 [1181-1195]		0	1785.93	0.877	1.145	0.967	0.94	1.009	1.098	1.078	1.069	1.066	1.081	0.514258	0.949113	0.708093	0.640047	0.554369	0.809044	0.678423	0.758245	0.736465	0.716934	6.09	5.28	9.12	6.34	2.44	5.79	8.23	3.56	5.3	5.63	7108809	6.23394e+06	7.84808e+06	6.87251e+06	6.49183e+06	7.14679e+06	7.82304e+06	7.66621e+06	7.6154e+06
High	PIKDFGGFNFSQILP		1	1	3	P0DTC2	P0DTC2 [793-807]		0	1679.88	0.01	0.01	0.01	0.01	0.01	0.01	0.01	0.01	0.01	0.01	3.0753e-17	4.08889e-17	3.66248e-17	3.01479e-17	2.97093e-17	3.20156e-17	3.07218e-17	3.18507e-17	3.05389e-17	3.04471e-17	124.41		43.55			94.91	56.5				1.89523e+08	1.79861e+06		93174.4			1.30932e+06	32078.1
High	EYVSQPFLMDLEGKQ	1xOxidation [M9]	1	1	18	P0DTC2	P0DTC2 [169-183]		0	1799.85	0.131	0.517	0.304	0.205	0.197	0.326	0.22	0.276	0.22	0.254	0.411431	0.922755	0.723987	0.477306	0.326069	0.65714	0.399476	0.58703	0.47388	0.506455	62.88	62.88	65.79	62.88	62.88	62.88	62.88	62.88	62.88	62.88	8.41071e+07	1.10116e+07	4.34967e+07	2.55726e+07	1.72438e+07	1.65875e+07	2.74328e+07	1.85201e+07	2.32251e+07
High	NSAIGKIQDSLS		1	1	66	P0DTC2	P0DTC2 [928-939]		0	1232.65	15.382	5.66	44.19	15.943	32.758	32.804	35.61	48.727	26.394	31.118	0.941099	0.939961	0.800338	0.936578	0.882511	0.808061	0.860371	0.802243	0.875375	0.856968	23.09	16.28	15.56	20.99	23.99	18.28	16.28	6.97	7.77	10.55	1.2148e+06	1.92254e+07	6.43854e+06	5.28057e+07	1.93679e+07	4.14009e+07	3.98508e+07	3.87768e+07	5.87596e+07
High	LNTLVKQLS		1	1	29	P0DTC2	P0DTC2 [959-967]		0	1015.61	11.023	5.395	20.24	2.655	4.815	4.312	4.674	7.885	2.829	4.058	0.972048	0.925201	0.847536	0.826703	0.882511	0.952149	0.903201	0.994749	0.823939	0.87692	12.35	3.73	11.57	9.69	69.71	10.37	12.4	2.57	30.87	16.47	2.53554e+06	2.8298e+07	1.39495e+07	4.85045e+07	6.66602e+06	1.22085e+07	1.09343e+07	1.20021e+07	2.01765e+07
High	KPFERDISTEIYQA		1	1	123	P0DTC2	P0DTC2 [462-475]		0	1696.85	58.712	55.277	62.549	60.69	56.629	73.234	55.717	58.848	59.936	54.926	0.774692	0.410068	0.758796	0.781313	0.79681	0.728185	0.797457	0.797021	0.777435	0.792286	10.72	5.33	11.19	9.85	5.45	24.84	3.9	12.7	13.92	5.55	1.73193e+06	1.01265e+08	9.43309e+07	1.04212e+08	1.03158e+08	9.78895e+07	1.0738e+08	9.64974e+07	9.52672e+07
High	YFASTEKSNIIRG		1	1	94	P0DTC2	P0DTC2 [91-103]		0	1485.77	1.287	0.679	1.104	1.566	1.184	0.903	1.237	1.012	1.166	1.11	0.767728	0.848912	0.724664	0.831064	0.617273	0.767246	0.724278	0.748504	0.754081	0.717862	11.59	11.52	11.52	12.49	10.95	11.79	12.49	12.49	12.49	12.49	6.80341e+06	8.75496e+06	4.61909e+06	7.31793e+06	1.06546e+07	8.0527e+06	6.5992e+06	8.4146e+06	6.8831e+06
High	MSLGAENSVAYSNNS	1xOxidation [M1]	1	1	2	P0DTC2	P0DTC2 [697-711]		0	1559.66	0.034	0.12	0.08	0.023	0.02	0.05	0.015	0.03	0.01	0.01	0.0310906	0.427185	0.121865	0.0218432	0.012342	0.135607	0.0104348	0.0480697	3.05389e-17	3.04471e-17	92.2	81.51	81.51	92.42	78.87	81.51	81.35	81.51			1.05276e+07	358216	1.26395e+06	841472	290178	208531	524650	156072	310934
High	GIYQTSNFRVQPT		1	1	13	P0DTC2	P0DTC2 [311-323]		0	1510.76	19.716	100	60.71	1.861	5.357	0.01	5.367	20.644	2.109	4.19	0.907267	4.08889e-17	0.758796	0.956169	0.952071	3.20156e-17	0.92971	0.887405	0.939989	0.937584	18.85	11.43	13.22	95.5	111.69		18.85	13.18	43.65	26.95	872738	1.72067e+07	9.79063e+07	4.89862e+07	1.62377e+06	4.67549e+06		4.68361e+06	1.74058e+07
High	LFNKVTLADA		1	1	21	P0DTC2	P0DTC2 [822-831]		0	1091.61	19.173	2.931	14.222	34.549	32.03	8.055	30.374	26.499	34.986	35.798	0.91127	0.953176	0.879832	0.838346	0.883664	0.981739	0.881497	0.847712	0.841864	0.837086	5.94	8.59	16.96	8.31	9.2	8.57	5.5	8.74	4.69	7.87	1.65354e+06	3.17031e+07	4.75509e+06	2.35174e+07	5.71278e+07	5.29628e+07	1.33408e+07	5.03612e+07	4.38177e+07
High	LDSKTQSLLIVNNA		1	1	5	P0DTC2	P0DTC2 [110-123]		0	1515.84	0.01	0.108	0.046	0.028	0.01	0.012	0.01	0.017	0.012	0.013	3.0753e-17	0.593352	0.316651	0.150963	2.97093e-17	0.0854289	3.07218e-17	0.112112	0.0656387	0.0725584	63.94	6.61	16.11	251.97	16.17	87.42	49.08	6.92	12.67	11.01	54827128	211848	5.98399e+06	2.52401e+06	1.50242e+06	323154	624063	488842	919213
High	TLVKQLSSNFG		1	1	70	P0DTC2	P0DTC2 [961-971]		0	1193.65	95.02	82.419	81.038	72.619	98.446	49.168	100	100	100	100	0.711259	0.319619	0.723987	0.757741	0.718153	0.777203	3.07218e-17	3.18507e-17	3.05389e-17	3.04471e-17	8.26	10.93	13.35	16.99	8.98	14.9	15.43	5.99	5.99	5.99	2.70979e+06	2.61276e+08	2.39798e+08	2.3937e+08	2.02897e+08	2.71949e+08	1.46624e+08	3.02242e+08	3.63474e+08
High	SVVNIQKEI		1	1	78	P0DTC2	P0DTC2 [1175-1183]		0	1029.59	64.45	11.461	73.337	77.667	83.05	82.311	81.718	75.167	78.472	77.46	0.766174	0.810543	0.737974	0.745648	0.745432	0.71522	0.755165	0.774421	0.751597	0.746432	4.13	8.42	7.76	12.02	7.76	8.19	8.19	4.62	5.29	3.14	4.56326e+06	3.02301e+08	5.23004e+07	3.34658e+08	3.54416e+08	3.78978e+08	3.86358e+08	3.87621e+08	3.50495e+08
High	LVKQLSSNFG		1	1	54	P0DTC2	P0DTC2 [962-971]		0	1092.6	63.569	5.284	41.545	54.669	46.826	99.246	49.791	43.8	40.894	43.911	0.766805	0.84082	0.808292	0.786955	0.823759	0.677703	0.816677	0.80603	0.822741	0.807245	10.19	17.78	15.2	10.7	8.92	9.41	5.19	5.08	5.02	8.41	952809	5.83807e+07	4.58564e+06	3.76902e+07	5.2089e+07	4.46161e+07	9.16633e+07	4.83427e+07	4.17326e+07
High	KHTPINLVRDLPQG		1	1	32	P0DTC2	P0DTC2 [206-219]		0	1587.9	8.203	27.18	20.618	10.145	20.487	31.149	19.587	31.527	14.335	15.799	0.992987	0.583913	0.846882	0.984827	0.941479	0.810904	0.937171	0.834177	0.945749	0.930422	7.16	10.27	18.73	20.27	35.46	13.41	13.17	4.44	11.56	15.84	2.93133e+06	2.46076e+07	8.51944e+07	6.80727e+07	2.94506e+07	6.00549e+07	9.82436e+07	6.25158e+07	9.29194e+07
High	NQFNSAIGKIQ		1	1	56	P0DTC2	P0DTC2 [925-935]		0	1219.64	24.765	100	100	10.248	17.583	11.956	16.675	31.389	10.95	11.816	0.877084	4.08889e-17	3.66248e-17	0.98914	0.961952	0.939573	0.956899	0.834177	0.972554	0.962974	22.34	5.42	7.15	21.04	50.37	16.4	21.04	5.73	7.69	19.99	1.27371e+06	3.60078e+07	2.68582e+08	1.381e+08	1.36948e+07	2.23962e+07	1.64289e+07	2.30896e+07	4.1197e+07
High	LPFFSNVTWFHA	1xDeamidated [N6]	1	1	14	P0DTC2	P0DTC2 [56-67]		0	1466.71	1.206	2.084	1.482	1.782	1.316	1.724	2.428	1.826	2.775	2.943	0.792332	0.948673	0.819446	0.727318	0.733847	0.809044	0.780084	0.813217	0.848505	0.846176	28.29	49.42	17.75	17.75	22.85	17.75	39.48	42.43	33.92	29.47	3.71391e+06	4.4773e+06	5.16128e+06	5.50319e+06	6.6171e+06	4.88808e+06	6.4029e+06	7.51454e+06	5.49974e+06
High	IRGDEVRQIAPGQT		1	1	58	P0DTC2	P0DTC2 [402-415]		0	1539.82	92.193	21.813	87.942	52.63	78.239	66.994	85.759	70.892	52.962	56.771	0.715363	0.640729	0.709123	0.787325	0.748264	0.742053	0.749855	0.77444	0.794741	0.788539	9.31	6.37	19.86	11.3	6.1	11.69	10.23	8.76	7.18	6.11	3.39635e+06	3.13118e+08	7.62222e+07	2.98681e+08	1.7875e+08	2.65727e+08	2.27536e+08	2.91269e+08	2.36279e+08
High	TQRNFYEPQIITTDN	1xDeamidated [Q/N]	1	1	36	P0DTC2	P0DTC2 [1105-1119]		0	1840.87	0.777	1.128	0.796	0.701	0.747	1.049	0.8	0.886	0.864	0.83	0.766174	0.961192	0.827343	0.736374	0.625542	0.807594	0.69189	0.797021	0.754081	0.750312	2.51	9.74	19.76	15.83	8.2	9.08	9.24	10.62	9.12	10.36	1.54838e+07	1.20558e+07	1.80928e+07	1.29402e+07	1.21438e+07	1.213e+07	1.62469e+07	1.27209e+07	1.47769e+07
High	LHVTYVPAQEKNF		1	1	32	P0DTC2	P0DTC2 [1063-1075]		0	1545.81	42.204	5.333	33.487	39.876	34.12	28.764	31.907	25.175	33.839	31.541	0.80983	0.974705	0.821869	0.826703	0.877872	0.820228	0.877245	0.854901	0.843926	0.855019	10.36	15.49	33.53	15.78	10.36	26.84	41.41	24.17	10.36	10.36	1.43581e+06	6.05974e+07	7.83485e+06	4.8081e+07	5.72538e+07	4.89901e+07	4.559e+07	4.92398e+07	3.61462e+07
High	SKHTPINLVRDLPQG		1	1	40	P0DTC2	P0DTC2 [205-219]		0	1674.93	0.081	0.6	0.219	0.117	0.133	0.058	0.119	0.167	0.101	0.106	0.322489	0.933944	0.678533	0.361787	0.254262	0.272988	0.280192	0.470286	0.310735	0.323075	12.5	10.11	8.3	54.08	29.95	17.6	15.21	4.12	4.43	5.28	3.89719e+08	3.45487e+07	2.51105e+08	8.97117e+07	4.55633e+07	5.19424e+07	2.25786e+07	5.06883e+07	6.52493e+07
High	AGFIKQYGD		1	1	25	P0DTC2	P0DTC2 [831-839]		0	998.494	100	57.803	100	100	100	100	100	100	100	100	3.0753e-17	0.00363507	3.66248e-17	3.01479e-17	2.97093e-17	3.20156e-17	3.07218e-17	3.18507e-17	3.05389e-17	3.04471e-17	25.09	28.09	25.11	25.92	26.87	27.42	28.89	26.73	25.83	27.21	42826.3	7.14308e+07	2.54439e+06	2.02575e+07	7.16827e+07	2.53195e+07	6.55826e+06	1.84681e+07	9.91673e+06
High	YYVGYLQPRTFLLKY		1	1	5	P0DTC2	P0DTC2 [265-279]		0	1924.04	0.01	0.01	0.01	0.01	0.01	0.01	0.01	0.01	0.01	0.01	0.0789773	4.08889e-17	3.66248e-17	3.01479e-17	2.97093e-17	3.20156e-17	3.07218e-17	3.18507e-17	3.05389e-17	3.04471e-17	50.17	9.17	11.98	17.59	10.6	7.5	16.17	19.08	59.54	12.2	1.45294e+08	1.47884e+06	903827	701526	854436	554502	819367	583042	682305
High	LTGTGVLTESNKKF		1	1	6	P0DTC2	P0DTC2 [546-559]		0	1494.82	0.01	0.251	0.084	0.01	0.01	0.016	0.01	0.01	0.01	0.01	3.0753e-17	0.811072	0.443746	3.01479e-17	2.97093e-17	0.108593	3.07218e-17	3.18507e-17	3.05389e-17	3.04471e-17	24.18	10.91	5.48	312.24	111.44	93.37	13.56	11.98		5.09	5.61992e+07	118730	1.39278e+07	4.7692e+06	549187	221492	874106	149828	308992
High	VDLPIGINITRFQ		1	1	18	P0DTC2	P0DTC2 [227-239]		0	1485.84	2.193	3.818	9.131	0.01	0.01	1.151	0.171	0.323	0.175	0.182	0.904998	0.995359	0.944315	3.01479e-17	2.97093e-17	0.962424	0.534541	0.739857	0.572374	0.559159	28.14	23.65	30.09			28.29	70.77	18.81	10.08	22.61	2.18957e+06	4.93997e+06	8.35921e+06	1.99933e+07			2.5199e+06	404571	750412
High	KFLPFQQFGR		1	1	72	P0DTC2	P0DTC2 [558-567]		0	1267.69	1.202	1.069	0.994	1.43	1.3	1.692	1.298	1.31	1.438	1.381	0.811771	0.95774	0.833075	0.826703	0.738166	0.870647	0.768834	0.812225	0.8088	0.807245	7.85	7.46	12.91	6.69	7.85	9.67	7.85	7.19	7.3	7.16	1.22674e+08	1.47478e+08	1.26941e+08	1.26825e+08	1.7539e+08	1.59432e+08	2.07608e+08	1.59243e+08	1.6076e+08
High	QFNSAIGKIQDSLS		1	1	25	P0DTC2	P0DTC2 [926-939]		0	1507.78	3.162	25.337	25.622	3.285	10.83	14.954	13.491	24.604	7.187	10.775	0.989399	0.60314	0.832072	0.999868	0.997759	0.907315	0.974314	0.858494	0.954823	0.972049	13.03	4.87	15.12	45.85	71.98	9.32	7.76	6.94	15.74	7.76	1.41743e+06	4.48253e+06	3.5898e+07	3.6317e+07	4.65564e+06	1.53506e+07	2.21199e+07	1.96604e+07	3.48747e+07
High	NHTSPDVDLGDISG		1	1	65	P0DTC2	P0DTC2 [1158-1171]		0	1426.64	22.966	1.761	10.864	18.262	15.02	5.152	12.422	9.945	15.233	13.629	0.885258	0.948673	0.966583	0.92784	0.982055	0.876457	0.989891	0.974416	0.966923	0.972049	7.38	7.38	15.47	3.38	12.71	21.2	4.67	12.48	3.11	7.38	833070	1.92908e+07	1.49583e+06	9.05046e+06	1.5498e+07	1.25128e+07	4.29176e+06	1.03481e+07	8.28466e+06
High	LNESLIDLQELGKYE	1xDeamidated [Q/N]	1	1	8	P0DTC2	P0DTC2 [1193-1207]		0	1764.89	0.032	1.262	0.369	0.213	0.068	0.872	0.167	0.238	0.18	0.214	0.153793	0.947821	0.730178	0.701047	0.298879	0.884229	0.518283	0.636691	0.565943	0.629122	14.3	20.77	15.6	43.44	38.5	8.77	23.4	8.83	12.23	25.51	2.71157e+06	82324.7	3.42187e+06	1.00148e+06	577735	185107	2.31142e+06	452304	631722
High	GKLQDVVNQN		1	1	54	P0DTC2	P0DTC2 [946-955]		0	1114.59	11.283	1.729	4.195	63.357	38.77	18.943	24.993	10.397	23.699	20.897	0.999672	0.972056	0.958674	0.778233	0.856546	0.876457	0.911619	0.995687	0.887685	0.893301	6.47	10.62	6.47	6.76	0.98	15.53	13.94	14.34	6.47	6.76	1.09841e+06	1.22136e+07	1.89915e+06	4.45046e+06	6.95916e+07	4.2528e+07	2.0807e+07	2.74523e+07	1.14202e+07
High	PINLVRDLPQG		1	1	56	P0DTC2	P0DTC2 [209-219]		0	1221.69	0.915	0.01	0.83	1.022	1.023	1.059	1.033	1.15	1.185	1.152	0.782764	4.08889e-17	0.829409	0.785393	0.691312	0.807845	0.74304	0.803485	0.789924	0.794808	6.3		10.45	8.11	12.52	8.37	5.64	8.03	5.42	8.65	1.04621e+07	9.56995e+06		8.81959e+06	1.0687e+07	1.09504e+07	1.05596e+07	1.08021e+07	1.1967e+07
High	FKIYSKHTPIN		1	1	8	P0DTC2	P0DTC2 [201-211]		0	1347.74	3.45	1.996	16.542	0.777	1.816	0.144	1.053	3.306	0.484	0.706	0.884024	0.952259	0.867642	0.89159	0.87813	0.454271	0.855165	0.851758	0.811507	0.814807	69.23	24.88	19.82	57.87	90.29	23.76	42.81	35.18	25.62	38.27	2.45293e+06	1.26908e+07	5.29921e+06	4.26324e+07	2.05118e+06	4.4546e+06	369848	3.32955e+06	9.29795e+06
High	SQSIIAYTMSLGAEN	1xOxidation [M9]	1	1	8	P0DTC2	P0DTC2 [689-703]		0	1600.75	0.347	0.658	0.458	0.299	0.324	0.357	0.251	0.33	0.341	0.36	0.620755	0.935368	0.774435	0.558822	0.435344	0.678162	0.430866	0.634027	0.571705	0.587563	29.61	29.61	39.11	34.95	33.66	29.61	29.61	29.61	29.61	29.61	1.57312e+07	5.45642e+06	1.03542e+07	7.82867e+06	4.71133e+06	5.25725e+06	5.61909e+06	3.95102e+06	5.18827e+06
High	DGKAHFPREGVF		1	1	8	P0DTC2	P0DTC2 [1084-1095]		0	1359.68	0.946	30.369	9.874	1.505	1.566	0.933	2.105	4.603	1.32	1.323	0.979148	0.555687	0.978459	0.984589	0.969075	0.969429	0.93702	0.920971	0.999369	0.989175	21.2	11.91	11.39	56.65	47.74	25.39	30.03	20.74	20.97	13.05	927594	877220	2.92587e+07	9.15893e+06	1.39579e+06	1.45301e+06	865852	1.95221e+06	4.27005e+06
High	IADYNYKLPD		1	1	29	P0DTC2	P0DTC2 [418-427]		0	1211.59	77.234	3.135	22.484	97.369	90.011	23.63	86.902	52.061	100	100	0.746018	0.731788	0.843985	0.706138	0.733387	0.87195	0.749855	0.799114	3.05389e-17	3.04471e-17	12.93	13.98	22.69	4.06	31.84	15.7	4.07	8.81	4.36	2.35	393813	3.04158e+07	1.23471e+06	8.85465e+06	3.82574e+07	3.54474e+07	9.30579e+06	3.38197e+07	2.05022e+07
High	QPTESIVRFPNITNL		1	1	48	P0DTC2	P0DTC2 [321-335]		0	1728.93	1.115	1.265	1.082	1.207	1.122	1.185	1.39	1.285	1.514	1.601	0.800016	0.974705	0.839396	0.802264	0.714433	0.814725	0.77168	0.8094	0.811507	0.82736	18.42	16.84	9.38	8.85	4.59	16.46	3.54	14.61	7.27	9.47	1.21801e+08	1.18921e+08	1.54103e+08	1.24281e+08	1.40365e+08	1.36667e+08	1.28359e+08	1.6934e+08	1.41056e+08
High	VPAQEKNFTTAP		1	1	106	P0DTC2	P0DTC2 [1068-1079]		0	1302.67	100	100	100	100	100	100	100	100	100	100	3.0753e-17	4.08889e-17	3.66248e-17	3.01479e-17	2.97093e-17	3.20156e-17	3.07218e-17	3.18507e-17	3.05389e-17	3.04471e-17	9.04	12.55	15.14	7.79	7.79	13.22	23.78	16.9	7.79	7.79	823016	6.32884e+08	1.24633e+08	4.62658e+08	6.42941e+08	5.89505e+08	5.83755e+08	5.7772e+08	4.39399e+08
High	RLQSLQTYVTQQ		1	1	44	P0DTC2	P0DTC2 [1000-1011]		0	1464.78	24.658	20.82	47.274	3.029	3.632	6.091	3.865	6.808	3.293	3.518	0.877084	0.647092	0.795579	0.955681	0.927586	0.981739	0.926784	0.968611	0.923757	0.930422	23.16	13.55	14.45	34.24	22.16	17.82	8.69	15.88	12.41	12.05	1.70263e+06	4.39863e+07	3.51072e+07	8.04907e+07	5.15749e+06	6.18374e+06	1.04937e+07	6.58043e+06	1.15921e+07
High	YQPYRVVVLSFELLH		1	1	7	P0DTC2	P0DTC2 [505-519]		0	1863.02	0.139	0.029	0.115	0.052	0.028	0.032	0.031	0.018	0.052	0.055	0.422512	0.281529	0.517489	0.228602	0.0749407	0.185951	0.105487	0.117444	0.201838	0.214201	44.1	40.26	44.1	38.13	58.4	41.33	43.55	37.43	48.77	37.45	4.97998e+07	6.92434e+06	1.38731e+06	5.70631e+06	2.58624e+06	1.61827e+06	1.59703e+06	1.52898e+06	887177
High	KHTPINLVRD		1	1	184	P0DTC2	P0DTC2 [206-215]		0	1192.68	100	23.586	58.021	100	100	100	100	100	98.559	100	3.0753e-17	0.621105	0.764845	3.01479e-17	2.97093e-17	3.20156e-17	3.07218e-17	3.18507e-17	0.722202	3.04471e-17	4.57	10.16	9.8	13.24	7.07	19.93	18.66	7.78	5.01	12.67	1.61702e+06	1.87659e+08	3.81388e+07	9.38204e+07	1.73472e+08	2.212e+08	1.74466e+08	1.92163e+08	1.99168e+08
High	EIRASANLAATKMSE	1xOxidation [M13]	1	1	47	P0DTC2	P0DTC2 [1017-1031]		0	1607.81	0.361	0.277	0.394	0.361	0.349	0.326	0.346	0.369	0.328	0.312	0.630877	0.835358	0.758796	0.59804	0.452014	0.65714	0.505198	0.6563	0.564579	0.551093	91.3	90.99	79.15	91.3	84.89	91.3	91.3	87.37	79.73	91.3	3.15155e+07	1.13835e+07	8.74361e+06	1.24201e+07	1.13908e+07	1.09845e+07	1.02803e+07	1.09052e+07	1.16253e+07
High	FQTLLALHRS		1	1	5	P0DTC2	P0DTC2 [238-247]		0	1185.67	9.902	26.252	25.539	0.921	0.968	0.621	1.079	2.051	0.796	0.973	0.986387	0.593352	0.83224	0.974633	0.971598	0.871168	0.981273	0.938251	0.954823	0.972049	32.71	23.81	23.1	44.7	85.91	20.52	49.15	22.09	19.5	23.81	817636	8.34044e+06	2.14646e+07	2.08819e+07	752870	791597	507807	1.01225e+06	1.67704e+06
High	VSNGTHWFVTQR		1	1	17	P0DTC2	P0DTC2 [1096-1107]		0	1431.71	5.22	3.545	6.019	0.221	0.412	0.231	0.429	0.965	0.219	0.408	0.944493	0.951096	0.980754	0.667113	0.807253	0.636203	0.794271	0.925774	0.662853	0.794808	8.44	7.83	28.86	61.24	75.85	45.93	49.64	16.14	38.58	34.98	1.58452e+06	8.25747e+06	5.43077e+06	7.75201e+06	350239	460508	351766	586291	1.46216e+06
High	ESNKKFLPFQQFGR		1	1	33	P0DTC2	P0DTC2 [554-567]		0	1725.91	4.014	0.879	4.409	0.837	1.154	0.4	1.326	1.793	1.256	1.342	0.961297	0.874767	0.994394	0.716022	0.645605	0.684893	0.714161	0.797866	0.703246	0.694503	8.96	5.97	6.64	10.86	5.97	4.04	5.97	4.82	12.71	3.19	4.30251e+06	1.72682e+07	3.78381e+06	1.89714e+07	3.60001e+06	5.05739e+06	1.77052e+06	5.85014e+06	7.71546e+06
High	TNSFTRGVYYPDKVF		1	1	8	P0DTC2	P0DTC2 [29-43]		0	1793.89	0.01	0.01	0.01	0.01	0.01	0.01	0.01	0.01	0.01	0.01	3.0753e-17	0.117107	3.66248e-17	3.01479e-17	2.97093e-17	3.20156e-17	3.07218e-17	3.18507e-17	3.05389e-17	3.04471e-17	11.54	18.65	29.18	39.9	10.12	27.54	7.03	16.53	6.55	5.15	3.30976e+08	1.40886e+06	3.47107e+06	1.0745e+06	1.47671e+06	1.16363e+06	1.47658e+06	1.54771e+06	1.93099e+06
High	ESNKKFLPFQ		1	1	15	P0DTC2	P0DTC2 [554-563]		0	1237.66	35.203	1.404	16.377	14.948	8.333	8.031	7.9	6.503	10.365	9.756	0.84166	0.979106	0.852003	0.855678	0.750524	0.685335	0.728259	0.787396	0.811031	0.814372	8.76	24.83	29.83	15.11	6.29	7.6	6.89	14.23	12.21	13.47	404847	1.43046e+07	568353	7.60963e+06	6.52819e+06	3.38108e+06	3.30372e+06	3.24735e+06	2.79983e+06
High	TITSGWTFGAGAALQ		1	1	6	P0DTC2	P0DTC2 [881-895]		0	1480.74	0.118	1.791	0.141	0.01	0.059	0.15	0.094	0.24	0.094	0.105	0.119728	0.991579	0.205527	3.01479e-17	0.0514095	0.294842	0.0979663	0.331353	0.103911	0.10264	64.99	44.38	44.13		80.48	49.03	64.99	47.38	45.19	47.96	9.97511e+06	1.18122e+06	1.78651e+07	1.41054e+06		534459	1.14667e+06	933547	2.39868e+06
High	YPDKVFRSSVLHST		1	1	128	P0DTC2	P0DTC2 [38-51]		0	1635.85	60.007	51.782	58.407	65.695	55.748	56.983	56.404	56.48	51.332	51.015	0.774692	0.428443	0.764515	0.771929	0.798078	0.761288	0.795447	0.797021	0.796577	0.796065	4.7	11.08	10.31	5.38	7.35	7.67	4.61	4.21	6.14	5.34	1.58776e+06	9.55835e+07	8.27565e+07	9.27364e+07	1.05745e+08	9.29032e+07	9.5154e+07	8.95555e+07	8.96758e+07
High	ADTTDAVRDP		1	1	140	P0DTC2	P0DTC2 [570-579]		0	1060.49	52.419	2.771	33.295	74.7	79.546	23.171	48.449	39.093	50.915	49.172	0.785077	0.785785	0.832072	0.750056	0.746788	0.82656	0.820743	0.817001	0.796676	0.796065	6.22	17.91	13.84	11.33	18.68	11.33	11.51	7.23	5.97	12.1	325742	1.70752e+07	902707	1.08455e+07	2.48808e+07	2.59116e+07	7.66193e+06	1.5782e+07	1.28178e+07
High	QELGKYEQYIKWPWY		1	1	4	P0DTC2	P0DTC2 [1201-1215]		0	2031	0.017	0.01	0.01	0.01	0.01	0.01	0.01	0.01	0.01	0.01	0.096131	4.08889e-17	3.66248e-17	3.01479e-17	2.97093e-17	3.20156e-17	3.07218e-17	3.18507e-17	3.05389e-17	3.04471e-17	72.17	48.49	44.93						64.69	47.45	1.59026e+07	233352	146642	84155.4
High	NKSWMESEFRVYSSA	1xOxidation [M5]	1	1	3	P0DTC2	P0DTC2 [149-163]		0	1836.82	0.01	0.01	0.01	0.01	0.01	0.01	0.01	0.01	0.01	0.01	3.0753e-17	4.08889e-17	3.66248e-17	3.01479e-17	2.97093e-17	3.20156e-17	3.07218e-17	3.18507e-17	3.05389e-17	3.04471e-17	101.03		38.93	100.48	41.53	31.02	41.53	35.38			4.83597e+07	426761		150407	211092	128244	172612	152182	118372
High	NFYEPQIITTDN		1	1	19	P0DTC2	P0DTC2 [1108-1119]		0	1454.68	44.741	3.926	10.619	87.354	70.968	4.772	68.548	44.793	92.594	81.134	0.81242	0.624158	0.67637	0.725715	0.763933	0.710773	0.772932	0.807929	0.731388	0.739519	15.9	9	15.83	8.52	12.07	16.16	12.07	11.16	10.56	11.16	350154	1.56662e+07	1.43266e+06	3.71836e+06	2.94078e+07	2.48498e+07	1.67105e+06	2.40023e+07	1.48706e+07
High	TYVTQQLIRAAEIR		1	1	57	P0DTC2	P0DTC2 [1006-1019]		0	1661.93	3.841	9.615	4.886	0.364	0.799	0.773	1.059	1.662	0.529	0.764	0.95614	0.847096	0.998576	0.598986	0.639911	0.784467	0.74304	0.834177	0.670989	0.739904	10.32	14.83	12.57	28.78	69.31	17.01	37.38	4.3	35.85	18.74	4.44043e+07	1.70544e+08	4.26946e+08	2.16967e+08	1.61522e+07	3.54709e+07	3.43309e+07	4.70275e+07	7.53999e+07
High	TQLNRALTGIAVE		1	1	5	P0DTC2	P0DTC2 [761-773]		0	1385.77	0.178	0.41	0.237	0.18	0.179	0.193	0.181	0.188	0.209	0.21	0.169329	0.871186	0.269326	0.231147	0.13889	0.398911	0.181064	0.289821	0.295401	0.25553	4.51	6.98	7.16	4.57	5.85	7.98	8.12	7.19	6.03	5.3	1.0572e+07	1.87494e+06	4.33221e+06	2.44516e+06	1.87724e+06	1.89181e+06	1.98136e+06	1.91383e+06	1.98461e+06
High	TQLNRALTGIAVEQD	1xDeamidated [N/Q]	1	1	57	P0DTC2	P0DTC2 [761-775]		0	1629.84	0.592	2.279	0.787	0.619	0.638	1.111	0.775	1.021	0.783	0.913	0.410794	0.973612	0.645393	0.492145	0.394036	0.809044	0.539253	0.756343	0.609235	0.672453	3.99	5.53	6.09	10.92	7.57	11.32	12.51	20.58	6.25	10.49	7.51384e+06	4.44714e+06	1.75657e+07	5.91463e+06	4.64827e+06	4.79174e+06	8.34956e+06	5.82691e+06	7.67499e+06
High	SNKKFLPFQ		1	1	18	P0DTC2	P0DTC2 [555-563]		0	1108.61	15.468	1.155	5.304	10.234	4.227	14.062	3.605	2.515	4.867	4.027	0.94069	0.95774	0.974035	0.983816	0.956669	0.914494	0.974314	0.994749	0.923757	0.95404	16.93	8.19	15.26	13.45	15.48	12.99	14.02	10.97	13.54	14.02	1.49922e+06	2.14265e+07	1.8205e+06	7.67517e+06	1.53436e+07	6.32918e+06	2.28313e+07	5.40454e+06	3.77117e+06
High	GAISSVLNDILSR		1	1	33	P0DTC2	P0DTC2 [971-983]		0	1344.75	4.748	91.181	53.013	14.933	63.078	66.521	83.092	100	94.614	100	0.867236	0.295415	0.775283	0.973276	0.777165	0.742183	0.752845	3.18507e-17	0.727953	3.04471e-17	24.51	85.01	24.51	21.03	29.41	24.51	52.03	25.77	14.11	18.64	675672	3.37505e+06	6.16084e+07	3.68738e+07	1.00901e+07	4.26203e+07	4.84516e+07	5.61433e+07	6.68303e+07
High	LPIGINITRFQ		1	1	124	P0DTC2	P0DTC2 [229-239]		0	1271.75	13.271	21.438	5.623	44.292	46.002	38.492	46.249	42.808	54.394	54.731	0.95614	0.643843	0.993417	0.81245	0.827981	0.79864	0.82854	0.807929	0.791399	0.792286	18.15	22.81	11.16	8.69	11.16	6.28	10.38	4.22	5.62	6.89	6.75549e+06	8.96527e+07	1.44825e+08	3.82759e+07	3.06979e+08	3.20403e+08	2.70378e+08	3.12437e+08	2.89191e+08
High	GWIFGTTLDSKTQ		1	1	95	P0DTC2	P0DTC2 [103-115]		0	1453.73	100	100	100	60.989	94.926	50.21	100	100	100	100	3.0753e-17	4.08889e-17	3.66248e-17	0.781313	0.725696	0.773098	3.07218e-17	3.18507e-17	3.05389e-17	3.04471e-17	22.16	22.16	22.16	34.4	22.16	29.45	44.16	22.78	26.06	22.16	616310	8.00243e+07	7.98712e+07	8.02554e+07	3.40005e+07	5.85039e+07	2.91565e+07	7.26349e+07	8.46796e+07
High	SEFRVYSSA		1	1	101	P0DTC2	P0DTC2 [155-163]		0	1045.49	89.731	31.728	100	37.29	84.661	100	92.467	100	81.778	87.577	0.721771	0.545809	3.66248e-17	0.829385	0.742671	3.20156e-17	0.74304	3.18507e-17	0.747198	0.729314	5.86	5.7	6.82	22.42	29.82	4.74	4.59	5.08	3.19	4.18	1.41819e+06	1.27256e+08	4.37224e+07	1.79209e+08	5.28843e+07	1.20065e+08	2.57459e+08	1.28473e+08	1.71419e+08
High	ALQIPFAMQMAYRFN		1	1	17	P0DTC2	P0DTC2 [893-907]		0	1800.89	0.04	0.019	0.024	0.023	0.014	0.021	0.013	0.019	0.032	0.035	0.208117	0.198664	0.206662	0.133138	0.0400691	0.137413	0.0509372	0.121884	0.142787	0.158244	86.71	67.17	67.17	67.9	55.41	72.2	65.66	64.03	68.28	67.17	5.60991e+07	1.47e+06	1.05238e+06	1.33367e+06	1.30813e+06	805698	1.17647e+06	739610	1.05049e+06
High	NRALTGIAVEQD		1	1	35	P0DTC2	P0DTC2 [764-775]		0	1286.67	51.778	3.747	20.119	55.181	56.953	26.699	54.202	38.004	53.306	47.695	0.786398	0.939961	0.847536	0.786325	0.79681	0.833066	0.803735	0.815568	0.794239	0.797342	6.11	10.73	6.8	6.49	21.95	8.58	18.02	9.08	6.49	6.98	3.6349e+06	1.81561e+08	1.36208e+07	7.29722e+07	2.00579e+08	2.07019e+08	1.01166e+08	1.97019e+08	1.38141e+08
High	RFQTLLALHRSYLTP	1xDeamidated [Q3]	1	1	4	P0DTC2	P0DTC2 [237-251]		0	1817.01	0.036	0.01	0.01	0.01	0.01	0.01	0.01	0.01	0.01	0.01	0.182345	4.08889e-17	3.66248e-17	3.01479e-17	2.97093e-17	3.20156e-17	3.07218e-17	3.18507e-17	3.05389e-17	3.04471e-17	23.26										2.15124e+06	74865.8
High	IEDLLFNKVTLADA		1	1	33	P0DTC2	P0DTC2 [818-831]		0	1561.85	58.169	100	100	25.61	60.435	100	86.121	99.38	75.172	83.164	0.774692	4.08889e-17	3.66248e-17	0.876662	0.785239	3.20156e-17	0.749855	0.739857	0.754081	0.734031	10.52	30.45	12.14	32.87	15.08	9.19	14.56	13.9	14.56	9.77	2.50178e+06	1.35195e+08	3.67172e+08	2.57425e+08	6.40697e+07	1.51195e+08	2.4954e+08	2.15455e+08	2.26668e+08
High	SPDVDLGDISGINAS		1	1	20	P0DTC2	P0DTC2 [1161-1175]		0	1459.69	1.079	1.118	0.974	1.073	1.004	1.027	1.049	1.108	1.168	1.205	0.796877	0.961065	0.833075	0.787325	0.685631	0.806896	0.74304	0.802243	0.787623	0.796065	17.32	14.33	6.76	6.86	12.43	20.65	9.19	19.47	6.76	6.76	26693858	3.2159e+07	2.98397e+07	2.59109e+07	2.86479e+07	2.84716e+07	2.74212e+07	2.80028e+07	2.95825e+07
High	WLGFIAGLIAIVMVT		1	1	12	P0DTC2	P0DTC2 [1217-1231]		0	1603.93	0.811	0.539	0.455	0.512	0.182	0.369	0.525	0.348	0.257	0.46	0.749531	0.785785	0.714007	0.744037	0.490294	0.745619	0.735062	0.636691	0.598767	0.729314	41.93	58.47	38.17	41.93	58.47	58.47	41.93	57.32	30.33	41.93	4.11118e+06	3.33459e+06	1.82209e+06	1.86879e+06	2.10546e+06	716607	1.09136e+06	2.1596e+06	1.31186e+06
High	KVTLADAGFIKQYGD	1xDeamidated [Q12]	1	1	17	P0DTC2	P0DTC2 [825-839]		0	1626.84	0.239	2.129	0.513	0.407	0.541	1.148	0.699	1.038	0.715	0.792	0.473648	0.982617	0.731823	0.587753	0.586572	0.767246	0.619132	0.758801	0.646061	0.622496	9.78	8.06	8.18	12.26	9.93	9.19	10.47	9.13	7.34	5.65	4.95235e+06	1.1829e+06	1.06576e+07	2.53895e+06	2.01515e+06	2.67784e+06	5.68561e+06	3.46256e+06	5.1401e+06
High	FIEDLLFNKVT		1	1	13	P0DTC2	P0DTC2 [817-827]		0	1338.73	0.064	44.669	0.387	0.186	0.01	41.438	0.244	0.368	0.366	0.394	0.325457	0.45908	0.756026	0.662212	2.97093e-17	0.792985	0.680082	0.756343	0.738347	0.739519	15.07	11.2	63.6	41.19		15.64	12.66	3.43	34.51	9.01	3.03018e+06	195014	1.35356e+08	1.17348e+06	564760		1.25564e+08	738885	1.11362e+06
High	ALHRSYLTPGDSS		1	1	28	P0DTC2	P0DTC2 [243-255]		0	1403.69	31.435	100	34.513	30.987	36.741	21.158	30.986	32.804	27.753	27.553	0.84201	4.08889e-17	0.819446	0.849678	0.865362	0.86768	0.880628	0.834177	0.86822	0.868407	35.4	35.4	40.71	42.97	35.4	42.33	35.4	38.88	35.4	35.4	869738	2.73402e+07	1.46477e+08	3.00176e+07	2.80611e+07	3.19547e+07	1.84023e+07	2.69496e+07	2.85305e+07
High	VTTEILPVSMTKTS		1	1	18	P0DTC2	P0DTC2 [722-735]		0	1506.81	0.143	0.221	0.598	0.028	0.021	0.208	0.01	0.021	0.01	0.01	0.428017	0.785785	0.808292	0.150021	0.0572756	0.548099	3.07218e-17	0.13139	3.05389e-17	0.0573541	92.59	71.33	92.53	143.45	131.08	71.33	71.34	71.33	71.33	72.95	4.8333e+07	6.92918e+06	1.0696e+07	2.89054e+07	675406	335099	1.00439e+07	456572	1.00195e+06
High	LPQGFSALEPLV		1	1	55	P0DTC2	P0DTC2 [216-227]		0	1270.7	100	100	100	100	100	100	100	100	100	100	3.0753e-17	4.08889e-17	3.66248e-17	3.01479e-17	2.97093e-17	3.20156e-17	3.07218e-17	3.18507e-17	3.05389e-17	3.04471e-17	13.84	19.83	21.54	21.14	4.72	21.24	34.47	19.55	15.99	15.42	940518	2.18092e+08	2.99476e+08	2.05979e+08	2.24593e+08	2.3941e+08	2.2014e+08	2.54523e+08	2.68043e+08
High	KIQDSLSSTASALGK	1xDeamidated [Q3]	1	1	22	P0DTC2	P0DTC2 [933-947]		0	1506.8	0.806	1.229	1.033	0.191	0.16	0.524	0.152	0.364	0.197	0.266	0.518491	0.952088	0.709123	0.358963	0.306386	0.636203	0.310265	0.508676	0.328539	0.397386	6.59	12.21	18.94	28.2	18.94	12.81	58	18.94	4.91	12.33	6.53577e+06	5.23512e+06	7.84784e+06	6.0212e+06	1.25117e+06	1.04748e+06	3.42409e+06	994878	2.37867e+06
High	KIADYNYKLPD		1	1	58	P0DTC2	P0DTC2 [417-427]		0	1339.69	13.669	0.949	7.267	8.681	10.128	7.265	9.8	7.964	11.391	10.287	0.953149	0.886703	0.971292	0.98914	0.993853	0.992852	0.999211	0.994749	0.971612	0.972049	1.93	9.9	19.44	13.27	31.1	9.9	11.97	8.3	10.1	5.05	5.60959e+06	7.66757e+07	5.16642e+06	4.07624e+07	4.86983e+07	5.68163e+07	4.0752e+07	5.49732e+07	4.46739e+07
High	SSVLHSTQDLFLPFF		1	1	16	P0DTC2	P0DTC2 [45-59]		0	1737.88	0.043	0.021	0.032	0.016	0.015	0.029	0.027	0.03	0.07	0.045	0.218197	0.215068	0.251577	0.100905	0.041797	0.174891	0.0951761	0.173077	0.247375	0.186508	60.33	52.31	16.63	35.1	27.97	60.8	61.78	91.47	85.66	16.63	8.25475e+07	2.77382e+06	1.54224e+06	2.60841e+06	1.33083e+06	1.23827e+06	2.5065e+06	1.64629e+06	1.53989e+06
High	SQILPDPSKPSKR		1	1	56	P0DTC2	P0DTC2 [803-815]		0	1452.82	3.393	1.656	1.795	2.242	2.137	2.371	1.841	1.625	1.514	1.613	0.968011	0.987065	0.993417	0.986631	0.988766	0.999833	0.993984	0.975376	0.993374	0.956559	17.43	23.25	24.05	17.91	26.2	12.03	26.57	17.47	26.38	23.91	1.66062e+06	5.53065e+06	2.47122e+06	2.6722e+06	3.72326e+06	3.01864e+06	3.903e+06	2.58801e+06	2.53635e+06
High	TESNKKFLPFQ		1	1	32	P0DTC2	P0DTC2 [553-563]		0	1338.71	10.041	2.287	6.525	7.055	5.36	7.749	5.28	4.558	6.334	5.995	0.979148	0.99055	0.994394	0.994435	0.892676	0.983336	0.916059	0.901328	0.978511	0.972049	13.22	15.44	33.91	13.94	8.27	14.42	16.18	8.27	11.86	8.46	2.23792e+06	2.16766e+07	4.80461e+06	1.53414e+07	1.43043e+07	1.19948e+07	1.65789e+07	1.18167e+07	1.02001e+07
High	DAVRDPQTLEILDI		1	1	15	P0DTC2	P0DTC2 [574-587]		0	1597.84	0.204	3.823	0.355	0.421	0.382	16.914	0.505	1.275	0.319	0.487	0.430385	0.939961	0.670817	0.584717	0.545721	0.889455	0.592616	0.765206	0.538963	0.565013	7.81	9.26	21.02	7.78	93.36	3.82	25.06	6.73	6.73	8.35	5.25569e+06	1.07223e+06	2.00942e+07	1.86821e+06	2.21323e+06	2.00708e+06	8.98685e+07	2.65545e+06	6.69915e+06
High	ENQKLIANQFNSAI		1	1	4	P0DTC2	P0DTC2 [918-931]		0	1589.83	0.16	14.146	0.134	0.189	0.176	0.189	0.219	0.187	0.205	0.219	0.609546	0.760103	0.367549	0.640047	0.617273	0.584052	0.625392	0.56363	0.613722	0.642747	11.83	27.99	11.83	21.3	28.68	42.55	18	17.59	40.79	18.82	2.17183e+06	340491	3.07225e+07	272736	401087	358678	411401	500248	406255
High	LNESLIDLQELGK		1	1	13	P0DTC2	P0DTC2 [1193-1205]		0	1471.8	0.348	1.032	0.654	0.411	0.332	0.765	0.4	0.501	0.367	0.434	0.792332	0.939961	0.831023	0.815204	0.746165	0.924996	0.77168	0.802243	0.754514	0.796065	5.33	8.06	6.81	9.55	26.68	5.22	7.55	15.28	8.11	8.26	2.2036e+06	776528	2.35076e+06	1.47341e+06	905598	732213	1.69424e+06	906866	1.10408e+06
High	RDLPQGFSAL		1	1	62	P0DTC2	P0DTC2 [214-223]		0	1103.58	100	100	100	100	100	100	100	100	100	100	3.0753e-17	4.08889e-17	3.66248e-17	3.01479e-17	2.97093e-17	3.20156e-17	3.07218e-17	3.18507e-17	3.05389e-17	3.04471e-17												1.70818e+07	2.45683e+07	5.11136e+07	1.04505e+07	3.7079e+07	5.13721e+07	3.86216e+07	5.98564e+07
High	QALNTLVKQLS		1	1	2	P0DTC2	P0DTC2 [957-967]		0	1214.71	0.046	1.756	0.415	0.055	0.061	0.065	0.075	0.093	0.135	0.128	0.129467	0.981552	0.682723	0.204665	0.190629	0.197759	0.234945	0.235872	0.396228	0.374178	15.03	24.65	10.47	11	8.89	11.18	7.79	11.54	6.11	10.16	5.37968e+06	246999	9.44781e+06	2.23297e+06	292841	329515	351465	400910	499232
High	NESLIDLQELGKYE	1xDeamidated [Q8]	1	1	4	P0DTC2	P0DTC2 [1194-1207]		0	1651.81	100	100	100	100	100	100	100	100	100	100	3.0753e-17	4.08889e-17	3.66248e-17	3.01479e-17	2.97093e-17	3.20156e-17	3.07218e-17	3.18507e-17	3.05389e-17	3.04471e-17												1.45554e+06	3.02641e+06	1.4603e+06	1.7196e+06	2.25696e+06	1.37385e+06	2.97347e+06	3.81665e+06
High	TQQLIRAAEIR		1	1	137	P0DTC2	P0DTC2 [1009-1019]		0	1298.75	14.557	1.979	4.483	36.279	36.634	24.735	35.538	27.337	35.773	33.689	0.944498	0.981727	0.994394	0.831064	0.865563	0.841345	0.860371	0.844513	0.840003	0.846176	9.99	8.16	11.62	8.39	12.54	8.63	20.38	3.72	5.3	13.65	8.06417e+06	1.17394e+08	1.59566e+07	3.61478e+07	2.92563e+08	2.95424e+08	2.0046e+08	2.86586e+08	2.19193e+08
High	IRASANLAATKMSE		1	1	36	P0DTC2	P0DTC2 [1018-1031]		0	1462.77	6.05	4.208	6.635	2.572	3.762	2.023	3.895	5.422	2.678	3.016	0.992932	0.938061	0.978459	0.894587	0.892305	0.886646	0.912103	0.976977	0.884681	0.895794	52.39	52.19	39.97	56.58	36.16	58.76	48.83	46.39	50.02	56.58	4.64335e+06	2.80932e+07	1.95415e+07	3.08081e+07	1.19427e+07	1.74668e+07	1.31172e+07	1.80868e+07	2.51769e+07
High	ALNTLVKQLS		1	1	32	P0DTC2	P0DTC2 [958-967]		0	1086.65	23.684	100	68.809	5.153	15.538	5.675	15.918	31.356	9.388	13.173	0.883576	4.08889e-17	0.746053	0.939543	0.975198	0.927825	0.969873	0.834177	0.992771	0.972049	7.01	5.84	6.69	51.75	64.67	20.19	33.47	6.69	12.59	19.19	914222	2.23367e+07	1.1259e+08	6.29066e+07	4.71095e+06	1.42055e+07	5.18821e+06	1.45524e+07	2.86659e+07
High	TTLDSKTQSLLI		1	1	6	P0DTC2	P0DTC2 [108-119]		0	1319.74	0.01	0.871	0.01	0.01	0.01	0.024	0.015	0.021	0.028	0.026	3.0753e-17	0.948673	3.66248e-17	3.01479e-17	2.97093e-17	0.153022	0.0558163	0.132078	0.130492	0.126981		14.91				93.75	32.43	22.12	18.29	13.5	17010826		1.39675e+07				395835	248916	366309
High	LPPLLTDEMIAQYTS		1	1	38	P0DTC2	P0DTC2 [861-875]		0	1691.86	1.462	2.3	1.714	2.035	1.912	1.649	1.993	2.135	2.567	2.831	0.831434	0.972056	0.879832	0.860949	0.789292	0.865376	0.820101	0.857585	0.877455	0.890167	59.55	49.75	59.55	59.55	59.55	59.55	59.55	59.55	59.55	59.55	1.09966e+08	1.60721e+08	2.52961e+08	1.88521e+08	2.23797e+08	2.10297e+08	1.8132e+08	2.19161e+08	2.34778e+08
High	VSGTNGTKRFDNPV		1	1	14	P0DTC2	P0DTC2 [70-83]		0	1491.76	1.711	4.807	5.444	1.272	4.362	0.267	3.494	5.317	2.09	2.417	0.774692	0.933944	0.994394	0.781313	0.913964	0.750704	0.89145	0.975376	0.771045	0.797002	20.63	10.26	12.13	41.46	20.63	52.28	15.06	13.55	9.18	9.18	3.54156e+06	6.05789e+06	1.70758e+07	1.92796e+07	4.50393e+06	1.54488e+07	944191	1.23753e+07	1.8832e+07
High	QILPDPSKPSKR		1	1	149	P0DTC2	P0DTC2 [804-815]		0	1365.78	16.993	9.937	5.165	100	100	52.331	75.561	54.244	67.008	65.583	0.332232	0.108729	0.645393	3.01479e-17	2.97093e-17	0.154069	0.352195	0.219908	0.38743	0.365767	9.2	17.42	24.73	11.57	9.81	14.7	29.22	9.2	10.21	9.2	75109.5	1.26546e+06	746376	387914	7.76901e+06	8.41272e+06	3.93054e+06	5.67539e+06	3.99463e+06
High	IGKIQDSLSSTAS		1	1	36	P0DTC2	P0DTC2 [931-943]		0	1306.68	3.198	0.74	1.774	4.237	3.587	1.906	3.402	2.399	3.172	2.905	0.938697	0.939961	0.88447	0.956537	0.883664	0.879954	0.890616	0.87848	0.902382	0.891576	6.73	10.06	8.36	7.44	7.15	6.59	15.56	7.09	5.65	7.09	15892430	5.08173e+07	1.15705e+07	2.79323e+07	7.03223e+07	5.70001e+07	3.08948e+07	5.40613e+07	3.81321e+07
High	QKFNGLTVLPPLLTD		1	1	25	P0DTC2	P0DTC2 [853-867]		0	1655.94	0.073	0.978	0.376	0.114	0.121	0.016	0.112	0.262	0.102	0.136	0.303829	0.951096	0.756203	0.357677	0.238046	0.112593	0.269087	0.575873	0.311973	0.37159	31.17	13.14	13.01	61.65	35.11	95.53	34.35	4.85	26.37	10.61	219552560	1.59425e+07	2.19425e+08	8.43916e+07	2.50818e+07	2.65242e+07	3.57227e+06	2.46351e+07	5.88348e+07
High	RGVYYPDKVFRSSV		1	1	4	P0DTC2	P0DTC2 [34-47]		0	1672.88	0.127	0.345	0.139	0.133	0.131	0.149	0.177	0.263	0.298	0.341	0.512851	0.553673	0.367549	0.477306	0.458696	0.425052	0.53796	0.691819	0.747198	0.756391	15.13	8.52	30.85	11.37	15.39	13.78	33.99	29.06	7.2	9.58	1.73239e+06	220059	593635	241473	229822	226250	257407	307414	454802
High	DDSEPVLKGVKLHYT		1	1	31	P0DTC2	P0DTC2 [1259-1273]		0	1700.89	2.309	0.874	1.483	5.131	6.22	2.656	6.051	6.29	6.182	5.792	0.867236	0.930808	0.868833	0.967418	0.956669	0.876457	0.957585	0.992891	0.97506	0.972049	6.11	37.41	9.58	23.37	12.05	13.89	15.53	12.78	20.55	8.56	2.55844e+06	6.05332e+06	2.23623e+06	3.695e+06	1.31277e+07	1.59125e+07	6.79576e+06	1.54812e+07	1.64709e+07
High	SANLAATKMSECVL	1xCarbamidomethyl [C12]	1	1	13	P0DTC2	P0DTC2 [1021-1034]		0	1494.73	0.013	1.204	0.109	0.174	0.083	0.107	0.064	0.14	0.041	0.058	0.0965734	0.969025	0.503834	0.444434	0.182507	0.38799	0.182945	0.434187	0.171465	0.221455	125.81	68.06	125.81	138.51	122.41	125.91	125.81	125.81	125.81	124.43	9.03687e+07	1.18304e+06	1.08815e+08	9.80909e+06	5.20809e+06	5.2469e+06	9.5389e+06	5.78511e+06	1.26702e+07
High	SQSIIAYTMSLGAEN		1	1	6	P0DTC2	P0DTC2 [689-703]		0	1584.76	0.104	0.151	0.118	0.071	0.03	0.076	0.023	0.029	0.037	0.033	0.130049	0.446329	0.207646	0.0716991	0.0283605	0.179205	0.0290866	0.0631608	0.0475526	0.0310055	84.97	64.86	51.89	112.34	58.41	61.17	49.75	44.85	74.98	60.66	9.07581e+06	926101	1.37314e+06	1.06948e+06	544265	269902	520459	205500	263503
High	FRKSNLKPFERD		1	1	8	P0DTC2	P0DTC2 [456-467]		0	1536.83	13.003	46.938	20.377	2.143	5.101	0.467	4.215	14.725	5.161	7.784	0.922022	0.448945	0.894135	0.906625	0.971996	0.801385	0.891327	0.911181	0.850747	0.880493	23.56	42.81	51.2	41.41	114.12	77.3	86.51	60.32	59	44.5	563723	7.33024e+06	2.96155e+07	1.1487e+07	1.34203e+06	5.82865e+06	478209	3.50278e+06	8.30061e+06
High	WIFGTTLDSKTQ		1	1	63	P0DTC2	P0DTC2 [104-115]		0	1396.71	44.295	7.142	18.029	56.234	65.618	64.22	69.11	54.8	79.935	75.666	0.800147	0.925247	0.900304	0.783982	0.77445	0.747361	0.772791	0.799114	0.750409	0.74754	25.01	24.99	30.68	31.09	25.89	24	24	24	24	24	927686	4.10915e+07	6.62554e+06	1.65113e+07	5.21674e+07	6.08728e+07	5.95759e+07	6.41122e+07	5.0837e+07
High	VYADSFVIRGDEV		1	1	4	P0DTC2	P0DTC2 [395-407]		0	1469.73	0.119	65.515	0.174	0.188	0.188	7.63	0.341	0.503	0.66	0.648	0.473477	0.36979	0.48653	0.583053	0.566921	0.999321	0.756716	0.812955	0.897711	0.881954	10.21	4.9	16.47	9.05	8.4	24.17	28.11	19.62	13.4	7.95	1.23504e+06	146602	8.09132e+07	214734	231705	231772	9.42344e+06	421655	621567
High	VIRGDEVRQIAPGQT		1	1	40	P0DTC2	P0DTC2 [401-415]		0	1638.89	0.193	0.567	0.489	0.17	0.172	0.27	0.165	0.25	0.091	0.111	0.491741	0.930808	0.784371	0.439323	0.299605	0.615414	0.342054	0.56363	0.291147	0.330654	17.37	12.75	13.87	23.25	46.56	15.29	17.22	17.05	12.37	13.26	7.97747e+08	1.56218e+08	4.35353e+08	3.89857e+08	1.35414e+08	1.37103e+08	2.1576e+08	1.31648e+08	1.84828e+08
High	DKVEAEVQIDRLITG	1xDeamidated [Q8]	1	1	22	P0DTC2	P0DTC2 [985-999]		0	1686.89	1.112	4.084	1.97	2.339	2.282	2.589	3.06	3.239	7.299	7.509	0.999672	0.806717	0.900304	0.90274	0.906942	0.855428	0.855165	0.851758	0.932635	0.903187	10.6	78.09	19.86	16.32	10.6	16.42	25.04	21.83	17.34	14.19	713140	744082	2.91279e+06	1.44862e+06	1.68357e+06	1.51793e+06	1.97496e+06	2.05677e+06	2.23332e+06
High	GVFVSNGTHWFVTQR	1xDeamidated [Q/N]	1	1	19	P0DTC2	P0DTC2 [1093-1107]		0	1735.86	1.22	1.499	1.111	0.234	0.246	0.246	0.202	0.52	0.24	0.21	0.770571	0.930808	0.813127	0.674484	0.549754	0.683561	0.557126	0.739857	0.597635	0.561521	27.97	21.93	22.17	31.22	25.73	25.73	35.13	38.41	26.43	26.8	3.98754e+06	4.86284e+06	5.9783e+06	4.43048e+06	906104	979393	981082	651494	1.8841e+06
High	LQSLQTYVTQQLIRA	1xDeamidated [Q]	1	1	11	P0DTC2	P0DTC2 [1001-1015]		0	1762.97	0.01	0.016	0.011	0.01	0.01	0.01	0.01	0.012	0.019	0.01	3.0753e-17	0.000975768	0.0095571	3.01479e-17	2.97093e-17	3.20156e-17	3.07218e-17	0.025852	0.0803466	3.04471e-17		17.49	32.38					17.14	33.73		4.09882e+06		66781.7	46479.5					51422
High	KVTLADAGFIKQ		1	1	9	P0DTC2	P0DTC2 [825-836]		0	1290.74	0.048	0.398	0.293	0.01	0.011	0.076	0.01	0.022	0.01	0.01	0.205058	0.886134	0.717498	3.01479e-17	0.0155519	0.321537	3.07218e-17	0.120904	3.05389e-17	3.04471e-17	13.89	9.72	9.72		56.08	32.41		30.91			1.55589e+07	741029	6.18473e+06	4.56504e+06		175632	1.18038e+06		344166
High	ENQKLIANQF		1	1	10	P0DTC2	P0DTC2 [918-927]		0	1204.63	100	100	100	100	100	100	100	100	100	100	3.0753e-17	4.08889e-17	3.66248e-17	3.01479e-17	2.97093e-17	3.20156e-17	3.07218e-17	3.18507e-17	3.05389e-17	3.04471e-17												3.25278e+07	1.12308e+08	1.34564e+08	2.47262e+07	6.17311e+07	7.29646e+06	5.79448e+07	1.00251e+08
High	PPAYTNSFTRGVYYP	1xDeamidated [N6]	1	1	13	P0DTC2	P0DTC2 [25-39]		0	1733.82	0.166	0.246	0.18	0.167	0.152	0.16	0.172	0.201	0.208	0.199	0.355694	0.810543	0.419087	0.395448	0.204115	0.480569	0.342167	0.510589	0.461634	0.452494	58.54	58.54	64.47	58.54	58.54	58.54	58.54	58.54	58.54	58.54	1.35782e+07	2.25921e+06	3.33543e+06	2.56287e+06	2.26202e+06	2.06052e+06	2.16611e+06	2.33576e+06	2.73493e+06
High	QPTNGVGYQPYRVV		1	1	66	P0DTC2	P0DTC2 [498-511]		0	1577.81	100	100	100	100	100	100	100	100	100	100	3.0753e-17	4.08889e-17	3.66248e-17	3.01479e-17	2.97093e-17	3.20156e-17	3.07218e-17	3.18507e-17	3.05389e-17	3.04471e-17	5.3	7.89	10.03	5.94	5.74	11.86	6.5	10.03	9.4	5.74	1.2483e+06	4.55019e+08	4.11383e+08	4.87796e+08	4.6765e+08	4.45707e+08	4.54917e+08	4.39535e+08	4.37727e+08
High	KGIYQTSNFR		1	1	38	P0DTC2	P0DTC2 [310-319]		0	1213.63	1.146	3.505	1.073	50.013	42.45	19.153	36.943	33.087	60.674	52.338	0.992987	0.933944	0.964417	0.795018	0.84354	0.876457	0.855165	0.83276	0.776607	0.796047	11.62	30.8	11.62	19.63	28.47	21.51	24.57	25.28	11.62	18	1.29511e+06	1.4842e+06	4.53871e+06	1.38907e+06	5.95754e+07	5.49775e+07	2.58117e+07	4.33103e+07	3.85648e+07
High	EPLVDLPIGINI		1	1	23	P0DTC2	P0DTC2 [224-235]		0	1292.75	100	100	100	100	100	100	100	100	100	100	3.0753e-17	4.08889e-17	3.66248e-17	3.01479e-17	2.97093e-17	3.20156e-17	3.07218e-17	3.18507e-17	3.05389e-17	3.04471e-17	25.84	66.63	17.92	69.29	110.44	20.12	50.3	55.23	19.13	18.29	157231	7.23206e+07	1.43629e+08	1.00445e+08	3.3575e+07	4.62706e+07	6.82804e+07	4.20795e+07	1.40052e+08
High	SKTQSLLIVNNA		1	1	15	P0DTC2	P0DTC2 [112-123]		0	1287.73	0.196	7.728	2.173	0.193	0.208	0.081	0.173	0.01	1.198	1.244	0.197341	0.878394	0.909943	0.225984	0.180124	0.201375	0.160047	3.18507e-17	0.789924	0.796065	8.93	8.93	4.08	98.49	106.23	13.68	53.17		6.03	2.52	9.65302e+06	1.89961e+06	7.45986e+07	2.11895e+07	1.86708e+06	2.00423e+06	780829	1.70975e+06
High	KNLNESLIDLQEL		1	1	10	P0DTC2	P0DTC2 [1191-1203]		0	1528.82	0.031	43.695	4.461	1.916	0.569	8.469	0.512	2.911	0.389	0.611	0.145218	0.461892	0.944315	0.987261	0.87813	0.974166	0.828976	0.931446	0.795825	0.869962	56.23	9.5	26.73	17.06	127.52	38.29	79.97	13.08	52.86	31.84	1.70187e+06	54142.5	7.75539e+07	7.59139e+06	3.26125e+06	967826	1.44135e+07	871104	4.95344e+06
High	YVSQPFLMDLEGKQ		1	1	19	P0DTC2	P0DTC2 [170-183]		0	1654.81	0.717	46.16	7.836	2.404	2.461	25.26	2.849	6.375	2.024	2.988	0.944493	0.452974	0.845489	0.887482	0.882511	0.876457	0.855165	0.804832	0.904993	0.85142	43.39	25.33	26.62	40.41	75.39	22.72	40.87	25.59	38.26	27.8	561893	470249	2.54554e+07	5.10034e+06	1.35085e+06	1.38294e+06	1.24938e+07	1.70923e+06	3.57511e+06
High	FNKVTLADAGFIK		1	1	9	P0DTC2	P0DTC2 [823-835]		0	1423.79	0.042	3.801	2.014	0.079	0.01	0.077	0.039	0.058	0.044	0.054	0.161682	0.939961	0.811555	0.439323	2.97093e-17	0.363598	0.157064	0.193672	0.191415	0.214942	9.53	42.99	16.5	102.63		69.38	28.41	16.5	11.3	16.04	4.10404e+06	180220	1.56001e+07	9.13365e+06	323352		315232	160539	236690
High	TPINLVRDLPQ		1	1	19	P0DTC2	P0DTC2 [208-218]		0	1265.72	47.692	0.01	28.367	55.531	51.564	42.539	50.755	46.071	61.701	52.475	0.468508	4.08889e-17	0.177835	0.509879	0.513694	0.326281	0.513187	0.434187	0.631499	0.544497	28.52		35.15	28.52	28.52	28.52	28.52	28.52	28.52	28.52	114697	5.4701e+06		2.97133e+06	6.36926e+06	5.91419e+06	4.8791e+06	5.82146e+06	5.28426e+06
High	FKNLREFVFK		1	1	19	P0DTC2	P0DTC2 [186-195]		0	1327.75	34.214	5.284	60.925	14.488	24.383	4.86	29.863	36.901	31.325	34.989	0.831876	0.720771	0.758796	0.974633	0.918519	0.790416	0.883946	0.817001	0.854072	0.840222	16.51	10.97	23.82	24.94	14.86	39.11	16.67	11.85	11.85	11.33	688625	2.57274e+07	3.59221e+06	4.50918e+07	9.97715e+06	1.6791e+07	3.34662e+06	2.13361e+07	2.54107e+07
High	FIEDLLFNKVTL		1	1	3	P0DTC2	P0DTC2 [817-828]		0	1451.81	0.035	0.01	0.01	0.01	0.01	0.01	0.01	0.01	0.01	0.01	0.10169	4.08889e-17	3.66248e-17	3.01479e-17	2.97093e-17	3.20156e-17	3.07218e-17	3.18507e-17	3.05389e-17	3.04471e-17	83.17										5.91006e+06	210963
High	GIAVEQDKNTQEVFA		1	1	19	P0DTC2	P0DTC2 [769-783]		0	1648.82	0.995	0.906	0.983	1.059	0.98	1.041	0.977	1.05	0.982	0.929	0.789276	0.948673	0.833075	0.787325	0.680563	0.807594	0.732777	0.801081	0.770036	0.767422	4.71	12	12	2.76	2.82	12.7	6.54	7.47	5.03	3.16	433481968	4.31351e+08	3.74931e+08	4.04412e+08	4.59086e+08	4.24985e+08	4.51372e+08	4.23643e+08	4.32218e+08
High	ELDKYFKNH		1	1	14	P0DTC2	P0DTC2 [1151-1159]		0	1193.59	31.064	0.457	9.593	47.186	88.918	58.406	67.456	6.198	16.394	13.273	0.843783	0.726918	0.998576	0.802264	0.735136	0.75788	0.772932	0.960898	0.927591	0.948982	55.86	71.26	55.86	55.86	55.86	52.08	56.11	59.36	55.86	55.86	1.42671e+06	4.43189e+07	651866	1.36868e+07	6.73208e+07	1.26859e+08	8.67391e+07	9.62394e+07	8.84344e+06
High	LTGIAVEQDKNTQ		1	1	15	P0DTC2	P0DTC2 [767-779]		0	1416.73	2.327	0.609	1.743	1.898	1.112	0.853	1.048	0.795	0.899	0.85	0.992932	0.865982	0.993417	0.986631	0.971598	0.957144	0.973314	0.899631	0.933183	0.930422	4.15	10.98	10.98	4.67	4.67	9.1	19.37	15.44	10.22	4.67	1.30851e+06	2.99919e+06	797367	2.2914e+06	2.48413e+06	1.45518e+06	1.12933e+06	1.37071e+06	1.01225e+06
High	DKVEAEVQIDR		1	1	31	P0DTC2	P0DTC2 [985-995]		0	1301.67	21.503	1.704	10.664	26.845	24.767	1.851	23.26	15.03	33.07	25.987	0.863794	0.945485	0.709123	0.876567	0.875601	0.900423	0.832633	0.797021	0.856075	0.870301	23.55	34.64	24.2	20.11	16.15	44.34	33.86	20.25	16.15	17.1	344419	7.95099e+06	587041	3.85241e+06	1.04997e+07	8.53019e+06	828147	7.40479e+06	5.38908e+06
High	VNIQKEIDRLN		1	1	78	P0DTC2	P0DTC2 [1177-1187]		0	1341.75	9.855	1.387	10.217	13.652	17.534	7.953	18.999	17.132	17.491	17.884	0.979148	0.939961	0.92795	0.955681	0.962239	0.981739	0.94081	0.911181	0.917252	0.910846	12.68	17.34	1.55	17.53	17.53	13.2	9.97	7.16	9.16	7.59	2.84808e+06	3.04684e+07	4.41115e+06	2.90248e+07	3.8985e+07	5.34323e+07	2.26521e+07	5.77473e+07	4.96029e+07
High	VGGNYNYLYRLFRKS		1	1	3	P0DTC2	P0DTC2 [445-459]		0	1849.97	0.01	0.01	0.01	0.01	0.01	0.01	0.01	0.01	0.01	0.01	3.0753e-17	4.08889e-17	3.66248e-17	3.01479e-17	2.97093e-17	3.20156e-17	3.07218e-17	3.18507e-17	3.05389e-17	3.04471e-17											1.0271e+08
High	NTQEVFAQVKQ		1	1	15	P0DTC2	P0DTC2 [777-787]		0	1291.66	1.943	1.01	1.468	2.261	2.395	2.072	2.209	1.663	1.808	1.737	0.811737	0.933944	0.838412	0.787325	0.763933	0.831519	0.788292	0.81783	0.796703	0.814372	5.76	11.52	17.32	5.97	6.48	9.52	13.49	12.64	4.32	8.21	3.08065e+06	5.92576e+06	2.95532e+06	4.5212e+06	6.96681e+06	7.26759e+06	6.38236e+06	6.80614e+06	4.82699e+06
High	VEKGIYQTSNFR		1	1	26	P0DTC2	P0DTC2 [308-319]		0	1441.74	20.409	10.807	7.884	65.126	65.178	100	68.419	56.235	50.117	49.167	0.903816	0.933944	0.997439	0.773698	0.774533	3.20156e-17	0.772932	0.797021	0.796703	0.796065	10.35	11.7	16.18	11.49	6.1	7.25	23.54	11.52	7.42	10.94	1.04644e+06	1.9865e+07	1.13083e+07	8.49163e+06	6.81498e+07	6.88376e+07	1.14212e+08	7.15966e+07	5.65075e+07
High	TQQLIRAAEIRASAN	1xDeamidated [N15]	1	1	11	P0DTC2	P0DTC2 [1009-1023]		0	1642.89	0.168	0.611	0.01	0.01	0.164	0.197	1.28	0.01	0.01	2.092	0.265386	0.867217	3.66248e-17	3.01479e-17	0.214007	0.380658	0.768129	3.18507e-17	3.05389e-17	0.862811	9.02	7.22			263.84	259.28	91.41			19.42	7.86786e+06	1.28324e+06	4.62423e+06			1.21129e+06	1.46161e+06	9.47954e+06
High	PDKVFRSSVLHST		1	1	4	P0DTC2	P0DTC2 [39-51]		0	1472.79	0.912	0.853	0.944	1.025	0.523	0.629	0.911	0.827	0.54	0.804	0.979148	0.939961	0.965355	0.987261	0.856546	0.870952	0.957585	0.931446	0.86822	0.940516	18.38	24.01	28.56	10.84	10.2	12.95	24.01	18.57	10.2	15.06	720334	656963	614210	630972	731450	376942	445187	656043	595443
High	HRSYLTPGDSS		1	1	119	P0DTC2	P0DTC2 [245-255]		0	1219.57	100	38.98	100	100	100	100	100	100	100	100	3.0753e-17	0.646572	3.66248e-17	3.01479e-17	2.97093e-17	3.20156e-17	3.07218e-17	3.18507e-17	3.05389e-17	3.04471e-17	13.74	16.76	20.49	12.85	17.58	18.28	28.96	8.55	11.85	13.4	346370	9.75077e+07	1.35015e+07	9.6873e+07	1.1431e+08	1.26627e+08	7.67123e+07	1.01463e+08	9.00781e+07
High	QQFGRDIADTTDA		1	1	23	P0DTC2	P0DTC2 [563-575]		0	1437.66	18.228	2.394	12.943	15.511	11.736	3.596	10.712	8.28	9.308	8.96	0.917144	0.938173	0.974035	0.94058	0.987119	0.919256	0.987791	0.999691	0.982186	0.975244	31.87	30.61	31.87	31.87	31.87	31.87	23.91	23.08	31.87	31.37	1.09295e+06	1.99226e+07	2.61625e+06	1.41464e+07	1.69525e+07	1.28266e+07	3.93068e+06	1.17081e+07	9.04911e+06
High	PFGEVFNATRF		1	1	36	P0DTC2	P0DTC2 [337-347]		0	1284.64	0.283	1.425	0.546	0.343	0.452	0.796	0.69	0.961	1.209	1.258	0.490192	0.975353	0.618413	0.378091	0.419447	0.718496	0.508322	0.705343	0.751597	0.734031	15.79	16.64	5.91	13.56	34.51	9.26	33.75	5.88	13.99	6.12	6.3609e+06	1.79995e+06	9.0644e+06	3.47192e+06	2.18215e+06	2.87704e+06	5.06084e+06	4.38753e+06	6.11274e+06
High	PFGEVFNATRFAS		1	1	2	P0DTC2	P0DTC2 [337-349]		0	1442.71	0.235	0.01	0.306	0.01	0.01	0.01	0.01	0.01	0.01	0.01	0.655434	4.08889e-17	0.723987	3.01479e-17	2.97093e-17	3.20156e-17	3.07218e-17	3.18507e-17	3.05389e-17	3.04471e-17	19.83		41.31								358973	84442.6		132629
High	FDEDDSEPVLKG		1	1	12	P0DTC2	P0DTC2 [1256-1267]		0	1350.61	5.168	0.832	2.643	1.375	1.286	0.814	1.216	1.05	1.292	1.059	0.867236	0.939764	0.858026	0.986631	0.982661	0.939433	0.999211	0.979667	0.984499	0.984486	20.65	28.96	25.39	15.1	35.38	21.77	11.47	20.65	14.31	15.14	795114	3.53659e+06	661903	1.74177e+06	991529	1.0227e+06	564636	892344	718486
High	TLKSFTVEKG		1	1	61	P0DTC2	P0DTC2 [302-311]		0	1109.62	10.498	1.012	3.59	18.668	14.181	17.037	11.694	6.924	10.247	10.287	0.977655	0.952259	0.977322	0.91332	0.971598	0.888157	0.98465	0.995687	0.980025	0.972049	9.54	14.18	15.75	9.54	9.54	18.85	20.34	17.28	15.68	7.45	1.09813e+07	1.08781e+08	1.11181e+07	3.94182e+07	2.00701e+08	1.52418e+08	1.973e+08	1.28417e+08	7.31751e+07
High	ICASYQTQTNSPRR	1xCarbamidomethyl [C2]	1	1	52	P0DTC2	P0DTC2 [670-683]		0	1681.81	0.984	0.797	1.148	0.858	0.959	0.743	0.912	0.912	0.761	0.792	0.788554	0.945152	0.843985	0.770051	0.678317	0.780181	0.719506	0.797021	0.736465	0.746432	31.54	39.72	32.61	31.54	31.54	31.54	31.54	31.54	31.54	31.54	8.43884e+07	8.3012e+07	6.40336e+07	9.16109e+07	7.24294e+07	8.09634e+07	6.26732e+07	7.69367e+07	7.69758e+07
High	RFNGIGVTQNVLYEN	1xDeamidated [N/Q]	1	1	19	P0DTC2	P0DTC2 [905-919]		0	1724.86	0.538	1.145	0.688	0.737	0.734	0.869	0.913	0.894	0.919	0.947	0.713588	0.963348	0.817643	0.745648	0.621911	0.794321	0.719506	0.797021	0.756099	0.76977	4.22	7.1	19.95	4.33	3.55	4.51	2.09	6.25	3.95	4.23	2.06691e+07	1.11105e+07	2.36757e+07	1.4226e+07	1.52418e+07	1.51751e+07	1.79536e+07	1.89116e+07	1.84756e+07
High	HTPINLVRDLPQG		1	1	18	P0DTC2	P0DTC2 [207-219]		0	1459.8	3.379	7.216	22.781	8.104	19.691	54.264	27.118	39.436	22.588	24.669	0.838015	0.933944	0.838412	0.996251	0.946733	0.767246	0.896104	0.812955	0.893276	0.880493	104.29	49.17	71.32	47.63	54.42	9.72	22.53	20.85	8.87	33.7	1.56269e+06	1.01216e+07	1.20415e+07	5.0558e+07	1.49739e+07	3.97409e+07	8.66487e+07	4.68136e+07	6.54501e+07
High	LNDILSRLDKV		1	1	1	P0DTC2	P0DTC2 [977-987]		0	1285.75	0.01	0.01	0.01	0.01	0.01	0.01	0.01	0.01	0.01	0.01	3.0753e-17	4.08889e-17	3.66248e-17	3.01479e-17	2.97093e-17	3.20156e-17	3.07218e-17	3.18507e-17	3.05389e-17	3.04471e-17											297400
High	FAQVKQIYKT		1	1	6	P0DTC2	P0DTC2 [782-791]		0	1225.69	0.01	7.549	3.975	0.01	0.01	0.01	0.954	2.034	0.01	0.704	3.0753e-17	0.198852	0.7389	3.01479e-17	2.97093e-17	3.20156e-17	0.983508	0.87848	3.05389e-17	0.916774		15.96	10.71				21.94	15.68		8.49	152045		1.14784e+06	604395				148254	309220
High	PDPSKPSKRSFIE		1	1	27	P0DTC2	P0DTC2 [807-819]		0	1487.79	0.211	0.44	0.266	0.219	0.211	0.21	0.213	0.188	0.163	0.167	0.508827	0.896742	0.687946	0.492014	0.339945	0.550619	0.392419	0.495069	0.404912	0.412855	5.23	17.23	14.64	4.54	7.82	10.1	21.35	11.38	5.19	8.18	1.52297e+07	3.19659e+06	6.70582e+06	3.68843e+06	3.3347e+06	3.14798e+06	3.19558e+06	3.25063e+06	2.65223e+06
High	SSVLHSTQDL		1	1	3	P0DTC2	P0DTC2 [45-54]		0	1086.54	0.01	0.119	0.01	0.01	0.01	0.011	0.01	0.01	0.01	0.01	3.0753e-17	0.259928	3.66248e-17	3.01479e-17	2.97093e-17	0.0224309	3.07218e-17	3.18507e-17	3.05389e-17	3.04471e-17		34.55				27.49					6.49883e+06		777346				69403.7
High	LGKLQDVVNQNAQAL	1xDeamidated [N/Q]	1	1	7	P0DTC2	P0DTC2 [945-959]		0	1611.87	0.01	0.01	0.01	0.01	0.01	0.01	0.01	0.01	0.01	0.01	3.0753e-17	4.08889e-17	3.66248e-17	3.01479e-17	2.97093e-17	3.20156e-17	3.07218e-17	3.18507e-17	3.05389e-17	3.04471e-17											8.32445e+06
High	IIAYTMSLGAEN		1	1	20	P0DTC2	P0DTC2 [692-703]		0	1282.63	100	100	100	100	100	100	100	100	100	100	3.0753e-17	4.08889e-17	3.66248e-17	3.01479e-17	2.97093e-17	3.20156e-17	3.07218e-17	3.18507e-17	3.05389e-17	3.04471e-17												9.75274e+06	6.40421e+06	1.11111e+07	1.59047e+07	1.97595e+07	1.87123e+07	2.62491e+07	2.56714e+07
High	WNSNNLDSKVGG		1	1	31	P0DTC2	P0DTC2 [436-447]		0	1290.61	22.179	1.097	5.501	48.791	24.078	8.294	17.61	9.76	21.026	18.327	0.891979	0.948673	0.989174	0.79985	0.920453	0.999833	0.949707	0.9998	0.902024	0.906744	30.54	27.66	27.54	27.58	12.69	11.82	17.57	44.68	14.9	13.24	1.48431e+06	2.82212e+07	1.49731e+06	7.17869e+06	7.22928e+07	3.52848e+07	1.22504e+07	2.49587e+07	1.0928e+07
High	VVFLHVTYVPAQ		1	1	48	P0DTC2	P0DTC2 [1060-1071]		0	1372.76	11.582	2.475	7.242	13.476	15.851	9.836	22.114	21.144	27.842	25.561	0.981078	0.939961	0.973344	0.956537	0.969075	0.96216	0.922547	0.887008	0.86822	0.875644	28.06	70.85	60.38	27.03	11.07	11.07	37.37	37.02	30.31	11.07	1.43181e+06	1.45297e+07	2.60904e+06	1.0369e+07	1.92952e+07	2.26952e+07	1.40829e+07	2.73029e+07	2.45487e+07
High	AGTITSGWTFGAG		1	1	3	P0DTC2	P0DTC2 [879-891]		0	1225.58
High	LPIGINITRFQTLLAL		1	1	16	P0DTC2	P0DTC2 [229-244]		0	1783.08	0.609	0.595	0.838	1.129	1.073	0.904	1.163	1.217	1.958	1.855	0.907267	0.858213	0.909153	0.986631	0.971598	0.962424	0.981273	0.972849	0.999816	0.98144	30.7	88.71	33.27	31.63	26.36	19.03	47.97	27.21	27.21	25.53	1.31998e+06	766362	785624	1.07744e+06	1.36592e+06	1.42626e+06	1.29449e+06	1.53575e+06	1.60678e+06
High	RSVASQSIIAYTMSL	1xOxidation [M13]	1	1	5	P0DTC2	P0DTC2 [685-699]		0	1642.85	0.055	0.01	0.016	0.019	0.01	0.01	0.01	0.01	0.01	0.01	0.257032	4.08889e-17	0.156172	0.117148	2.97093e-17	3.20156e-17	3.07218e-17	3.18507e-17	3.05389e-17	3.04471e-17	72.77	23.09	43.47	58.36	96	66.69	27.41	62.19		23.06	3.43571e+07	2.52094e+06	110864	549486	669657	549148	234535	195001	187493
High	IYKTPPIKDFGG		1	1	43	P0DTC2	P0DTC2 [788-799]		0	1335.73	100	100	100	100	100	100	100	100	100	100	3.0753e-17	4.08889e-17	3.66248e-17	3.01479e-17	2.97093e-17	3.20156e-17	3.07218e-17	3.18507e-17	3.05389e-17	3.04471e-17												2.69278e+07	2.47205e+07	6.79504e+07	1.73432e+07	3.79361e+07	1.04803e+08	3.65786e+07	5.68179e+07
High	TDAVRDPQTLE		1	1	18	P0DTC2	P0DTC2 [573-583]		0	1244.61	2.189	0.836	1.618	3.641	2.402	1.023	1.854	1.332	1.506	1.478	0.796815	0.896742	0.833075	0.900089	0.766257	0.801385	0.77168	0.803485	0.796676	0.796065	7.99	6.24	11.54	5.76	9.34	10.44	22.46	11.83	10.58	6.49	3.27905e+06	6.79e+06	2.65482e+06	5.30483e+06	1.1506e+07	7.37986e+06	3.35381e+06	6.07948e+06	4.0632e+06
High	NFNGLTGTGVLTES		1	1	17	P0DTC2	P0DTC2 [542-555]		0	1409.69	78.749	61.871	100	34.208	68.281	100	77.576	100	77.9	88.623	0.744261	0.38172	3.66248e-17	0.838477	0.768651	3.20156e-17	0.763693	3.18507e-17	0.751597	0.729314	20.06	9.46	3.19	25.85	23.57	10.64	22.86	23.19	13.31	14.61	585477	5.2344e+07	3.72114e+07	7.20194e+07	1.99739e+07	4.26871e+07	8.73633e+07	5.24204e+07	7.71907e+07
High	FKNLREFVFKNIDG		1	1	2	P0DTC2	P0DTC2 [186-199]		0	1726.93	0.01	6.748	0.01	0.01	0.01	0.01	0.01	0.754	0.01	0.388	3.0753e-17	0.948673	3.66248e-17	3.01479e-17	2.97093e-17	3.20156e-17	3.07218e-17	0.899631	3.05389e-17	0.792286		58.94						48.32		46.85	1.0445e+06		8.09622e+06						850319
High	TASALGKLQD		1	1	25	P0DTC2	P0DTC2 [941-950]		0	1003.54	1.113	0.738	1.181	1.06	1.114	1.088	1.075	0.898	0.77	0.741	0.800016	0.939961	0.84608	0.787325	0.713202	0.809044	0.744479	0.797021	0.736465	0.734031	4.11	13.7	16.2	9.23	5.65	6.81	9.85	9.85	7.02	8.45	1.43363e+07	1.59594e+07	1.05758e+07	1.69295e+07	1.43023e+07	1.53558e+07	1.50888e+07	1.54057e+07	1.24624e+07
High	IDRLITGRLQSLQTY		1	1	11	P0DTC2	P0DTC2 [993-1007]		0	1777	0.01	0.01	0.01	0.01	0.01	0.01	0.01	0.01	0.01	0.01	3.0753e-17	4.08889e-17	3.66248e-17	3.01479e-17	2.97093e-17	3.20156e-17	3.07218e-17	3.18507e-17	3.05389e-17	3.04471e-17		15.49	17.21	134.05						17.8	236818056		214190	404232	483334
High	FELLHAPAT		1	1	79	P0DTC2	P0DTC2 [515-523]		0	998.531	100	4.676	95.411	100	100	98.963	100	100	100	100	3.0753e-17	0.981137	0.709123	3.01479e-17	2.97093e-17	0.678044	3.07218e-17	3.18507e-17	3.05389e-17	3.04471e-17	5.05	8.8	9.36	7.71	11.89	10.69	5.11	10.92	5.01	2.63	1.68246e+06	2.55674e+08	7.64371e+06	1.60525e+08	2.35209e+08	2.17752e+08	1.57234e+08	2.13537e+08	1.89767e+08
High	NATRFASVY		1	1	82	P0DTC2	P0DTC2 [343-351]		0	1028.52	31.467	70.015	100	23.181	62.46	86.978	62.553	100	51.798	58.71	0.84201	0.354724	3.66248e-17	0.890214	0.779599	0.708596	0.780084	3.18507e-17	0.795825	0.784916	29.51	17.18	5.11	24.61	33.95	11.45	2.02	6.23	11.67	11.45	2.44783e+06	9.03973e+07	1.91244e+08	2.66773e+08	5.67428e+07	1.52892e+08	2.26216e+08	1.5179e+08	2.63598e+08
High	GTNTSNQVAVLYQDV		1	1	15	P0DTC2	P0DTC2 [601-615]		0	1608.79	0.01	0.179	0.01	0.01	0.01	0.01	0.01	0.01	0.01	0.01	3.0753e-17	0.723695	3.66248e-17	3.01479e-17	2.97093e-17	3.20156e-17	3.07218e-17	3.18507e-17	3.05389e-17	3.04471e-17	43.35	36.65	12.14	47.66	14.82	11.51	8.89	15.29	8.49	15.49	191210624	1.54215e+06	3.41929e+07	893096	928589	648633	664221	695978	601062
High	YENQKLIANQFNSAI		1	1	3	P0DTC2	P0DTC2 [917-931]		0	1752.89	0.01	0.01	0.01	0.014	0.01	0.01	0.01	0.01	0.01	0.01	3.0753e-17	4.08889e-17	3.66248e-17	0.0913265	2.97093e-17	3.20156e-17	3.07218e-17	3.18507e-17	3.05389e-17	3.04471e-17	39.54	75.93	12.74	275.84	78.4	74.05	2.81	13.05	33.5	4.6	3.59746e+08	771467	2.49767e+06	1.17343e+06	5.33501e+06	1.00396e+06	859567	563711	533863
High	LPDPSKPSKRSFIE		1	1	114	P0DTC2	P0DTC2 [806-819]		0	1600.87	100	100	100	100	100	100	100	100	100	100	3.0753e-17	4.08889e-17	3.66248e-17	3.01479e-17	2.97093e-17	3.20156e-17	3.07218e-17	3.18507e-17	3.05389e-17	3.04471e-17	19.27	12.45	7.4	8.46	5.69	24.86	37.86	15.32	10.86	7.03	811507	3.6382e+08	1.13236e+08	3.12775e+08	3.56233e+08	3.30636e+08	3.44139e+08	3.44994e+08	3.06359e+08
High	NIDGYFKIYSKH		1	1	27	P0DTC2	P0DTC2 [196-207]		0	1484.75	67.935	100	100	6.756	15.899	20.965	21.796	37.007	11.581	15.957	0.760586	4.08889e-17	3.66248e-17	0.849348	0.969075	0.900134	0.9319	0.817001	0.892254	0.947736	12.3	13.36	15.09	50.62	66.08	27.61	49.97	9.59	31.93	20.81	599879	4.00245e+07	1.62342e+08	9.66847e+07	4.05265e+06	9.53733e+06	1.25764e+07	1.3075e+07	2.21591e+07
High	VQIDRLITGRLQS		1	1	6	P0DTC2	P0DTC2 [991-1003]		0	1498.87	0.015	6.326	0.839	0.037	0.021	0.054	0.026	0.107	0.137	0.143	0.0403271	0.900241	0.829409	0.156136	0.0271597	0.261104	0.0858084	0.379103	0.368663	0.380685	27.35	9.16	24.1	29.37	29.53	28.77	28.77	24.1	15.36	10.16	1.51699e+07	226965	9.59578e+07	1.50103e+07	563633	323186	819541	395596	1.70174e+06
High	RSYLTPGDSSSGWT		1	1	28	P0DTC2	P0DTC2 [246-259]		0	1513.69	1.192	79.218	30.259	3.219	3.51	20.411	3.3	12.247	1.195	2.244	0.999672	0.329216	0.828033	0.973276	0.975198	0.87195	0.970172	0.976798	0.98293	0.946766	45.91	35.05	44.21	100.11	117.13	35.05	46.94	35.05	45.91	53.19	1.14724e+06	1.63779e+06	9.08819e+07	3.47146e+07	3.69272e+06	4.02653e+06	2.34166e+07	3.78553e+06	1.40501e+07
High	DLQELGKYEQYIK	1xDeamidated [Q]	1	1	6	P0DTC2	P0DTC2 [1199-1211]		0	1627.82	100									100	3.0753e-17									3.04471e-17												156738
High	FHAIHVSGTNG		1	1	40	P0DTC2	P0DTC2 [65-75]		0	1139.56	3.347	0.676	1.264	7	3.927	1.982	3.05	1.676	3.325	2.838	0.922022	0.854258	0.824385	0.993934	0.897092	0.814725	0.855165	0.802243	0.906788	0.846176	27.14	31.58	33.21	31.34	26.13	26.44	29	23.95	28.95	33.21	3.71261e+06	1.24273e+07	2.51084e+06	4.69115e+06	2.59889e+07	1.45788e+07	7.35893e+06	1.1738e+07	6.22277e+06
High	TTEILPVSMTKTS		1	1	20	P0DTC2	P0DTC2 [723-735]		0	1407.74	20.373	18.552	51.275	0.644	0.778	24.04	0.612	1.724	0.435	0.552	0.938363	0.85908	0.779079	0.899112	0.944595	0.846346	0.886193	0.947355	0.811507	0.864524	59.8	59.8	59.8	100.21	109.15	59.8	100.21	59.8	100.21	100.21	674361	1.37389e+07	1.25106e+07	3.4578e+07	434019	397730	1.62115e+07	412626	1.16256e+06
High	LPIGINITRFQTL		1	1	13	P0DTC2	P0DTC2 [229-241]		0	1485.88	0.759	1.065	0.741	1.098	1.052	1.044	1.164	1.027	1.516	1.761	0.784489	0.933944	0.808292	0.848936	0.822754	0.829272	0.814546	0.802243	0.776323	0.796065	14.06	37.14	27.04	19.25	15.54	15.54	25.37	18.9	27.44	15.54	3.09123e+06	2.34613e+06	3.2934e+06	2.79991e+06	3.39324e+06	3.25108e+06	3.2282e+06	3.81524e+06	3.17334e+06
High	RLDKVEAEVQIDR	1xDeamidated [Q10]	1	1	2	P0DTC2	P0DTC2 [983-995]		0	1571.84	0.01	0.01	0.01	0.758	0.01	0.01	0.409	1.68	0.331	0.01	3.0753e-17	4.08889e-17	3.66248e-17	0.943486	2.97093e-17	3.20156e-17	0.807895	0.931446	0.751597	3.04471e-17				76.17			35.01	21.56	53.06		260905				210500			96880.6	451569
High	LKPFERDISTEIYQA		1	1	11	P0DTC2	P0DTC2 [461-475]		0	1809.94	0.01	0.01	0.01	0.01	0.01	0.01	0.01	0.01	0.01	0.01	3.0753e-17	4.08889e-17	3.66248e-17	3.01479e-17	2.97093e-17	3.20156e-17	3.07218e-17	3.18507e-17	3.05389e-17	3.04471e-17	18.33	24.8	9.32	108.59	42.92	8.22	11	29.35	24.67	3.21	1.1448e+08	286021	360500	294078	336927	193245	202485	176900	270335
High	NIIRGWIFGTTLD		1	1	3	P0DTC2	P0DTC2 [99-111]		0	1505.81	100	100	100	100	100	100	100	100	100	100	3.0753e-17	4.08889e-17	3.66248e-17	3.01479e-17	2.97093e-17	3.20156e-17	3.07218e-17	3.18507e-17	3.05389e-17	3.04471e-17												562104	2.67701e+07	806174	1.67249e+06	1.09216e+06	954853	1.14429e+06	1.39644e+06
High	DILSRLDKVEAEV		1	1	45	P0DTC2	P0DTC2 [979-991]		0	1486.81	2.746	98.134	33.173	5.501	15.884	51.74	20.787	39.19	15.348	23.507	0.972048	0.281529	0.821869	0.929796	0.969075	0.768566	0.930886	0.812955	0.934967	0.883274	37.44	38.69	12.59	59.88	66.96	12.59	69.22	20.34	32.85	25.69	1.53171e+06	4.49021e+06	1.50313e+08	5.08115e+07	8.42573e+06	2.43302e+07	7.92498e+07	3.18403e+07	5.65964e+07
High	PFLGVYYHK		1	1	30	P0DTC2	P0DTC2 [139-147]		0	1123.59	100	100	100	100	100	100	100	100	100	100	3.0753e-17	4.08889e-17	3.66248e-17	3.01479e-17	2.97093e-17	3.20156e-17	3.07218e-17	3.18507e-17	3.05389e-17	3.04471e-17												651789	779721	814109	570323	833076	793472	802014	989523
High	EQDKNTQEVFAQVKQ	1xDeamidated [Q/N]	1	1	42	P0DTC2	P0DTC2 [773-787]		0	1792.87	0.861	1.633	1.171	1.076	1.048	1.227	1.027	1.324	1.451	1.497	0.567127	0.997442	0.732101	0.631465	0.551665	0.794321	0.589798	0.781696	0.771045	0.753463	13	26.44	11.1	7.09	13.77	15.25	38.94	30.41	11.59	1.32	5.561e+06	5.22442e+06	1.07923e+07	6.66832e+06	6.03198e+06	6.21169e+06	7.52796e+06	5.70909e+06	8.87034e+06
High	EVFNATRFASVY		1	1	3	P0DTC2	P0DTC2 [340-351]		0	1403.7	0.046	9.16	1.063	0.072	0.072	0.079	0.087	0.142	0.156	0.161	0.0399741	0.853176	0.838412	0.142717	0.0703599	0.328611	0.142715	0.283557	0.384166	0.351757	14.11	5.66	14.31	28.72	43.04	62.15	59.7	13.05	14.31	5.89	13299053	610566	1.21816e+08	1.41357e+07	955642	951237	1.05652e+06	1.15192e+06	1.89448e+06
High	TDAVRDPQTLEILD		1	1	23	P0DTC2	P0DTC2 [573-586]		0	1585.81	0.281	1.009	0.32	0.345	0.302	0.457	0.261	0.311	0.293	0.271	0.57351	0.952259	0.731823	0.587133	0.419447	0.719879	0.439561	0.620607	0.53671	0.522325	5.98	6.78	10.39	4.69	4.35	20.37	4.84	8.02	7.97	4.47	1.45527e+07	4.13886e+06	1.46815e+07	4.84687e+06	5.01362e+06	4.3944e+06	6.6454e+06	3.67979e+06	4.47893e+06
High	FQPTNGVGYQPYRVV		1	1	7	P0DTC2	P0DTC2 [497-511]		0	1724.88	0.01	0.01	0.01	0.01	0.01	0.01	0.01	0.01	0.01	0.01	3.0753e-17	4.08889e-17	3.66248e-17	3.01479e-17	2.97093e-17	3.20156e-17	3.07218e-17	3.18507e-17	3.05389e-17	3.04471e-17	20.07	6.33	28.46	39.73	6.33	5.69	18.11	11.37	15.29	10.65	5.39443e+08	1.47939e+06	872981	843555	1.22921e+06	850799	990544	822150	910638
High	QSLQTYVTQQ		1	1	29	P0DTC2	P0DTC2 [1002-1011]		0	1195.6	58.109	16.054	36.25	6.186	17.318	40.059	16.793	38.697	9.28	13.79	0.774692	0.879128	0.816076	0.837074	0.967533	0.794321	0.952133	0.812955	0.86822	0.962974	11.95	11.06	18.24	34.95	87.1	24.11	28.6	11.95	26.83	20.89	586234	3.40655e+07	8.72575e+06	2.12508e+07	3.62624e+06	1.01526e+07	2.34838e+07	9.84482e+06	2.26856e+07
High	NGTKRFDNPV		1	1	10	P0DTC2	P0DTC2 [74-83]		0	1147.59	100	2.252	54.515	100	93.908	17.23	71.536	36.707	72.747	77.708	3.0753e-17	0.886134	0.811555	3.01479e-17	0.727894	0.669761	0.77168	0.799114	0.756005	0.746432	11.9	33.57	33.57	18.99	14.78	34.6	33.57	33.57	16.18	30.35	282504	3.14658e+07	602106	1.43862e+07	3.06739e+07	2.60849e+07	4.86761e+06	1.62779e+07	8.46957e+06
High	PIGINITRFQTLLAL		1	1	9	P0DTC2	P0DTC2 [230-244]		0	1670	0.656	1.293	0.777	0.998	1.234	0.995	1.295	1.35	1.374	2.035	0.45739	0.975309	0.624944	0.72692	0.731125	0.80392	0.768834	0.812955	0.804205	0.861234	18.95	70.33	30.35	6.57	23.65	12.66	40.3	15.8	80.38	9.86	7.41771e+06	4.86658e+06	9.59035e+06	5.76015e+06	7.34283e+06	9.15181e+06	7.37899e+06	9.60451e+06	1.00126e+07
High	QFNSAIGKIQ		1	1	20	P0DTC2	P0DTC2 [926-935]		0	1105.6	40.693	47.511	100	8.604	18.545	14.05	18.56	35.84	10.455	12.802	0.81242	0.446329	3.66248e-17	0.983816	0.956669	0.914494	0.941664	0.820345	0.993858	0.974162	11.77	20.06	25.23	35.8	62.75	25.69	11.97	16.85	7.63	14.9	1.00088e+06	4.07288e+07	4.59241e+07	1.00711e+08	6.87084e+06	1.85613e+07	1.40619e+07	1.85758e+07	3.23102e+07
High	PINLVRDLPQGFS		1	1	13	P0DTC2	P0DTC2 [209-221]		0	1455.8	0.722	1.162	0.831	0.89	0.99	0.982	1.142	1.053	1.343	1.229	0.766174	0.911212	0.808121	0.759917	0.717494	0.78749	0.735062	0.787396	0.733704	0.717862	11.02	7.76	14.56	8.8	6.33	9.26	13.94	4.91	8.52	5.32	3.9913e+06	2.77569e+06	4.54559e+06	3.42465e+06	3.55074e+06	3.95268e+06	3.6889e+06	4.64155e+06	4.20429e+06
High	PRTFLLKYNENG		1	1	5	P0DTC2	P0DTC2 [272-283]		0	1451.76	0.01	0.297	0.01	0.01	0.01	0.01	0.211	0.165	0.01	0.01	3.0753e-17	0.37556	3.66248e-17	3.01479e-17	2.97093e-17	3.20156e-17	0.637372	0.457925	3.05389e-17	3.04471e-17		36.17					29.05	33.02			610947		181569					128735	100905
High	FSQILPDPSKPSKR		1	1	16	P0DTC2	P0DTC2 [802-815]		0	1599.89	5.663	0.01	4.144	1.994	1.714	4.299	1.621	1.625	1.398	1.4	0.941988	4.08889e-17	0.847536	0.942745	0.961939	0.814326	0.969873	0.960031	0.980027	0.974619	6.13		12.33	10.22	3.99	8.23	7.61	9.54	5.53	5.53	810387	4.58914e+06		3.35795e+06	1.61606e+06	1.38892e+06	3.48408e+06	1.31357e+06	1.27969e+06
High	LPFQQFGRDIAD		1	1	122	P0DTC2	P0DTC2 [560-571]		0	1406.71	100	100	100	100	100	100	100	100	100	100	3.0753e-17	4.08889e-17	3.66248e-17	3.01479e-17	2.97093e-17	3.20156e-17	3.07218e-17	3.18507e-17	3.05389e-17	3.04471e-17												2.38863e+08	4.52807e+07	1.4069e+08	2.1502e+08	1.95382e+08	1.33982e+08	2.1152e+08	1.68433e+08
High	RDISTEIYQAGSTP		1	1	37	P0DTC2	P0DTC2 [466-479]		0	1537.75	2.069	21.098	9.689	4.721	7.341	19.236	7.234	11.904	5.275	6.863	0.880705	0.645959	0.933731	0.967418	0.969075	0.876457	0.974314	0.95597	0.963963	0.983954	11.89	11.89	12.74	11.89	15.56	10.03	11.89	11.01	5.57	11.89	5.65126e+06	1.16922e+07	1.19232e+08	5.47555e+07	2.66821e+07	4.14859e+07	1.08951e+08	4.08801e+07	6.47683e+07
High	VLYENQKLI		1	1	36	P0DTC2	P0DTC2 [915-923]		0	1119.64	100	99.085	100	100	100	100	100	100	100	100	3.0753e-17	0.280116	3.66248e-17	3.01479e-17	2.97093e-17	3.20156e-17	3.07218e-17	3.18507e-17	3.05389e-17	3.04471e-17	12.09	7.81	17.68	8.47	7.67	6.8	10.04	11.58	2.65	3.78	1.47072e+06	2.8404e+08	1.38523e+08	3.73807e+08	2.27258e+08	3.36186e+08	4.19994e+08	3.3854e+08	3.7789e+08
High	YNYKLPDDF		1	1	13	P0DTC2	P0DTC2 [421-429]		0	1174.54	0.275	0.942	0.631	0.504	0.435	0.73	0.478	0.507	0.51	0.546	0.520233	0.880167	0.765057	0.660207	0.659462	0.752656	0.702911	0.668599	0.679654	0.70774	15.15	10.64	6.87	3.67	9.93	10.64	6.34	10.64	3.76	8.25	4.48148e+06	1.23103e+06	4.13102e+06	2.74458e+06	2.2644e+06	1.95011e+06	3.11794e+06	2.1068e+06	2.24457e+06
High	QIYKTPPIKDFGG		1	1	8	P0DTC2	P0DTC2 [787-799]		0	1463.79	5.658	27.728	34.192	5.152	8.229	24.034	11.106	22.885	6.758	7.975	0.986387	0.581916	0.819446	0.974633	0.971996	0.846346	0.989891	0.870685	0.983876	0.997895	73.76	10.81	25.78	12.57	100.11	54.42	54.5	8.18	37.86	61.77	2.68877e+06	2.23084e+07	7.58102e+07	9.31841e+07	1.42411e+07	3.94594e+07	8.37253e+07	3.62282e+07	6.15337e+07
High	GVYFASTEKSNIIRG	1xDeamidated [N11]	1	1	15	P0DTC2	P0DTC2 [89-103]		0	1642.84	0.983	1.939	0.01	0.599	1.371	1.505	1.551	1.794	1.631	1.641	0.979148	0.952063	3.66248e-17	0.890214	0.982661	0.974166	0.999211	0.994749	0.993374	0.991462	11.84	14.63		29.31	29.31	4.87	22.8	10.88	9.28	11.21	1294333	1.27289e+06	2.26179e+06		743448	1.77505e+06	1.94812e+06	1.84252e+06	2.22448e+06
High	GLTVLPPLLTD		1	1	39	P0DTC2	P0DTC2 [857-867]		0	1138.67	13.75	2.231	4.304	21.883	18.022	5.955	18.317	11.307	29.307	25.828	0.953149	0.948673	0.881161	0.894587	0.957525	0.999833	0.944399	0.960031	0.858913	0.87535	33.85	26.73	26.27	27.97	19.37	25.23	33.82	26.91	28.04	27.75	2.7736e+06	3.65853e+07	6.18847e+06	1.19376e+07	6.06938e+07	4.41384e+07	1.65157e+07	5.08054e+07	3.13625e+07
High	PVAIHADQLTPTWR		1	1	3	P0DTC2	P0DTC2 [621-634]		0	1604.85	0.098	0.917	0.183	0.074	0.08	0.241	0.065	0.055	0.047	0.054	0.428305	0.933944	0.487096	0.350949	0.334724	0.719879	0.227169	0.159535	0.16515	0.173212	20.37	29.51	31.78	18.79	68.42	48.64	25.66	68.96	63.97	102.61	2.6335e+06	257250	2.41485e+06	514652	194779	269921	635520	174946	194014
High	TQLNRALTGIA		1	1	10	P0DTC2	P0DTC2 [761-771]		0	1157.66	0.047	2.131	0.183	0.042	0.05	0.06	0.077	0.107	0.113	0.121	0.038477	0.975353	0.31275	0.0713821	0.045009	0.23643	0.110803	0.227933	0.247817	0.208578	16.57	16.8	7.98	42.82	18.95	19.66	39.52	16.8	4.31	5.5	1.2899e+07	677456	2.74941e+07	2.46784e+06	545390	640832	765864	998793	1.43714e+06
High	IFGTTLDSKTQ		1	1	15	P0DTC2	P0DTC2 [105-115]		0	1210.63	3.936	0.757	1.521	22.557	11.816	19.156	10.364	5.928	11.834	9.955	0.958128	0.84433	0.808121	0.89159	0.988567	0.876457	0.995885	0.988499	0.968445	0.974487	24.29	22.53	21.3	21.3	24.4	21.3	19.94	18.43	21.3	21.3	4.23249e+06	1.66598e+07	3.20367e+06	6.43714e+06	9.54743e+07	5.00102e+07	8.10793e+07	4.38661e+07	2.50902e+07
High	KYFKNHTSPDVDLG		1	1	20	P0DTC2	P0DTC2 [1154-1167]		0	1620.8	8.913	1.656	5.293	13.342	10.437	12.154	6.896	5.344	7.351	6.4	0.986387	0.939764	0.994394	0.956537	0.997759	0.937814	0.974314	0.975816	0.992721	0.977227	3.12	11	22.26	6	8.06	8.61	3.06	4.16	3.12	1.14	3.96613e+06	3.55711e+07	6.56743e+06	2.09922e+07	5.29159e+07	4.13954e+07	4.82058e+07	2.73496e+07	2.10346e+07
High	NTLVKQLS		1	1	35	P0DTC2	P0DTC2 [960-967]		0	902.531	100	9.997	45.534	100	99.527	100	93.367	72.145	76.242	72.381	3.0753e-17	0.930808	0.796862	3.01479e-17	0.717022	3.20156e-17	0.74304	0.774421	0.754081	0.753463	5.68	9.89	18.02	7.2	5.6	7.2	30.27	12.74	6.37	7.68	1.1604e+06	1.16907e+08	1.16009e+07	5.28375e+07	1.13059e+08	1.17143e+08	1.20399e+08	1.08343e+08	8.042e+07
High	DAGFIKQYG		1	1	52	P0DTC2	P0DTC2 [830-838]		0	998.494	100	22.976	100	100	100	100	100	100	100	100	3.0753e-17	0.0381012	3.66248e-17	3.01479e-17	2.97093e-17	3.20156e-17	3.07218e-17	3.18507e-17	3.05389e-17	3.04471e-17	16.7	16.64	16.64	18.74	13.86	18.74	10.83	16.4	9.94	15.68	96707.4	1.54699e+07	2.40968e+06	1.28477e+07	1.46314e+07	1.68981e+07	1.38921e+07	1.65698e+07	1.60853e+07
High	SKRSFIEDLLFNKVT	1xDeamidated [N12]	1	1	1	P0DTC2	P0DTC2 [813-827]		0	1797.97	0.155	0.01	0.01	0.01	0.01	0.648	0.478	0.01	0.01	0.01	0.492894	4.08889e-17	3.66248e-17	3.01479e-17	2.97093e-17	0.880785	0.852718	3.18507e-17	3.05389e-17	3.04471e-17	95.63					7.15	36.39				614824	95090.4					398235	293965
High	GWTAGAAAYYVGYLQ		1	1	4	P0DTC2	P0DTC2 [257-271]		0	1590.76	0.208	2.969	0.253	0.195	0.178	0.184	0.201	0.64	0.223	0.236	0.194956	0.949113	0.297379	0.245269	0.138467	0.38799	0.207902	0.761933	0.306567	0.277438	56.44	24.63	21.2	47.8	34.3	36.79	85.16	21.2	13.61	20.83	1.03703e+07	2.16209e+06	3.1856e+07	2.61908e+06	2.01828e+06	1.84655e+06	2.17046e+06	2.08884e+06	6.63369e+06
High	KLIANQFNSAIGKIQ	1xDeamidated [N/Q]	1	1	14	P0DTC2	P0DTC2 [921-935]		0	1645.93	0.01	0.012	0.01	0.01	0.01	0.01	0.01	0.01	0.01	0.01	3.0753e-17	0.00126403	3.66248e-17	3.01479e-17	2.97093e-17	3.20156e-17	3.07218e-17	3.18507e-17	3.05389e-17	3.04471e-17		28.71									5.39619e+06		62752.6
High	VPVAIHADQLTP		1	1	77	P0DTC2	P0DTC2 [620-631]		0	1260.69	64.953	4.517	21.329	99.165	80.036	44.357	75.877	53.164	99.46	95.848	0.766174	0.811336	0.843985	0.705018	0.746788	0.78749	0.767987	0.799114	0.720924	0.717862	15.8	12.91	16.88	11.28	13.8	10.85	7.13	6.53	4.71	5.09	864812	5.61723e+07	3.86365e+06	1.8446e+07	8.07293e+07	6.9069e+07	3.8595e+07	6.45143e+07	4.53936e+07
High	ELGKYEQYIK		1	1	22	P0DTC2	P0DTC2 [1202-1211]		0	1270.67	35.993	1.809	10.827	38.562	26.484	7.353	20.322	12.907	20.553	18.41	0.827218	0.947821	0.966583	0.828563	0.91064	0.96842	0.93401	0.973953	0.904125	0.906085	27.01	19.92	28.75	7.53	14.11	14.31	11.84	19.07	3.72	14.04	914059	2.99412e+07	1.56472e+06	9.10826e+06	3.48311e+07	2.24671e+07	6.22841e+06	1.80492e+07	1.13241e+07
High	TWFHAIHVSG		1	1	36	P0DTC2	P0DTC2 [63-72]		0	1154.57	100	100	100	100	100	100	100	100	100	100	3.0753e-17	4.08889e-17	3.66248e-17	3.01479e-17	2.97093e-17	3.20156e-17	3.07218e-17	3.18507e-17	3.05389e-17	3.04471e-17												1.05869e+07	1.02441e+07	1.08966e+07	1.04733e+07	1.0841e+07	1.06015e+07	1.11104e+07	1.16903e+07
High	RSFIEDLLFNKVT		1	1	3	P0DTC2	P0DTC2 [815-827]		0	1581.86			100	100					100	100			3.66248e-17	3.01479e-17					3.05389e-17	3.04471e-17														48713.6	837744
High	RGWIFGTTLD		1	1	25	P0DTC2	P0DTC2 [102-111]		0	1165.6	100	100	100	100	100	100	100	100	100	100	3.0753e-17	4.08889e-17	3.66248e-17	3.01479e-17	2.97093e-17	3.20156e-17	3.07218e-17	3.18507e-17	3.05389e-17	3.04471e-17												1.85003e+06	1.9002e+08	3.44811e+07	3.90203e+06	1.3099e+07	5.23789e+07	1.56025e+07	3.32939e+07
High	FNKVTLADA		1	1	67	P0DTC2	P0DTC2 [823-831]		0	978.525	100	3.858	43.684	100	100	72.344	100	64.325	100	100	3.0753e-17	0.871186	0.800338	3.01479e-17	2.97093e-17	0.728185	3.07218e-17	0.787396	3.05389e-17	3.04471e-17	11.54	9.78	7.42	2.05	25.06	19.93	19.23	21.38	10.34	2.64	956513	1.19946e+08	3.69023e+06	4.17847e+07	1.73542e+08	1.13396e+08	7.81066e+07	9.57742e+07	6.15274e+07
High	WMESEFRVYSSA		1	1	5	P0DTC2	P0DTC2 [152-163]		0	1491.66	0.597	70.747	4.46	0.781	0.888	2.457	1.099	1.19	1.184	1.255	0.903816	0.353221	0.731823	0.951925	0.969451	0.809044	0.995604	0.995687	0.971636	0.971283	78.28	57.29	56.48	64.63	76.93	68.31	82.16	56.48	82.9	56.48	250095	149191	1.76935e+07	1.1155e+06	154318	164913	389422	177697	297521
High	ADSFVIRGDEVRQIA		1	1	23	P0DTC2	P0DTC2 [397-411]		0	1675.88	0.01	0.764	0.087	0.013	0.01	0.23	0.013	0.032	0.01	0.01	3.0753e-17	0.939961	0.451959	0.083586	2.97093e-17	0.57488	0.0503639	0.180272	3.05389e-17	3.04471e-17	35.56	8.7	15.19	132.91	107.82	17.95	31.1	20.88	26.25	18.47	7.23339e+08	4.89074e+06	5.34297e+08	6.31415e+07	9.22547e+06	6.0772e+06	1.66515e+08	9.41315e+06	2.31607e+07
High	FTVEKGIYQT		1	1	17	P0DTC2	P0DTC2 [306-315]		0	1185.62	0.727	9.968	5.007	0.923	1.982	1.645	1.921	4.934	1.109	1.406	0.663453	0.84082	0.998576	0.572201	0.735136	0.865376	0.779848	0.969292	0.668138	0.716934	14.86	15.47	14.86	38.41	74.18	31.84	29.46	14.83	14.86	28.24	4.93431e+06	3.92473e+06	4.93678e+07	2.4708e+07	4.55285e+06	9.77957e+06	9.57653e+06	1.03247e+07	2.43452e+07
High	VRQIAPGQTGKIA		1	1	5	P0DTC2	P0DTC2 [407-419]		0	1338.79	6.592	4.649	10.979	2.958	5.53	1.224	4.883	6.654	3.448	3.978	0.944493	0.786227	0.945168	0.894587	0.927586	0.999321	0.888198	0.935685	0.8791	0.891576	8.87	11.91	14.79	15.95	17.24	20.07	13.19	9.44	7.41	8.83	782621	5.21712e+06	3.61251e+06	8.3505e+06	2.23072e+06	4.32808e+06	957680	3.62898e+06	5.20748e+06
High	FNFNGLTGTGVLTES		1	1	9	P0DTC2	P0DTC2 [541-555]		0	1556.76	0.01	0.977	0.077	0.01	0.01	0.024	0.01	0.02	0.01	0.01	3.0753e-17	0.951096	0.422391	3.01479e-17	2.97093e-17	0.150401	3.07218e-17	0.126614	3.05389e-17	3.04471e-17	41.75	11.9	18.02	54.56	38.9	78.25	57	9.56	29.39	20.86	8.99211e+07	689625	8.78788e+07	6.5718e+06	498990	461828	2.13713e+06	631325	1.71218e+06
High	NGLTVLPPLLTD		1	1	13	P0DTC2	P0DTC2 [856-867]		0	1252.71	100	26.583	100	100	100	100	100	100	100	100	3.0753e-17	0.572167	3.66248e-17	3.01479e-17	2.97093e-17	3.20156e-17	3.07218e-17	3.18507e-17	3.05389e-17	3.04471e-17	23.67	18.65	19.76	25.12	18.15	20.69	20.59	20.69	20.69	20.69	259251	9.66518e+07	7.63248e+06	3.94893e+07	5.83467e+07	6.22519e+07	8.17646e+07	8.71995e+07	7.02572e+07
High	ELDKYFKNHTSPD		1	1	15	P0DTC2	P0DTC2 [1151-1163]		0	1593.75	100	100	100	100	100	100	100	100	100	100	3.0753e-17	4.08889e-17	3.66248e-17	3.01479e-17	2.97093e-17	3.20156e-17	3.07218e-17	3.18507e-17	3.05389e-17	3.04471e-17												4.89997e+06	264793	1.98422e+06	1.09078e+07	7.49017e+06	1.68626e+06	6.32918e+06	4.7095e+06
High	NGTKRFDNPVLPFN	1xDeamidated [N14]	1	1	8	P0DTC2	P0DTC2 [74-87]		0	1619.82	15.093	3.802	10.762	13.977	13.297	8.425	13.339	12.094	17.625	15.489	0.817603	0.634606	0.783086	0.81859	0.79681	0.671588	0.819575	0.802243	0.87673	0.849046	15.51	27.31	32.45	16.15	26.57	28.98	15.51	21.33	15.96	15.51	422426	6.37583e+06	1.46312e+06	4.54628e+06	5.90445e+06	5.1486e+06	3.25851e+06	5.63462e+06	5.10876e+06
High	TWRVYSTGSNVF		1	1	3	P0DTC2	P0DTC2 [632-643]		0	1416.69	0.01	18.091	0.378	0.01	0.413	0.379	0.429	1.088	0.434	0.488	3.0753e-17	0.841496	0.785641	3.01479e-17	0.78587	0.75788	0.826283	0.994154	0.811031	0.837086		31.03	57.45		74.68	51.27	31.03	31.03	49.75	37.04	466884		8.44645e+06	205134		192729	166191	194476	508066
High	NIQKEIDRLNEVAK	1xDeamidated [Q/N]	1	1	9	P0DTC2	P0DTC2 [1178-1191]		0	1670.91	0.141	0.098	0.132	0.178	0.194	0.139	0.225	0.21	0.27	0.282	0.424292	0.570893	0.485723	0.448027	0.323326	0.447025	0.40383	0.517565	0.517994	0.530206	3.84	9.24	9.11	2.53	5.88	11.35	18.23	5.06	6.48	3.84	1.61385e+07	2.27634e+06	1.58715e+06	2.12864e+06	2.84478e+06	3.12531e+06	2.24709e+06	3.62516e+06	3.41416e+06
High	AQVKQIYKT		1	1	93	P0DTC2	P0DTC2 [783-791]		0	1078.63	100	22.273	100	72.539	96.229	31.369	86.659	85.484	61.753	69.962	3.0753e-17	0.635069	3.66248e-17	0.757741	0.722736	0.809044	0.749855	0.758245	0.775886	0.759728	9.32	14.62	16.88	37.87	6.04	24.98	16.22	6.5	15.37	13.6	728656	1.2126e+08	1.62291e+07	1.04309e+08	5.28563e+07	6.86626e+07	2.28575e+07	6.37662e+07	6.22887e+07
High	TFLLKYNENGTITD		1	1	25	P0DTC2	P0DTC2 [274-287]		0	1628.82	37.07	16.869	37.083	40.238	41.347	26.37	55.98	59.317	69.572	74.278	0.824366	0.706514	0.815266	0.82601	0.847475	0.833093	0.796952	0.797021	0.763239	0.750312	7.11	24.89	24.89	23.65	11.52	6.5	8.79	24.87	11.11	7.1	1.42045e+06	5.50627e+07	2.5167e+07	5.56575e+07	6.62744e+07	6.32605e+07	3.89266e+07	8.40511e+07	9.72843e+07
High	QPRTFLLKYNENG		1	1	23	P0DTC2	P0DTC2 [271-283]		0	1579.82	100	100	100	100	100	100	100	100	100	100	3.0753e-17	4.08889e-17	3.66248e-17	3.01479e-17	2.97093e-17	3.20156e-17	3.07218e-17	3.18507e-17	3.05389e-17	3.04471e-17	34.69	34.69	34.69	34.69	34.69	34.69	34.69	34.69	34.69	34.69	542275	5.10967e+08	4.24988e+08	5.37591e+08	4.74931e+08	5.23784e+08	5.14014e+08	4.97653e+08	4.92727e+08
High	NKVTLADAGFIK	1xDeamidated [N1]	1	1	12	P0DTC2	P0DTC2 [824-835]		0	1277.71	100	100	100	100	100	100	100	100	100	100	3.0753e-17	4.08889e-17	3.66248e-17	3.01479e-17	2.97093e-17	3.20156e-17	3.07218e-17	3.18507e-17	3.05389e-17	3.04471e-17												1.29175e+06	1.06361e+06	811622	1.18579e+06	1.54088e+06	751859	1.65174e+06	1.79783e+06
High	FNSAIGKIQ		1	1	80	P0DTC2	P0DTC2 [927-935]		0	977.541	100	59.565	100	100	100	100	100	100	100	100	3.0753e-17	0.391521	3.66248e-17	3.01479e-17	2.97093e-17	3.20156e-17	3.07218e-17	3.18507e-17	3.05389e-17	3.04471e-17	8.91	12.89	14.89	29.47	6.64	6.96	6.96	6.64	6.64	8.33	684765	2.09592e+08	4.07883e+07	1.40458e+08	1.2483e+08	1.92667e+08	2.1655e+08	2.14113e+08	2.25407e+08
High	DSKVGGNYNY		1	1	15	P0DTC2	P0DTC2 [442-451]		0	1116.5	1.779	44.32	39.78	1.563	3.688	1.139	3.751	11.385	1.015	1.579	0.963122	0.45908	0.811555	0.986631	0.969075	0.999833	0.952538	0.992717	0.969619	0.972049	6.68	7.61	11.53	88.67	114.03	42.35	26.93	21.9	19.42	36.51	1.04976e+06	1.86756e+06	4.65255e+07	4.17591e+07	1.64114e+06	3.87169e+06	1.19557e+06	3.93774e+06	1.19512e+07
High	VIAWNSNNLDSKVGGN		1	1	14	P0DTC2	P0DTC2 [433-448]		0	1687.84	0.35	1.129	0.686	0.194	0.315	0.576	0.314	0.454	0.213	0.234	0.503519	0.939764	0.679032	0.394359	0.435344	0.655814	0.409159	0.56528	0.35191	0.370374	22.16	17	20.15	50.41	49.65	21.79	41.46	13.34	47.93	27.75	6.40297e+06	2.24272e+06	6.97825e+06	4.21688e+06	1.01125e+06	1.87807e+06	3.5026e+06	2.01122e+06	2.90422e+06
High	APHGVVFLHVTY		1	1	96	P0DTC2	P0DTC2 [1056-1067]		0	1339.72	100	100	100	100	100	100	100	100	100	100	3.0753e-17	4.08889e-17	3.66248e-17	3.01479e-17	2.97093e-17	3.20156e-17	3.07218e-17	3.18507e-17	3.05389e-17	3.04471e-17	12.41	61.47	17.04	11.89	6.52	6.67	21.96	18.53	6.59	6.44	148804	8.3234e+07	1.26514e+08	1.13742e+08	1.36629e+08	1.38742e+08	1.43072e+08	1.43557e+08	1.61839e+08
High	GTITSGWTFGAG		1	1	4	P0DTC2	P0DTC2 [880-891]		0	1154.55	100	100	100	100	100	100	100	100	100	100	3.0753e-17	4.08889e-17	3.66248e-17	3.01479e-17	2.97093e-17	3.20156e-17	3.07218e-17	3.18507e-17	3.05389e-17	3.04471e-17												4.79538e+06	5.0131e+07	2.61497e+07	3.21444e+06	1.01646e+07	1.94851e+07	1.42024e+07	2.92547e+07
High	GKAHFPREGVF		1	1	68	P0DTC2	P0DTC2 [1085-1095]		0	1244.65	2.159	2.357	4.739	1.462	2.412	1.24	2.425	3.745	1.955	2.08	0.88426	0.969025	0.997439	0.828563	0.823759	0.822851	0.852061	0.938251	0.843926	0.862811	10.87	17.11	13.01	13.01	32.48	10.07	8.84	10.37	8.84	8.37	1.48211e+07	3.20828e+07	3.38728e+07	7.023e+07	2.16665e+07	3.57458e+07	1.84089e+07	3.47404e+07	5.5466e+07
High	FNGLTGTGV		1	1	23	P0DTC2	P0DTC2 [543-551]		0	865.441	100	74.162	100	100	100	100	100	100	100	100	3.0753e-17	0.342118	3.66248e-17	3.01479e-17	2.97093e-17	3.20156e-17	3.07218e-17	3.18507e-17	3.05389e-17	3.04471e-17	11.01	20.72	11.01	11.01	19.45	26.34	11.01	15.5	11.01	11.01	467129	9.7811e+07	3.46404e+07	1.02541e+08	9.13007e+07	1.06554e+08	1.31393e+08	1.18376e+08	1.21422e+08
High	RDPQTLEILDI		1	1	11	P0DTC2	P0DTC2 [577-587]		0	1312.71	1.003	5.734	2.025	1.517	2.487	12.144	2.714	6.518	1.929	2.81	0.702862	0.915536	0.900304	0.828563	0.831231	0.937814	0.860371	0.994749	0.843926	0.889358	13.05	11.17	24.4	41.52	61.84	10.52	51.36	14.28	24.86	16.93	7.72438e+06	7.27207e+06	4.31007e+07	1.56381e+07	1.17159e+07	1.92117e+07	9.3803e+07	2.0962e+07	4.62434e+07
High	RGDEVRQIAPGQT		1	1	80	P0DTC2	P0DTC2 [403-415]		0	1426.74	100	7.147	84.039	100	100	100	100	97.007	100	100	3.0753e-17	0.583913	0.717498	3.01479e-17	2.97093e-17	3.20156e-17	3.07218e-17	0.74379	3.05389e-17	3.04471e-17	9.28	12.45	19.07	9.26	12.68	22.08	25.67	14.44	7.38	13.16	563379	1.18283e+08	3.89109e+06	4.73458e+07	1.26331e+08	1.18028e+08	9.96196e+07	8.00442e+07	5.20414e+07
High	SVVNIQKEIDRLN	1xDeamidated [N/Q]	1	1	30	P0DTC2	P0DTC2 [1175-1187]		0	1528.83	22.43	2.264	6.329	13.35	17.251	9.29	18.207	16.697	24.054	23.52	0.828751	0.886134	0.776772	0.781313	0.768651	0.614689	0.775734	0.799114	0.83211	0.837086	38.99	5.29	78.04	26.88	19.29	5.17	39.55	11.79	9.3	5.03	325294	7.42521e+06	736589	3.53206e+06	4.89484e+06	5.72666e+06	3.02454e+06	5.92261e+06	5.54716e+06
High	SKVGGNYNYLYRL		1	1	7	P0DTC2	P0DTC2 [443-455]		0	1546.8	0.019	0.09	0.025	0.036	0.033	0.035	0.035	0.046	0.064	0.075	0.0345332	0.27581	0.0528637	0.0292424	0.039271	0.106183	0.0538179	0.105089	0.0810702	0.0780646	10.04	12.49	4.67	19.35	11.58	2.06	4.82	32.82	4.67	4.65	8.91881e+06	173301	798518	220537	321639	293952	316813	314696	414199
High	VLSFELLHAPAT		1	1	10	P0DTC2	P0DTC2 [512-523]		0	1297.72	1.692	52.545	12.077	2.896	0.01	15.36	3.714	9.776	3.226	4.045	0.999672	0.425892	0.919587	0.98914	2.97093e-17	0.903424	0.981273	0.991056	0.993374	0.977227	28.56	12.77	37.24	32.28		12.79	40.21	12.77	35.38	21.33	1.43479e+06	2.24507e+06	7.5391e+07	1.75039e+07	4.52746e+06		2.20386e+07	5.32866e+06	1.40261e+07
High	NEVAKNLNESLID		1	1	20	P0DTC2	P0DTC2 [1187-1199]		0	1458.74	96.29	6.342	44.912	60.654	51.642	15.971	49.152	36.509	56.816	49.134	0.708647	0.853176	0.796862	0.781313	0.810435	0.900083	0.817975	0.81783	0.785837	0.796065	11.26	11.54	21.21	12.06	11.48	11.93	11.45	11.34	10.9	11.48	857929	8.09763e+07	5.46544e+06	4.15913e+07	5.4639e+07	4.43007e+07	1.37986e+07	4.20561e+07	3.09386e+07
High	ITGRLQSLQTYVTQQ	1xDeamidated [Q]	1	1	7	P0DTC2	P0DTC2 [997-1011]		0	1736.92	0.047	1.593	0.131	0.01	0.01	0.166	0.01	0.055	0.01	0.01	0.178764	0.933944	0.38962	3.01479e-17	2.97093e-17	0.633459	3.07218e-17	0.176026	3.05389e-17	3.04471e-17	9.74	30.99	35.67			33.32		10.56			3.84981e+06	182773	6.13341e+06	459197			564542		213074
High	FNFSQILPDPSK		1	1	3	P0DTC2	P0DTC2 [800-811]		0	1392.72	3.023	1.659	1.879	6.086	2.556	0.557	2.244	1.778	2.979	2.998	0.827382	0.948673	0.882807	0.687168	0.849256	0.833787	0.8763	0.922909	0.803527	0.796047	17.2	9.78	12.65	15.52	16.4	13.24	30.24	9.78	12.57	10.25	318907	912297	528951	641283	1.86239e+06	748904	174701	610007	567028
High	IFGTTLDSKTQSLL		1	1	2	P0DTC2	P0DTC2 [105-118]		0	1523.83	0.01	0.01	0.01	0.025	0.01	0.01	0.01	0.01	0.01	0.01	3.0753e-17	4.08889e-17	3.66248e-17	0.0303957	2.97093e-17	3.20156e-17	3.07218e-17	3.18507e-17	3.05389e-17	3.04471e-17				102.82							1.06569e+07				263144
High	LTPGDSSSGWTAGAA		1	1	2	P0DTC2	P0DTC2 [249-263]		0	1377.63	0.01	0.01	0.01	0.01	0.01	0.01	0.01	0.01	0.01	0.01	3.0753e-17	4.08889e-17	3.66248e-17	3.01479e-17	2.97093e-17	3.20156e-17	3.07218e-17	3.18507e-17	3.05389e-17	3.04471e-17											6.41096e+06
High	EGKQGNFKNLRE		1	1	34	P0DTC2	P0DTC2 [180-191]		0	1419.73	6.779	2.056	5.136	6.994	6.135	4.972	6.006	4.957	4.419	4.508	0.800016	0.914236	0.758796	0.828563	0.809535	0.744217	0.77168	0.797021	0.805355	0.796065	27.74	25.32	41.93	25.55	24.66	29.43	27.72	27.26	28.6	27.13	483733	3.50544e+06	1.12e+06	2.18524e+06	3.60658e+06	3.27352e+06	2.70913e+06	2.94595e+06	2.39133e+06
High	TNVYADSFVIR		1	1	104	P0DTC2	P0DTC2 [393-403]		0	1284.66	22.191	26.939	32.272	3.45	7.031	22.13	7.567	13.836	5.747	6.824	0.891979	0.585519	0.824235	0.950472	0.927586	0.863162	0.973314	0.939221	0.91358	0.958643	8.05	9.74	25.38	40.84	53.93	11.82	25.19	13.28	10.28	20.53	1.66027e+06	3.50119e+07	4.47256e+07	5.88843e+07	5.72723e+06	1.16728e+07	3.67874e+07	1.37926e+07	2.50287e+07
High	YIKWPWYIWLGFIAG		1	1	6	P0DTC2	P0DTC2 [1209-1223]		0	1913.01	0.057	0.01	0.038	0.066	0.01	0.01	0.01	0.01	0.01	0.01	0.0533929	4.08889e-17	0.0513988	0.0798071	2.97093e-17	3.20156e-17	3.07218e-17	3.18507e-17	3.05389e-17	3.04471e-17	121.32		130.31	75.48							1.13228e+07	233012		170527	380765
High	ADAGFIKQYG		1	1	13	P0DTC2	P0DTC2 [829-838]		0	1069.53	0.071	0.756	0.322	0.043	0.116	0.426	0.131	0.199	0.045	0.066	0.298582	0.939961	0.731823	0.200181	0.230978	0.71522	0.297691	0.508822	0.182802	0.239498	5.65	9.93	14.16	103.72	58.34	5.84	5.65	3.48	23.86	8.39	27179358	1.93478e+06	2.05459e+07	8.75713e+06	1.15586e+06	3.14395e+06	1.15721e+07	3.6914e+06	5.55161e+06
High	GTTLDSKTQSLLI		1	1	3	P0DTC2	P0DTC2 [107-119]		0	1376.76	0.01	68.218	0.01	0.298	0.181	0.558	0.191	0.217	0.331	0.289	3.0753e-17	0.361474	3.66248e-17	0.724817	0.520734	0.838121	0.5789	0.583414	0.751621	0.717862		19.14		49.57	24.3	121.15	28.49	27.62	89.2	17.26	535440		3.27762e+07		139324	96745	300983	99903	116210
High	PGQTGKIADYNY		1	1	23	P0DTC2	P0DTC2 [412-423]		0	1326.63	0.737	1.257	0.832	0.853	0.903	0.95	1.048	1.199	1.171	1.174	0.817901	0.947821	0.831023	0.881736	0.843271	0.884229	0.880628	0.839189	0.862857	0.87535	9.99	8.06	3.91	4.83	7.34	8.7	4.19	4.8	4.8	4.64	2.614e+06	2.00036e+06	3.26256e+06	2.23079e+06	2.23346e+06	2.36556e+06	2.46828e+06	2.73945e+06	3.13353e+06
High	ILPDPSKPSKR		1	1	10	P0DTC2	P0DTC2 [805-815]		0	1237.73	1.361	1.195	0.955	21.777	16.566	8.064	11.266	8.702	12.463	11.534	0.959433	0.980409	0.976727	0.400659	0.373035	0.38799	0.408508	0.474051	0.388864	0.33342	9.28	12.52	13	7.56	30.62	12.15	6.72	5.51	8.78	8.27	124464	174366	148771	118876	2.71041e+06	2.06187e+06	1.00373e+06	1.38305e+06	1.07748e+06
High	TPTWRVYSTGSNV		1	1	1	P0DTC2	P0DTC2 [630-642]		0	1467.72	100		100	100	100	100	100				3.0753e-17		3.66248e-17	3.01479e-17	2.97093e-17	3.20156e-17	3.07218e-17															1.08559e+06		922554	2.1127e+06	1.04587e+06	1.04858e+06	1.20463e+06
High	RKSNLKPFERD		1	1	24	P0DTC2	P0DTC2 [457-467]		0	1389.76	8.281	3.685	6.142	7.58	13.984	1.677	13.459	17.55	9.406	11.032	0.996069	0.974165	0.945168	0.98914	0.971996	0.999833	0.974314	0.908364	0.987825	0.970823	9.77	23.28	23.28	33.07	5.93	28.78	11.17	23.28	9.61	11.94	1.82077e+06	1.46806e+07	5.74113e+06	1.07799e+07	1.38006e+07	2.52394e+07	3.0539e+06	2.2892e+07	2.96739e+07
High	ESEFRVYSSA		1	1	17	P0DTC2	P0DTC2 [154-163]		0	1174.54	10.299	100	100	5.985	6.406	72.474	8.433	21.944	5.23	6.498	0.819413	4.08889e-17	3.66248e-17	0.781313	0.753637	0.728185	0.77168	0.860638	0.770981	0.774499	20.7	15.94	10.32	26.95	46.87	16.84	30.98	11.99	12.91	11.33	424468	4.66204e+06	8.27362e+07	4.65314e+07	2.54031e+06	2.71914e+06	3.07631e+07	3.57957e+06	9.31447e+06
High	SSVLHSTQDLF		1	1	11	P0DTC2	P0DTC2 [45-55]		0	1233.61	0.01	6.299	0.034	0.027	0.025	0.041	0.036	0.043	0.051	0.049	3.0753e-17	0.900602	0.0613592	0.0212722	0.0223027	0.102934	0.0465166	0.097498	0.0673228	0.0466253		14.38	13.85	18.05	17.97	100.43	15.92	9.39	12.91	32.02	9186660		5.68086e+07	326002	239414	224177	376161	329591	391626
High	PLQPELDSFKEE		1	1	9	P0DTC2	P0DTC2 [1140-1151]		0	1431.7	1.029	1.098	0.903	1.086	0.993	1.068	1.035	1.076	1.261	1.224	0.792332	0.958698	0.784541	0.787325	0.682878	0.808061	0.74304	0.802243	0.795825	0.796065	9.8	6.18	7.52	5.12	14.02	6.71	6.5	7.9	9.25	6.86	8528859	8.77622e+06	9.64556e+06	8.02562e+06	9.46079e+06	9.35297e+06	9.37183e+06	8.82365e+06	9.55889e+06
High	NIQKEIDRLN		1	1	100	P0DTC2	P0DTC2 [1178-1187]		0	1242.68	100	1.805	72.35	100	100	44.63	100	70.339	100	100	3.0753e-17	0.980409	0.73942	3.01479e-17	2.97093e-17	0.786369	3.07218e-17	0.77444	3.05389e-17	3.04471e-17	7.63	7.63	7.63	8.04	12.83	8.04	7.63	8.18	4.83	7.63	1.66936e+06	3.51562e+08	3.01345e+06	1.20779e+08	4.10029e+08	2.50236e+08	7.49e+07	2.04853e+08	1.1742e+08
High	ITGRLQSLQTYVTQ		1	1	13	P0DTC2	P0DTC2 [997-1010]		0	1607.88	0.182	0.681	0.395	0.028	0.024	0.01	0.05	0.099	0.053	0.056	0.479029	0.938173	0.758796	0.149833	0.065135	3.20156e-17	0.151913	0.365092	0.206093	0.214942	16.32	3.56	16.32	75.14	39.27		10.55	8.32	14.76	7.32	1.78049e+07	3.23802e+06	1.1921e+07	7.02906e+06	463568	403440		825028	1.72326e+06
High	KSFTVEKGIYQT		1	1	4	P0DTC2	P0DTC2 [304-315]		0	1400.74	0.069	2.409	0.19	0.122	0.139	0.119	0.167	0.254	0.134	0.147	0.0562533	0.967308	0.266894	0.177734	0.130835	0.334285	0.209283	0.403949	0.222073	0.221455	13.47	9.31	7.4	40.21	46.39	18.66	5.12	6.05	6.82	5.66	1.19283e+07	819947	2.87328e+07	2.2646e+06	1.45189e+06	1.66193e+06	1.42069e+06	1.98762e+06	3.0337e+06
High	AEVQIDRLITGRLQS	1xDeamidated [Q]	1	1	5	P0DTC2	P0DTC2 [989-1003]		0	1699.93	0.01	0.26	0.092	0.045	0.01	0.051	0.01	0.01	0.01	0.01	3.0753e-17	0.46622	0.266894	0.302126	2.97093e-17	0.273234	3.07218e-17	3.18507e-17	3.05389e-17	3.04471e-17		19.17	30.04	52.51		46.02					4.26389e+06		997006	392368	185952		218539
High	DEVRQIAPGQTGKIA	1xDeamidated [Q]	1	1	16	P0DTC2	P0DTC2 [405-419]		0	1583.84	0.48	1.32	0.761	0.487	0.626	1.433	0.688	1.281	0.95	1.066	0.438112	0.972056	0.655232	0.397125	0.419447	0.842381	0.478657	0.797021	0.670382	0.689671	3.03	15.56	6.5	10.49	16.63	9.78	15.1	2.21	2.21	2.32	6.69285e+06	3.21157e+06	8.83615e+06	5.08997e+06	3.25888e+06	4.19302e+06	9.5934e+06	4.60482e+06	8.57474e+06
High	DEMIAQYTSALLA		1	1	10	P0DTC2	P0DTC2 [867-879]		0	1425.69	1.404	100	50.966	2.373	0.01	64.01	3.072	11.11	1.943	2.323	0.95614	4.08889e-17	0.589134	0.834286	2.97093e-17	0.722618	0.779956	0.341297	0.847955	0.820669	54.97	38.37	38.69	74.77		46.92	50.67	37.67	37.67	37.67	126776	243999	3.78044e+07	6.49679e+06	300822		8.51864e+06	389426	1.40853e+06
High	SSVLNDILSR		1	1	34	P0DTC2	P0DTC2 [974-983]		0	1103.61	29.861	1.414	24.658	12.777	16.805	16.427	21.855	17.465	25.706	25.941	0.847977	0.949113	0.833075	0.960878	0.967533	0.894198	0.925032	0.908364	0.877455	0.875169	13.96	10.24	13.46	23.46	13.96	9.12	12.76	13.07	17.96	11.44	2.63979e+06	7.69099e+07	3.73382e+06	6.5093e+07	3.37296e+07	4.79619e+07	4.45276e+07	5.76925e+07	4.61031e+07
High	INITRFQTL		1	1	3	P0DTC2	P0DTC2 [233-241]		0	1105.64	0.01	0.604	0.024	0.126	0.021	0.01	0.023	0.055	0.01	0.01	3.0753e-17	0.812028	0.0320157	0.54218	0.0809235	3.20156e-17	0.0897099	0.182562	3.05389e-17	3.04471e-17		21.88	40	39.61	69.15		5.51	27.88			3.97881e+06		2.74176e+06	107336	578255	151806		90936.9	219897
High	GWTAGAAAYYV		1	1	3	P0DTC2	P0DTC2 [257-267]		0	1129.53		100						100				4.08889e-17						3.18507e-17															3.81684e+07						364412
High	TQSLLIVNNA		1	1	28	P0DTC2	P0DTC2 [114-123]		0	1072.6	28.591	49.385	72.964	12.656	61.073	31.834	72.194	100	43.946	54.008	0.854849	0.437642	0.737974	0.986631	0.782565	0.809044	0.77168	3.18507e-17	0.811507	0.794312	11.72	6.68	20.3	15.41	32.7	9.83	12.29	16.64	11.85	15.91	795132	2.27333e+07	3.95368e+07	5.80163e+07	1.00631e+07	4.85614e+07	2.53121e+07	5.7404e+07	8.73593e+07
High	QPTNGVGYQPYRVV	1xDeamidated [Q/N]	1	1	52	P0DTC2	P0DTC2 [498-511]		0	1578.79	24.697	32.633	23.771	17.226	18.086	26.371	20.968	25.554	26.389	25.922	0.903816	0.538809	0.879832	0.950472	0.964788	0.833093	0.937171	0.872833	0.875375	0.883274	78.54	78.54	78.54	78.54	78.54	78.54	78.54	78.54	78.54	78.54	573258	1.41579e+07	1.87071e+07	1.36271e+07	9.87487e+06	1.03681e+07	1.51173e+07	1.20199e+07	1.46492e+07
High	KLIANQFNSAI		1	1	5	P0DTC2	P0DTC2 [921-931]		0	1218.68	0.034	7.862	0.063	0.434	0.047	0.01	0.068	0.077	0.078	0.081	0.135882	0.874767	0.1366	0.782734	0.204663	3.20156e-17	0.30679	0.241661	0.341267	0.333558	25.7	13.91	9.45	487.76	15.6		29.71	13.66	42.96	34.59	3.53183e+06	119982	2.77662e+07	218929	1.51693e+06	154739		236931	273300
High	DGYFKIYSKH		1	1	21	P0DTC2	P0DTC2 [198-207]		0	1257.63	100	99.043	100	21.033	44.904	37.462	49.271	72.97	32.303	36.079	3.0753e-17	0.280116	3.66248e-17	0.922263	0.832743	0.801385	0.817975	0.774421	0.848593	0.836984	17.28	14.43	25.15	26.77	45.57	18.58	11.42	16.94	8.82	16.4	656914	8.38582e+07	6.4287e+07	1.24373e+08	1.31392e+07	2.9498e+07	2.44214e+07	3.20835e+07	4.61504e+07
High	KIYSKHTPIN	1xDeamidated [N10]	1	1	13	P0DTC2	P0DTC2 [202-211]		0	1201.66	100	6.187	100	100	100	75.313	100	100	100	100	3.0753e-17	0.225588	3.66248e-17	3.01479e-17	2.97093e-17	0.229722	3.07218e-17	3.18507e-17	3.05389e-17	3.04471e-17	9.56	36.17	32.76	32.16	33.66	19.96	26.88	43.59	11.17	11.44	67791	8.74506e+06	317089	6.22633e+06	8.51204e+06	8.0652e+06	5.10266e+06	6.68428e+06	5.91658e+06
High	NLREFVFKNIDG		1	1	8	P0DTC2	P0DTC2 [188-199]		0	1451.76	0.045	3.348	0.487	0.177	0.275	2.247	0.319	0.706	0.188	0.304	0.225713	0.947821	0.783552	0.447926	0.398038	0.901569	0.486513	0.774421	0.437181	0.544497	22.8	22.8	21.32	54.91	85.47	10.96	43.37	10.1	41.65	27.94	1.8262e+07	822316	6.68094e+07	8.96531e+06	3.23571e+06	5.02365e+06	4.29241e+07	5.81833e+06	1.28899e+07
High	NFKNLREFVFKNID		1	1	2	P0DTC2	P0DTC2 [185-198]		0	1783.95	0.01	0.255	0.065	0.01	0.01	0.01	0.01	0.038	0.03	0.01	3.0753e-17	0.441421	0.179958	3.01479e-17	2.97093e-17	3.20156e-17	3.07218e-17	0.114702	0.126966	3.04471e-17		51.6	27.49					25.95	29.83		3.90926e+06		995970	283149					148687
High	QDVVNQNAQAL		1	1	36	P0DTC2	P0DTC2 [949-959]		0	1199.6	77.904	14.549	90.333	84.404	100	100	100	91.352	96.008	90.744	0.745404	0.646572	0.709123	0.729307	2.97093e-17	3.20156e-17	3.07218e-17	0.751617	0.724979	0.728578	70.19	70.19	70.19	70.19	70.19	70.19	70.19	70.19	70.19	70.19	447373	3.48521e+07	6.50874e+06	4.04125e+07	3.776e+07	4.81113e+07	5.79584e+07	5.14645e+07	4.08683e+07
High	KNLREFVFK		1	1	41	P0DTC2	P0DTC2 [187-195]		0	1180.68	50.582	1.921	44.958	32.845	29.645	50.55	32.853	27.675	28.018	29.291	0.789276	0.948673	0.796862	0.841797	0.892676	0.771677	0.872741	0.842506	0.86822	0.862811	8.23	13.84	13.69	13.84	6.98	12.04	12.66	8.24	9.71	8.24	2.77617e+06	1.40425e+08	5.33266e+06	1.24812e+08	9.1184e+07	8.2301e+07	1.44548e+08	9.08798e+07	7.68298e+07
High	TWFHAIHVS		1	1	179	P0DTC2	P0DTC2 [63-71]		0	1097.55	100	92.675	100	100	100	100	100	100	100	100	3.0753e-17	0.292491	3.66248e-17	3.01479e-17	2.97093e-17	3.20156e-17	3.07218e-17	3.18507e-17	3.05389e-17	3.04471e-17	56.02	53.84	50.11	47.95	56.02	56.02	56.02	56.02	56.02	56.02	1.61019e+06	2.20962e+08	1.49224e+08	1.75747e+08	2.81005e+08	2.64029e+08	2.78602e+08	2.91132e+08	2.56084e+08
High	FPREGVFVSNG		1	1	88	P0DTC2	P0DTC2 [1089-1099]		0	1208.61	9.637	1.173	3.4	28.804	17.583	13.615	15.603	9.424	17.619	15.706	0.979148	0.933944	0.972577	0.855678	0.961952	0.919256	0.962176	0.979155	0.916937	0.930422	14.66	7.83	9.7	12.64	7.05	6.78	2.35	6.6	3.12	4.45	5.73188e+06	5.52366e+07	6.72243e+06	1.94902e+07	1.65103e+08	1.00785e+08	8.08656e+07	8.94339e+07	5.49483e+07
High	QPFLMDLEGKQ	1xOxidation [M5]	1	1	47	P0DTC2	P0DTC2 [173-183]		0	1321.65	100	5.069	38.405	97.384	85.585	17.458	70.55	52.433	91.687	75.549	3.0753e-17	0.45908	0.833075	0.706138	0.740151	0.74085	0.77168	0.799114	0.732441	0.74754	18.81	18.49	33.06	19.27	18.82	34.27	19.9	34.63	34.73	19.89	329641	3.79449e+07	1.55632e+06	1.44114e+07	3.11609e+07	2.67537e+07	5.51621e+06	2.42949e+07	1.57958e+07
High	VKQIYKTPPIKDF		1	1	2	P0DTC2	P0DTC2 [785-797]		0	1576.91	0.01	0.01	0.01	0.01	0.01	0.01	0.01	0.01	0.01	0.01	3.0753e-17	4.08889e-17	3.66248e-17	3.01479e-17	2.97093e-17	3.20156e-17	3.07218e-17	3.18507e-17	3.05389e-17	3.04471e-17											9.21205e+06
High	SAIGKIQDSLSSTAS	1xDeamidated [Q7]	1	1	5	P0DTC2	P0DTC2 [929-943]		0	1465.74	0.411	1.64	0.706	0.363	0.448	0.752	0.518	0.771	0.609	0.595	0.575299	0.988486	0.683163	0.461525	0.466543	0.710773	0.500856	0.671894	0.512867	0.459774	14.96	12.15	14.62	12.44	15.8	10.47	11.27	11.27	10.47	10.47	5982011	2.25214e+06	9.69152e+06	4.22534e+06	2.09865e+06	2.56957e+06	4.79979e+06	3.10086e+06	4.61065e+06
High	IADTTDAVRD		1	1	32	P0DTC2	P0DTC2 [569-578]		0	1076.52	1.035	0.569	1.008	0.981	0.956	0.657	0.783	0.654	0.606	0.619	0.793229	0.930808	0.833261	0.781313	0.678181	0.767246	0.688711	0.766668	0.704397	0.715899	3.75	17.89	8.32	4.01	9.14	18.62	7.42	7	5.56	6.72	1.96827e+07	2.03799e+07	1.11908e+07	1.95589e+07	1.96501e+07	1.95587e+07	1.29237e+07	1.54142e+07	1.28491e+07
High	TESNKKFLPFQQFGR	1xDeamidated [N/Q]	1	1	17	P0DTC2	P0DTC2 [553-567]		0	1827.94	0.437	1.665	0.733	0.224	0.364	0.283	0.518	0.812	0.589	0.558	0.603578	0.975347	0.709123	0.486841	0.533053	0.53045	0.585362	0.708548	0.600215	0.581707	7.05	6.06	11.3	9.13	6.36	6.36	44.79	6.09	6.09	6.09	5.36356e+06	2.34226e+06	8.93265e+06	3.93284e+06	1.20208e+06	1.95382e+06	1.51558e+06	2.78034e+06	4.37357e+06
High	PIGINITRFQ		1	1	15	P0DTC2	P0DTC2 [230-239]		0	1158.66	1.53	2.476	1.489	2.201	2.09	1.746	2.147	2.287	3.697	3.186	0.963122	0.975347	0.956791	0.967418	0.956669	0.999833	0.974314	0.922909	0.903968	0.918241	4.01	5.05	15.21	4.55	5.54	4.4	4.22	5.16	4.52	4.46	1.83754e+06	2.73448e+06	4.54923e+06	2.73677e+06	3.93656e+06	3.84048e+06	3.12593e+06	3.87166e+06	4.20179e+06
High	HGVVFLHVTY		1	1	1	P0DTC2	P0DTC2 [1058-1067]		0	1171.63	0.01	1.034	1.058	0.622	0.344	0.01	0.567	0.393	0.686	0.633	3.0753e-17	0.951604	0.994394	0.894587	0.746165	3.20156e-17	0.884405	0.79517	0.915503	0.889358		54.77	195.92	40.13	55.35		36.93	36.33	39.27	39.02	328523		339612	375317	204290	122184		188091	129263
High	NLDSKVGGNYNY		1	1	8	P0DTC2	P0DTC2 [440-451]		0	1343.62	0.479	86.897	16.201	0.675	1.053	0.603	1.335	4.442	0.764	0.884	0.843783	0.306161	0.868833	0.899931	0.923079	0.879142	0.94092	0.911181	0.897711	0.909679	16.62	9.5	9.51	94.81	89.09	54.27	47.69	29.97	15.91	9.93	2.01165e+06	964512	1.70801e+08	3.12488e+07	1.35761e+06	2.11878e+06	1.21287e+06	2.68592e+06	8.93535e+06
High	IRGDEVRQIA		1	1	10	P0DTC2	P0DTC2 [402-411]		0	1156.64	13.845	6.099	85.573	5.458	28.826	14.908	23.166	55.038	5.348	8.852	0.979148	0.839478	0.714007	0.894587	0.897092	0.920063	0.918694	0.799114	0.942272	0.983487	65.99	26.95	34.22	42.76	53.72	24.92	26.22	25.61	20.22	26.22	869177	1.35765e+07	5.10458e+06	6.73308e+07	3.97298e+06	2.5055e+07	1.29577e+07	2.04491e+07	4.11377e+07
High	ASTEKSNIIRG		1	1	24	P0DTC2	P0DTC2 [93-103]		0	1175.64	0.466	0.622	0.475	0.766	0.582	0.443	0.573	0.432	0.544	0.467	0.670114	0.787527	0.72942	0.624673	0.645701	0.655449	0.674525	0.635255	0.610993	0.658846	9.36	15.02	8.94	4.78	9.51	15.54	4.35	10.78	10.9	3.53	4.66045e+06	2.17035e+06	2.90064e+06	2.30789e+06	3.60234e+06	2.71075e+06	2.0634e+06	2.66993e+06	1.99579e+06
High	VYDPLQPELDSFKEE	1xDeamidated [Q6]	1	1	7	P0DTC2	P0DTC2 [1137-1151]		0	1809.84	1.21	2.846	1.493	1.463	1.822	1.967	2.067	2.38	2.743	3.459	0.992987	0.945982	0.987241	0.999868	0.988567	0.967517	0.992222	0.972849	0.983383	0.972049	22.06	25.44	25.44	25.44	25.44	27.5	25.28	24.36	25.44	23.19	1.44833e+06	1.75316e+06	4.12202e+06	2.16168e+06	2.1183e+06	2.63856e+06	3.0089e+06	2.76298e+06	4.01312e+06
High	VVLSFELLHAPAT		1	1	2	P0DTC2	P0DTC2 [511-523]		0	1396.78	0.598	16.413	1.792	1.653	0.906	3.384	1.122	1.546	1.28	1.625	0.903816	0.715247	0.994394	0.98914	0.968719	0.998925	0.974314	0.992891	0.971636	0.994339	27.12	84.15	13.2	25.24	21.7	17.45	36.15	23.71	20.62	13.2	1.33261e+06	797446	2.18726e+07	2.3881e+06	2.40502e+06	1.20745e+06	4.51008e+06	1.49564e+06	2.19427e+06
High	EDLLFNKVT		1	1	35	P0DTC2	P0DTC2 [819-827]		0	1078.58	70.091	3.113	31.641	98.821	51.176	11.374	46.685	35.326	66.293	61.437	0.756765	0.871186	0.824385	0.705018	0.811606	0.96842	0.82805	0.823491	0.770036	0.776201	10.93	10.93	11.8	5.42	12.14	14.84	12.22	5.46	7.17	4.5	773237	5.4197e+07	2.40704e+06	2.48095e+07	7.64117e+07	3.87316e+07	8.79514e+06	3.60988e+07	2.66829e+07
High	IGINITRFQ		1	1	31	P0DTC2	P0DTC2 [231-239]		0	1061.61	1.869	1.362	1.263	2.609	3.164	3.119	3.205	3.107	3.823	3.611	0.987977	0.980409	0.964417	0.987261	0.971996	0.99826	0.976096	0.947355	0.945749	0.942125	4.26	6.25	5.58	4.16	3.53	9.46	4.14	5.36	8.47	3.43	1.57153e+06	2.93788e+06	2.1405e+06	1.98519e+06	4.15619e+06	4.86501e+06	4.90173e+06	5.01311e+06	4.91734e+06
High	GTNGTKRFDNPV		1	1	11	P0DTC2	P0DTC2 [72-83]		0	1305.65	44.032	2.843	44.585	23.553	43.201	1.569	50.456	47.559	50.444	57.442	0.802778	0.788739	0.826426	0.828563	0.841386	0.932309	0.815829	0.803889	0.796676	0.787304	8.65	12.86	12.39	32.13	10.23	37.48	38.34	6.73	17.92	18.11	309582	1.34053e+07	839417	1.38027e+07	7.2917e+06	1.33742e+07	485616	1.56204e+07	1.46777e+07
High	LPDPSKPSKR		1	1	19	P0DTC2	P0DTC2 [806-815]		0	1124.64	8.484	6.256	5.421	100	100	100	100	100	100	100	0.348627	0.206902	0.599246	3.01479e-17	2.97093e-17	3.20156e-17	3.07218e-17	3.18507e-17	3.05389e-17	3.04471e-17	7.15	9.06	12.14	7.85	9.76	10.93	13.51	8.91	10.03	7.52	21441.1	178109	134134	116238	1.42776e+07	8.61378e+06	3.70248e+06	3.40679e+06	2.5582e+06
High	SIIAYTMSLGAEN		1	1	5	P0DTC2	P0DTC2 [691-703]		0	1369.67	8.571	100	38.887	11.727	18.951	48.786	31.052	55.365	24.533	34.219	0.633556	4.08889e-17	0.810582	0.666934	0.571468	0.784467	0.793724	0.797021	0.811507	0.836984	32.71	40.18	37.36	35.11	57.02	41.29	39.89	34.22	34.55	35.18	247736	2.58981e+06	2.70918e+07	9.13035e+06	3.25721e+06	3.86181e+06	1.37059e+07	7.78445e+06	1.19079e+07
High	DAGFIKQY		1	1	24	P0DTC2	P0DTC2 [830-837]		0	941.473	100	100	100	100	100	100	100	100	100	100	3.0753e-17	4.08889e-17	3.66248e-17	3.01479e-17	2.97093e-17	3.20156e-17	3.07218e-17	3.18507e-17	3.05389e-17	3.04471e-17												1.29975e+07	560118	7.93183e+06	1.66404e+07	1.42798e+07	1.00247e+07	1.24417e+07	1.02871e+07
High	NQNAQALNTLVKQLS	2xDeamidated [N/Q]	1	1	5	P0DTC2	P0DTC2 [953-967]		0	1643.86
High	TLDSKTQSLLI		1	1	13	P0DTC2	P0DTC2 [109-119]		0	1218.69	0.045	55.497	0.329	0.119	0.273	0.167	0.357	2.149	0.107	0.237	0.166881	0.410068	0.66637	0.532188	0.607403	0.652351	0.712995	0.805798	0.38743	0.6086	10.06	8.7	10.35	12.78	128.88	178.47	48.46	29.13	17.15	29.24	3.70776e+06	164207	2.05769e+08	1.21948e+06	430537	1.01248e+06	629186	1.32207e+06	7.96741e+06
High	GKQGNFKNLRE		1	1	22	P0DTC2	P0DTC2 [181-191]		0	1290.69	100	100	100	100	100	100	100	100	100	100	3.0753e-17	4.08889e-17	3.66248e-17	3.01479e-17	2.97093e-17	3.20156e-17	3.07218e-17	3.18507e-17	3.05389e-17	3.04471e-17												738744	180657	558448	949531	814158	844895	782965	670437
High	QTYVTQQLIRA		1	1	8	P0DTC2	P0DTC2 [1005-1015]		0	1320.73	0.042	0.056	0.035	0.062	0.093	0.071	0.064	0.062	0.076	0.079	0.0304596	0.267291	0.0496135	0.0719507	0.0697418	0.218115	0.0648548	0.110147	0.106367	0.101279	14.81	10.96	26.18	30.11	60.77	58.87	11.01	18.36	27.44	10.17	1.14039e+07	442108	606983	352162	679149	976651	805590	700749	625376
High	NPVLPFNDGVYFAST		1	1	36	P0DTC2	P0DTC2 [81-95]		0	1640.8	1.078	1.438	1.013	1.222	1.22	1.178	1.362	1.349	1.789	1.623	0.796877	0.982319	0.834448	0.805149	0.729112	0.814326	0.77168	0.812955	0.836846	0.828577	9.22	15.52	12.85	7.05	7.22	11.51	17.13	5.79	7.08	7.72	1.0714e+08	1.12173e+08	1.5408e+08	1.08514e+08	1.30966e+08	1.2856e+08	1.30937e+08	1.45903e+08	1.40866e+08
High	TGVLTESNKKFL		1	1	4	P0DTC2	P0DTC2 [549-560]		0	1336.75	0.143	0.727	0.431	0.105	0.155	0.134	0.205	0.309	0.116	0.126	0.319795	0.856173	0.631282	0.262291	0.318305	0.321177	0.368838	0.485885	0.264218	0.259562	14.75	8.02	8.96	35.13	33.78	22.42	14.1	6.28	9.44	16.38	6.32089e+06	902048	4.59324e+06	2.72556e+06	641168	981242	844255	1.29677e+06	1.95214e+06
High	AAEIRASANLAAT		1	1	12	P0DTC2	P0DTC2 [1015-1027]		0	1258.67	5.574	44.418	26.914	3.08	3.919	2.168	6.523	17.211	4.348	6.242	0.83499	0.45908	0.867112	0.854114	0.818102	0.876457	0.812435	0.922909	0.83211	0.841765	34.93	33.01	23.34	42.47	86.32	35.33	75.51	26.26	39.97	42.47	537020	3.48025e+06	2.38536e+07	1.41019e+07	1.88473e+06	2.10451e+06	1.18636e+06	3.50307e+06	9.76441e+06
High	TQEVFAQVKQ		1	1	15	P0DTC2	P0DTC2 [778-787]		0	1177.62	5.313	1.252	2.551	10.862	9.63	2.538	7.487	4.579	7.183	6.104	0.91127	0.952088	0.898534	0.976766	0.988567	0.900423	0.974314	0.902078	0.991175	0.974162	10.22	12.08	14.82	6.49	8.54	9.41	13.16	12.08	8.71	5.65	2.32169e+06	1.17402e+07	2.80297e+06	5.53428e+06	2.52181e+07	2.1071e+07	5.75489e+06	1.73822e+07	1.0163e+07
High	QSLQTYVTQQLIRA		1	1	7	P0DTC2	P0DTC2 [1002-1015]		0	1648.9	0.01	0.01	0.01	0.01	0.01	0.01	0.01	0.01	0.01	0.01	3.0753e-17	4.08889e-17	3.66248e-17	3.01479e-17	2.97093e-17	3.20156e-17	3.07218e-17	3.18507e-17	3.05389e-17	3.04471e-17	11.57	13.09	10.98	72.3	13.12	23.18	16.2	38.33	35.98		47758938	214476	145932	205866	170138	210956	231911	149067	164334
High	LNRALTGIAVEQD		1	1	15	P0DTC2	P0DTC2 [763-775]		0	1399.75	15.04	1.627	15.734	15.564	12.605	11.523	12.07	13.354	11.619	13.2	0.942602	0.933944	0.870272	0.940062	0.980619	0.944372	0.981273	0.944767	0.969267	0.949359	9.83	9.83	20.4	25.99	9.83	19.31	24.99	9.83	23.44	9.83	3.63702e+06	5.47007e+07	5.91778e+06	5.72234e+07	6.47237e+07	4.58452e+07	4.44249e+07	4.81092e+07	4.85698e+07
High	GDISGINASVVNI		1	1	5	P0DTC2	P0DTC2 [1167-1179]		0	1258.66	0.01	100	0.682	1.005	0.01	0.01	0.01	0.01	1.21	0.01	3.0753e-17	4.08889e-17	0.879832	0.993934	2.97093e-17	3.20156e-17	3.07218e-17	3.18507e-17	0.955498	3.04471e-17		11.93	55.81	32.8					102.81		83498.4		1.00316e+07	56971.5	81342.6
High	ILPDPSKPSKRSFIE		1	1	16	P0DTC2	P0DTC2 [805-819]		0	1713.95	0.01	0.432	0.047	0.01	0.01	0.01	0.01	0.01	0.01	0.01	3.0753e-17	0.896596	0.320886	3.01479e-17	2.97093e-17	3.20156e-17	3.07218e-17	3.18507e-17	3.05389e-17	3.04471e-17		15.93	3.37		17.99			7.26			507838960		2.19373e+08	2.40777e+07		105495			79543
High	VTLADAGFIK		1	1	47	P0DTC2	P0DTC2 [826-835]		0	1034.59	23.337	2.874	7.046	40.966	29.23	26.302	30.553	21.92	38.394	37.278	0.884024	0.952259	0.964102	0.823412	0.894601	0.833093	0.880628	0.879292	0.83211	0.832094	14.39	10.26	11.88	12.58	11.68	18.13	7.41	8.33	4.65	5.39	1632348	3.7153e+07	4.69102e+06	1.15712e+07	6.68703e+07	4.77134e+07	4.29338e+07	5.23656e+07	3.57814e+07
High	SNFGAISSVLND		1	1	30	P0DTC2	P0DTC2 [968-979]		0	1223.59	11.098	12.201	12.8	5.952	10.397	9.431	13.293	15.553	11.638	11.984	0.972048	0.795673	0.895974	0.986631	0.997759	0.964962	0.974314	0.925887	0.969267	0.961904	5.28	8.81	9.97	16.58	11.63	11.12	8.26	9.37	9.37	7.86	5.81081e+06	6.28181e+07	6.94752e+07	7.43763e+07	3.45841e+07	6.04152e+07	5.16107e+07	7.29426e+07	9.03748e+07
High	PFQQFGRDIAD		1	1	41	P0DTC2	P0DTC2 [561-571]		0	1293.62	0.932	1.033	0.871	0.96	0.914	0.972	0.97	1.046	1.058	1.004	0.784826	0.954233	0.831023	0.781313	0.669168	0.801673	0.731855	0.801081	0.774768	0.776201	9.34	10.84	16.21	8.78	9.34	9.34	8.78	12.44	9.57	9.34	21771460	2.10595e+07	2.40753e+07	1.89609e+07	2.09083e+07	2.01251e+07	2.10721e+07	2.11121e+07	2.32276e+07
High	VNNTVYDPLQPELDS		1	1	42	P0DTC2	P0DTC2 [1133-1147]		0	1703.81	0.859	1.1	0.916	0.735	0.739	1.087	0.845	0.963	0.913	0.893	0.774692	0.958874	0.831023	0.745648	0.623159	0.809044	0.704588	0.799114	0.756099	0.762587	7.31	5.64	13.65	11.81	2.67	17.46	5.94	16.1	8.05	5.64	84919944	7.29671e+07	9.34257e+07	7.78052e+07	6.24041e+07	6.33112e+07	9.23465e+07	7.173e+07	8.17855e+07
High	ASVVNIQKEIDRLN	1xDeamidated [N/Q]	1	1	17	P0DTC2	P0DTC2 [1174-1187]		0	1599.87	17.32	8.493	14.201	13.144	12.095	9.655	14.16	14.121	18.217	17.26	0.402849	0.185774	0.319669	0.423137	0.471678	0.350497	0.367099	0.425174	0.422094	0.372938	13.97	13.49	29.81	19.88	19.74	10.68	13.44	13.14	10.28	11.69	147115	2.72482e+06	1.30512e+06	2.27272e+06	2.00612e+06	2.01633e+06	1.47469e+06	2.17814e+06	2.21026e+06
High	YHLMSFPQSAPHG	1xOxidation [M4]	1	1	15	P0DTC2	P0DTC2 [1047-1059]		0	1487.67	45.005	7.57	31.192	34.676	33.504	23.272	36.168	35.629	33.597	34.507	0.559984	0.21164	0.250496	0.54475	0.435407	0.186693	0.483138	0.425174	0.558785	0.537007	24.26	25.5	23.46	25.61	24.62	33.77	25.47	24.16	24.58	24.6	130423	5.81991e+06	1.02811e+06	3.89778e+06	4.73006e+06	4.39298e+06	2.59968e+06	4.90715e+06	4.5843e+06
High	SNLKPFERDISTE		1	1	14	P0DTC2	P0DTC2 [459-471]		0	1535.77	23.503	1.416	7.814	26.079	19.397	10.154	18.123	11.228	19.328	17.431	0.883576	0.930808	0.964417	0.875789	0.949742	0.961645	0.945543	0.960031	0.909905	0.916347	8.4	16.63	15.1	4.55	8.4	8.4	8.4	8.4	4.68	4.55	3.95211e+06	8.86813e+07	5.59678e+06	3.08808e+07	1.03066e+08	7.59248e+07	3.94862e+07	7.05566e+07	4.39259e+07
High	RKSNLKPFERDISTE	1xDeamidated [N4]	1	1	6	P0DTC2	P0DTC2 [457-471]		0	1820.95	0.989	1.124	1.15	0.791	0.01	1.084	0.976	1.047	0.959	1.004	0.981395	0.974705	0.983686	0.945882	2.97093e-17	0.99911	0.969873	0.972825	0.967792	0.969937	8.06	10.97	19.8	15.66		24.26	4.38	4.64	9.32	5.2	1.03658e+06	1.06145e+06	1.18027e+06	1.31368e+06	883994		1.12325e+06	1.01209e+06	1.08523e+06
High	TMSLGAENSVAY		1	1	13	P0DTC2	P0DTC2 [696-707]		0	1242.57	100	100	100	100	100	100	100	100	100	100	3.0753e-17	4.08889e-17	3.66248e-17	3.01479e-17	2.97093e-17	3.20156e-17	3.07218e-17	3.18507e-17	3.05389e-17	3.04471e-17												2.16734e+06	2.98159e+07	1.40927e+07	1.82244e+06	1.00333e+07	4.05771e+07	1.40003e+07	2.4153e+07
High	QIYKTPPIK		1	1	36	P0DTC2	P0DTC2 [787-795]		0	1087.65	4.099	3.912	2.068	100	64.866	48.815	35.439	19.235	59.497	51.623	0.889798	0.822758	0.898861	3.01479e-17	0.774533	0.778074	0.860371	0.913903	0.778183	0.796065	8.77	17.67	15.89	15.98	25.07	39.78	51.68	22.76	8.77	8.77	763237	3.12826e+06	2.98577e+06	1.59301e+06	9.44198e+07	4.95085e+07	4.72537e+07	3.64764e+07	1.46812e+07
High	NKKFLPFQ		1	1	13	P0DTC2	P0DTC2 [556-563]		0	1021.58	15.998	1.559	4.425	16.936	5.922	19.802	3.974	3.128	6.006	5.343	0.936333	0.972094	0.946368	0.929796	0.991198	0.876457	0.947029	0.938496	0.991175	0.961041	12.25	12.25	3.9	3.15	18.71	13.35	12.61	7.6	11.91	8.96	1.03389e+06	1.631e+07	1.54944e+06	4.50176e+06	1.75098e+07	6.12277e+06	2.04729e+07	4.1004e+06	3.23401e+06
High	QIAPGQTGKIADYNY		1	1	9	P0DTC2	P0DTC2 [409-423]		0	1638.81	0.01	0.631	0.069	0.022	0.042	0.025	0.045	0.121	0.024	0.037	3.0753e-17	0.933944	0.399085	0.129574	0.105595	0.154613	0.1419	0.405217	0.118054	0.163279	5.32	9.13	4.35	123.96	82.83	66.74	17.82	5.32	21.8	6.64	3.26087e+08	2.39228e+06	2.05866e+08	2.25542e+07	7.31573e+06	1.36076e+07	8.08521e+06	1.46805e+07	3.95779e+07
High	GTHWFVTQRNFYE		1	1	13	P0DTC2	P0DTC2 [1099-1111]		0	1684.79	100	100	100	100	100	100	100	100	100	100	3.0753e-17	4.08889e-17	3.66248e-17	3.01479e-17	2.97093e-17	3.20156e-17	3.07218e-17	3.18507e-17	3.05389e-17	3.04471e-17												3.02009e+06	1.08999e+07	6.73364e+06	1.95718e+06	3.21148e+06	2.63538e+06	3.1726e+06	5.54366e+06
High	SVLNDILSRLDKV		1	1	5	P0DTC2	P0DTC2 [975-987]		0	1471.85	0.01	0.046	0.01	0.145	0.01	0.058	0.01	0.123	0.189	0.171	3.0753e-17	0.0184675	3.66248e-17	0.582077	2.97093e-17	0.259415	3.07218e-17	0.374856	0.539542	0.491447		117.42		50.52		79.92		21.77	49.19	33.94	3.58651e+06		166682		464817		206390		485506
High	ALGKLQDVVNQN		1	1	14	P0DTC2	P0DTC2 [944-955]		0	1298.71	3.866	0.462	1.872	8.136	7.289	18.982	6.959	4.403	6.922	6.664	0.95614	0.883188	0.893137	0.993934	0.969075	0.876457	0.974314	0.955318	0.985393	0.981826	7.59	15.14	13.73	11.46	17.25	4.23	16.77	7.85	12.91	13.54	9.78848e+06	3.61027e+07	4.44697e+06	1.69596e+07	7.73446e+07	7.13528e+07	1.85802e+08	6.81222e+07	4.08125e+07
High	AIGKIQDSLSSTAS		1	1	17	P0DTC2	P0DTC2 [930-943]		0	1377.72	96.098	18.677	55.508	84.038	92.873	100	95.308	81.926	85.478	81.219	0.708681	0.680807	0.767914	0.729999	0.729112	3.20156e-17	0.740183	0.762942	0.736465	0.739519	4.91	13.92	4.86	5.95	4.68	5.68	18.32	7.48	5.29	3.71	2.80421e+06	2.73002e+08	5.23751e+07	1.55655e+08	2.3566e+08	2.63434e+08	2.93382e+08	2.67263e+08	2.29739e+08
High	SKVGGNYNY		1	1	101	P0DTC2	P0DTC2 [443-451]		0	1001.47	36.166	6.058	51.824	34.469	50.364	19.609	45.207	56.557	36.465	36.565	0.826785	0.907888	0.776772	0.838346	0.815003	0.876457	0.831326	0.797021	0.837611	0.835347	7.34	24.27	21.53	22.06	8.07	19.2	10.78	16.16	7	10.96	4.05673e+06	1.49342e+08	2.45766e+07	2.09595e+08	1.3983e+08	2.04311e+08	7.51591e+07	1.71253e+08	2.13349e+08
High	TVEKGIYQT		1	1	52	P0DTC2	P0DTC2 [307-315]		0	1038.55	68.881	4.543	47.183	68.508	66.428	57.969	59.492	47.261	50.011	48.987	0.758747	0.984726	0.795579	0.763018	0.773747	0.759975	0.787647	0.802243	0.796703	0.796065	5.66	14.19	15.5	11.21	13.57	12.12	15.22	14.81	7.35	7.64	1.9038e+06	1.31135e+08	8.64968e+06	8.98265e+07	1.30426e+08	1.26465e+08	1.13906e+08	1.13262e+08	8.76117e+07
High	DKYFKNHTSPDVD		1	1	4	P0DTC2	P0DTC2 [1153-1165]		0	1565.72	0.91	0.509	1.012	0.778	0.706	0.424	0.578	0.551	0.482	0.466	0.754124	0.770068	0.796862	0.709217	0.70407	0.687096	0.71812	0.694304	0.708828	0.694503	12.7	18.05	13.92	10.76	18.3	18.08	25.07	11.31	10.76	15.1	4.36143e+06	3.92329e+06	2.12069e+06	4.28962e+06	3.39177e+06	2.73978e+06	1.95991e+06	2.52221e+06	2.40509e+06
High	VTWFHAIHVSGTNG		1	1	6	P0DTC2	P0DTC2 [62-75]		0	1525.75	1.669	100	60.026	0.01	0.01	4.214	0.34	19.223	1.019	1.542	0.953149	4.08889e-17	0.758796	3.01479e-17	2.97093e-17	0.742053	0.77168	0.887405	0.999369	0.930422	58.84	43.53	53.65			29.54	61.62	70.43	43.53	43.53	389074	907141	8.25049e+07	3.18065e+07			1.63967e+06	132230	9.56891e+06
High	TRTQLPPAYTNS		1	1	38	P0DTC2	P0DTC2 [20-31]		0	1348.69	11.658	9.893	22.86	5.76	15.117	1.625	12.25	19.711	6.983	8.555	0.851905	0.553673	0.874206	0.788839	0.918519	0.939098	0.85996	0.897555	0.804205	0.837086	16.03	10.72	13.49	10	29.6	21.62	18.53	5.25	18.23	10.72	493495	5.75294e+06	4.97108e+06	1.12814e+07	2.84229e+06	7.46005e+06	801989	6.04545e+06	9.86394e+06
High	QPFLMDLEGKQ		1	1	93	P0DTC2	P0DTC2 [173-183]		0	1305.65	100	90.235	100	100	100	100	100	100	100	100	3.0753e-17	0.297582	3.66248e-17	3.01479e-17	2.97093e-17	3.20156e-17	3.07218e-17	3.18507e-17	3.05389e-17	3.04471e-17	44.22	44.22	44.22	44.22	44.22	44.22	44.22	44.22	44.22	44.22	652656	3.23037e+08	5.88927e+07	2.52125e+08	3.38991e+08	3.17712e+08	1.19016e+08	3.20146e+08	2.72287e+08
High	STEKSNIIRG		1	1	28	P0DTC2	P0DTC2 [94-103]		0	1104.6	3.613	0.632	2.607	9.062	5.733	0.692	1.642	1.407	1.821	1.648	0.839352	0.848687	0.881161	0.987261	0.946733	0.900423	0.880628	0.835742	0.839654	0.869962	10.52	9.95	15.8	8.4	11.07	17.68	12.45	17.25	17.68	15.99	2.59214e+06	9.19734e+06	1.63894e+06	6.20751e+06	2.34902e+07	1.46754e+07	1.79178e+06	4.16178e+06	3.43972e+06
High	KVFRSSVLHSTQDLF		1	1	12	P0DTC2	P0DTC2 [41-55]		0	1763.94	0.01	0.01	0.01	0.01	0.01	0.01	0.01	0.01	0.01	0.01	3.0753e-17	4.08889e-17	3.66248e-17	3.01479e-17	2.97093e-17	3.20156e-17	3.07218e-17	3.18507e-17	3.05389e-17	3.04471e-17	23.97	38.07	20.99	91.34	22.26		8.92	18.24	20.74	20.74	3.69373e+08	1.72045e+06	1.34533e+06	1.03734e+06	568431	443834		429416	425297
High	AAEIRASAN		1	1	5	P0DTC2	P0DTC2 [1015-1023]		0	902.469	5.051	0.01	1.426	36.874	25.635	0.01	0.076	0.01	0.073	0.01	0.749531	4.08889e-17	0.958674	0.831553	0.855449	3.20156e-17	0.237987	3.18507e-17	0.145588	3.04471e-17	30.82		12.81	16.71	20.52		37.9		42.07		325582	1.39646e+06		454655	1.14186e+07	8.00647e+06		21408.4
High	AENSVAYSNNSIAIP		1	1	15	P0DTC2	P0DTC2 [701-715]		0	1549.75	0.01	0.01	0.01	0.01	0.01	0.01	0.01	0.01	0.01	0.01	3.0753e-17	4.08889e-17	3.66248e-17	3.01479e-17	2.97093e-17	3.20156e-17	3.07218e-17	3.18507e-17	3.05389e-17	3.04471e-17	21.19	64.58	6.76	70.06	48.89	7.96	19.66	16.55	42.35	16.02	5.55633e+07	205009	474260	172385	255535	153879	115526	175045	133513
High	YFKIYSKH		1	1	19	P0DTC2	P0DTC2 [200-207]		0	1085.58	65.651	2.831	26.453	14.328	36.91	17.637	41.839	53.549	34.52	42.795	0.766174	0.810543	0.868833	0.887482	0.86516	0.881024	0.842535	0.799114	0.843926	0.812112	17.8	20.97	30.32	45.18	30.84	31.94	19.99	28.77	24.89	24.05	462287	3.03497e+07	1.41627e+06	1.39638e+07	6.62352e+06	2.06128e+07	8.15346e+06	1.93417e+07	2.80221e+07
High	PLSETKCTLKSFTVEKGIYQTSNFRVQPT	1xCarbamidomethyl [C7]; 1xDeamidated [Q27]	1	1	2	P0DTC2	P0DTC2 [295-323]		0	3360.71
High	GTHWFVTQR		1	1	49	P0DTC2	P0DTC2 [1099-1107]		0	1131.57	53.405	14.441	16.76	100	100	100	100	100	100	100	0.784826	0.489142	0.835112	3.01479e-17	2.97093e-17	3.20156e-17	3.07218e-17	3.18507e-17	3.05389e-17	3.04471e-17	54.03	62.47	54.03	54.03	54.03	54.03	54.03	54.03	54.03	54.03	419653	2.24115e+07	5.61872e+06	7.03331e+06	5.69357e+07	8.42501e+07	1.18375e+08	9.35801e+07	8.95706e+07
High	TRFASVYAWNR		1	1	4	P0DTC2	P0DTC2 [345-355]		0	1370.7	5.463	40.782	44.851	0.651	0.599	0.01	0.567	1.459	0.01	0.3	0.830785	0.479895	0.796862	0.899112	0.890335	3.20156e-17	0.885491	0.970481	3.05389e-17	0.725068	29.55	23.39	20.92	129.72	104.07		105.88	27.32		57.25	601593	3.28637e+06	2.45341e+07	2.69819e+07	261914	211665		198830	850868
High	REFVFKNIDGYFKI		1	1	1	P0DTC2	P0DTC2 [190-203]		0	1775.95	0.035	0.216	0.038	0.01	0.01	0.048	0.01	0.082	0.122	0.078	0.177593	0.336198	0.0581682	3.01479e-17	2.97093e-17	0.124125	3.07218e-17	0.272771	0.448366	0.275714	13.76	34.69	42.79			9		42.45	17.9	12.59	2.26593e+06	80342.1	490312	88599.4			115066		186886
High	FNGIGVTQNVLYEN		1	1	3	P0DTC2	P0DTC2 [906-919]		0	1567.78	0.567	7.205	2.012	0.065	0.111	0.039	0.181	0.482	0.076	0.099	0.484919	0.886134	0.882807	0.198144	0.266895	0.107974	0.351981	0.585168	0.220042	0.255708	9.79	8.46	24.74	44.39	104.04	19.17	22.91	6.23	16.8	46.68	6.29945e+06	3.64743e+06	4.60185e+07	1.26753e+07	406711	699062	246152	1.13856e+06	3.00314e+06
High	NDILSRLDKVEAEV		1	1	4	P0DTC2	P0DTC2 [978-991]		0	1600.85	0.665	57.634	0.989	0.653	0.693	3.485	0.892	1.184	0.868	0.89	0.877084	0.399867	0.879832	0.898117	0.870512	0.907315	0.900461	0.908364	0.906157	0.895794	10.3	44.52	20.82	6.41	13.05	19.57	7.81	16.98	33.04	8.44	2.0527e+06	1.42782e+06	1.18305e+08	2.18079e+06	1.36294e+06	1.52124e+06	7.37866e+06	1.88253e+06	2.70767e+06
High	SLQTYVTQQLIRA		1	1	8	P0DTC2	P0DTC2 [1003-1015]		0	1520.84	0.071	0.232	0.075	0.161	0.148	0.234	0.175	0.15	0.299	0.276	0.2831	0.36979	0.152723	0.618905	0.493991	0.718496	0.557126	0.45994	0.696492	0.649033	59.51	12.05	43.33	28.95	18.42	30.64	21.44	18.42	18.61	6.27	3300272	235789	765398	247141	531414	478151	773737	577572	482304
High	KPSKRSFIEDLLF		1	1	45	P0DTC2	P0DTC2 [811-823]		0	1579.88	100	100	100	100	100	100	100	100	100	100	3.0753e-17	4.08889e-17	3.66248e-17	3.01479e-17	2.97093e-17	3.20156e-17	3.07218e-17	3.18507e-17	3.05389e-17	3.04471e-17	12.02	43.15	47.58	27.2	11.11	13.1	51.07	48.4	32.23	14.16	1.077e+06	1.18194e+08	2.09654e+08	1.23954e+08	1.82807e+08	1.84527e+08	1.91478e+08	2.00236e+08	1.85004e+08
High	FQQFGRDIADTTDA		1	1	13	P0DTC2	P0DTC2 [562-575]		0	1584.73	1.129	0.909	1.215	1.322	0.696	0.523	0.743	0.795	0.811	0.816	0.794791	0.914236	0.831023	0.790049	0.767324	0.807594	0.789961	0.79517	0.8088	0.796065	7.95	7.49	14.9	5.69	8.07	19.26	8.93	11.62	10.61	6	3.40072e+06	3.84028e+06	3.07368e+06	3.96228e+06	4.47925e+06	2.32377e+06	1.57545e+06	2.52806e+06	2.55529e+06
High	LPPLLTDEMIAQYTS	1xDeamidated [Q12]	1	1	10	P0DTC2	P0DTC2 [861-875]		0	1692.84	100	100	100	100	100	100	100	100	100	100	3.0753e-17	4.08889e-17	3.66248e-17	3.01479e-17	2.97093e-17	3.20156e-17	3.07218e-17	3.18507e-17	3.05389e-17	3.04471e-17												1.41003e+06	4.16772e+06	1.52747e+06	1.79446e+06	1.97674e+06	1.98102e+06	3.38718e+06	3.07094e+06
High	VTQQLIRAAEIR		1	1	29	P0DTC2	P0DTC2 [1008-1019]		0	1397.82	37.576	10.607	20.069	9.934	23.698	60.003	24.04	32.679	19.864	23.32	0.82338	0.823497	0.847536	0.986631	0.92285	0.756673	0.916059	0.834177	0.906788	0.883274	6.63	3.61	14.02	28.9	7.83	1.73	3.36	6.68	3.31	2.45	5.76484e+06	2.16619e+08	6.11469e+07	1.15693e+08	5.72665e+07	1.36618e+08	3.45907e+08	1.38584e+08	1.88388e+08
High	TNTSNQVAVLYQDV		1	1	1	P0DTC2	P0DTC2 [602-615]		0	1551.76	0.01	52.201	0.01	0.642	0.01	0.412	0.01	0.492	0.01	0.536	3.0753e-17	0.427185	3.66248e-17	0.897687	2.97093e-17	0.777203	3.07218e-17	0.812955	3.05389e-17	0.862811		30.23		143.45		54		45.08		23.53	439369		2.27854e+07		273349		175456		247098
High	YENQKLIANQF		1	1	10	P0DTC2	P0DTC2 [917-927]		0	1367.7	0.142	29.038	0.299	0.226	0.299	0.283	0.352	0.473	0.377	0.407	0.423508	0.568873	0.652752	0.705018	0.631101	0.742183	0.703794	0.749293	0.722613	0.729314	11.75	5.53	24.45	45.81	46.91	24.32	25.08	8.49	17.78	5.74	3.65635e+06	520238	1.06173e+08	1.09317e+06	827107	1.09224e+06	1.03593e+06	1.28865e+06	1.63621e+06
High	LPPLLTDEMIA	1xOxidation [M9]	1	1	43	P0DTC2	P0DTC2 [861-871]		0	1228.65	100		100	100	100	100	100	100	100	100	3.0753e-17		3.66248e-17	3.01479e-17	2.97093e-17	3.20156e-17	3.07218e-17	3.18507e-17	3.05389e-17	3.04471e-17												6.94901e+06		3.30749e+06	5.76155e+06	3.88964e+06	259421	4.14949e+06	2.76463e+06
High	TPPIKDFGGFNFS		1	1	86	P0DTC2	P0DTC2 [791-803]		0	1426.7	100	100	100	100	100	100	100	100	100	100	3.0753e-17	4.08889e-17	3.66248e-17	3.01479e-17	2.97093e-17	3.20156e-17	3.07218e-17	3.18507e-17	3.05389e-17	3.04471e-17	8.46	5.9	12.29	10.74	9.92	9.3	9.3	9.92	10.29	7.2	3.00444e+06	3.91887e+08	4.06331e+08	3.59795e+08	3.88513e+08	3.9255e+08	3.79074e+08	4.20112e+08	4.31125e+08
High	LLKYNENGTITD		1	1	26	P0DTC2	P0DTC2 [276-287]		0	1380.7	70.154	2.095	22.859	69.125	51.974	9.243	50.973	42.923	60.844	59.63	0.756765	0.933944	0.838412	0.761798	0.809535	0.981739	0.813223	0.807929	0.776607	0.781985	11.2	11.14	20.6	21.94	28.32	28.19	42.72	14.92	23.09	20.5	751002	5.34093e+07	1.62226e+06	1.91436e+07	5.93141e+07	4.64899e+07	8.26131e+06	4.93113e+07	3.51047e+07
High	GAAAYYVGYLQPRTF	1xDeamidated [Q11]	1	1	3	P0DTC2	P0DTC2 [261-275]		0	1677.83	0.01	0.01	0.01	0.01	0.01	0.01	0.01	0.01	0.01	0.01	3.0753e-17	4.08889e-17	3.66248e-17	3.01479e-17	2.97093e-17	3.20156e-17	3.07218e-17	3.18507e-17	3.05389e-17	3.04471e-17											1492341
High	KKFLPFQQFGRDIAD	1xDeamidated [Q]	1	1	5	P0DTC2	P0DTC2 [557-571]		0	1810.95	0.183	3.566	0.214	0.075	0.192	0.422	0.256	0.428	0.01	0.163	0.652623	0.947821	0.608113	0.263746	0.574846	0.795897	0.685718	0.799114	3.05389e-17	0.489014	37.7	19.78	20.8	24.47	51.43	11	58.9	12.3		131.88	1.469e+06	269217	5.23823e+06	314784	110906	282196	620321	378677	621467
High	LPFFSNVTWFH		1	1	16	P0DTC2	P0DTC2 [56-66]		0	1394.69	100	100	100	100	100	100	100	100	100	100	3.0753e-17	4.08889e-17	3.66248e-17	3.01479e-17	2.97093e-17	3.20156e-17	3.07218e-17	3.18507e-17	3.05389e-17	3.04471e-17												604186	1.76291e+06	714277	1.17689e+06	1.13501e+06	833079	1.0209e+06	974617
High	VGYLQPRTF		1	1	67	P0DTC2	P0DTC2 [267-275]		0	1080.58	100	100	100	94.462	100	100	100	100	100	100	3.0753e-17	4.08889e-17	3.66248e-17	0.710809	2.97093e-17	3.20156e-17	3.07218e-17	3.18507e-17	3.05389e-17	3.04471e-17	6.74	15.37	19.14	27.61	25.79	16.49	7.1	7.52	7.26	5.99	1.1237e+06	2.35e+08	5.35793e+08	3.49842e+08	1.06147e+08	1.89088e+08	1.62762e+08	2.05761e+08	3.01728e+08
High	LHRSYLTPGDSS		1	1	25	P0DTC2	P0DTC2 [244-255]		0	1332.65	19.396	66.948	86.15	29.672	24.153	19.075	16.189	33.219	14.581	16.02	0.83499	0.365559	0.713794	0.85751	0.881325	0.865376	0.793914	0.834177	0.796676	0.797342	9.76	15.9	9.99	18.42	38.28	20.6	13.59	9.9	8.44	8.44	360620	7.05338e+06	2.41429e+07	3.13762e+07	1.02677e+07	8.71009e+06	7.83468e+06	5.83823e+06	1.19793e+07
High	SLLIVNNA		1	1	30	P0DTC2	P0DTC2 [116-123]		0	843.493	100	2.132	33.259	100	95.061	100	94.936	58.341	100	100	3.0753e-17	0.947821	0.821869	3.01479e-17	0.725696	3.20156e-17	0.740454	0.797021	3.05389e-17	3.04471e-17	11.49	14.16	12.3	12.3	25.54	19.23	9.57	8.09	8.18	3.35	1.19983e+06	1.34882e+08	2.36294e+06	3.99047e+07	1.56242e+08	1.14056e+08	1.25316e+08	1.13907e+08	6.74418e+07
High	LPIGINITRFQ	1xDeamidated [N/Q]	1	1	28	P0DTC2	P0DTC2 [229-239]		0	1272.73	5.422	26.559	2.574	21.435	22.464	22.379	30.86	34.671	64.014	65.117	0.609546	0.0447476	0.829409	0.271292	0.245621	0.170008	0.226527	0.307649	0.518267	0.530825	15.17	11.37	22.75	11.8	13.43	11.37	32.44	25.77	27.04	11.37	97518.4	541303	2.59003e+06	263688	2.09582e+06	2.21888e+06	2.18234e+06	2.87538e+06	3.65335e+06
High	ALGKLQDV		1	1	95	P0DTC2	P0DTC2 [944-951]		0	843.493	100	4.374	100	100	100	100	100	95.112	100	100	3.0753e-17	0.982617	3.66248e-17	3.01479e-17	2.97093e-17	3.20156e-17	3.07218e-17	0.747699	3.05389e-17	3.04471e-17	4.81	8.88	8.88	8.88	8.04	6.51	8.92	8.88	4.17	8.88	1.69585e+06	4.90343e+08	7.34011e+06	3.04052e+08	4.11479e+08	2.90928e+08	5.1533e+08	2.50331e+08	1.57464e+08
High	TGVLTESNKKFLPFQ	1xDeamidated [Q15]	1	1	13	P0DTC2	P0DTC2 [549-563]		0	1709.91	0.84	2.98	0.908	1.026	1.187	1.299	1.773	2.027	2.442	2.52	0.867236	0.974165	0.852332	0.906625	0.882511	0.944643	0.922547	0.840794	0.86822	0.870736	17.73	16.24	16.24	16.24	13.82	14.64	23.37	23.05	16.24	16.24	2.3151e+06	1.99033e+06	6.89975e+06	2.12636e+06	2.37642e+06	2.74844e+06	2.75613e+06	3.75773e+06	5.12627e+06
High	SAIGKIQDSLS		1	1	2	P0DTC2	P0DTC2 [929-939]		0	1118.61	3.078	0.783	6.544	2.254	4.699	5.121	5.949	7.559	4.892	5.496	0.933023	0.866933	0.978459	0.878397	0.920453	0.998925	0.957087	0.995687	0.955669	0.969986	25.69	8.02	10.55	20.43	15.77	9.61	7.61	8.02	5.29	5.71	6263668	1.92803e+07	4.8648e+06	4.09898e+07	1.41165e+07	2.9433e+07	3.20737e+07	3.64868e+07	4.73457e+07
High	LIDLQELGKYEQYIK	1xDeamidated [Q]	1	1	8	P0DTC2	P0DTC2 [1197-1211]		0	1853.99	0.485	1.574	0.851	0.686	0.582	1.06	0.76	0.708	0.906	0.938	0.698103	0.933944	0.815266	0.78639	0.732164	0.790416	0.77168	0.759347	0.754081	0.74754	6.73	19.13	10.18	10.93	10.93	10.37	14.38	17.79	7.05	10.03	3.78025e+06	1.92109e+06	5.95109e+06	3.2159e+06	2.44518e+06	2.15337e+06	4.00411e+06	2.87142e+06	2.67466e+06
High	IGINITRFQTLLA		1	1	2	P0DTC2	P0DTC2 [231-243]		0	1459.86	0.023	1.959	0.033	0.068	0.054	0.046	0.042	0.081	0.091	0.091	0.112964	0.953176	0.0557698	0.327876	0.24033	0.129223	0.1419	0.278864	0.319791	0.324986	38.48	52.7	16.69	18.8	40.47	22.95	31.44	43.34	22.33	9.93	2503914	56605.4	4.9058e+06	83694.2	157957	134248	108493	105114	203353
High	HSTQDLFLPFFSNVT		1	1	20	P0DTC2	P0DTC2 [49-63]		0	1752.86	0.021	0.02	0.017	0.018	0.019	0.018	0.019	0.019	0.045	0.034	0.137552	0.208519	0.159891	0.112156	0.0529226	0.124125	0.0718139	0.12509	0.182802	0.152932	21.12	49.74	12.75	23.56	14.69	24.73	23.71	8.26	21.54	11.15	2.07423e+08	4.40893e+06	4.1417e+06	3.65266e+06	3.81871e+06	3.99502e+06	3.8131e+06	4.03593e+06	4.23816e+06
High	HVTYVPAQEKNF		1	1	5	P0DTC2	P0DTC2 [1064-1075]		0	1432.72	18.257	0.01	100	68.485	100	100	100	100	80.45	100	0.330335	4.08889e-17	3.66248e-17	0.425475	2.97093e-17	3.20156e-17	3.07218e-17	3.18507e-17	0.51807	3.04471e-17	35.81		15.15	77.08	91.27	20.76	34.77	19.29	35.16	32.71	85439.3	1.55986e+06		3.65414e+07	5.85135e+06	1.66685e+07	7.21704e+07	1.79585e+07	3.57434e+07
High	GIGVTQNVLYEN		1	1	18	P0DTC2	P0DTC2 [908-919]		0	1306.66	32.759	5.349	12.209	100	85.662	97.212	92.635	61.15	100	100	0.850629	0.64186	0.820269	3.01479e-17	0.740151	0.68035	0.74304	0.79517	3.05389e-17	3.04471e-17	25.05	34.75	37.29	21.07	16.87	15.71	4.17	22.6	20.38	2.52	371328	1.41843e+07	2.45183e+06	5.67367e+06	4.47031e+07	3.47004e+07	3.68071e+07	3.50994e+07	2.32741e+07
High	STGSNVFQTRA		1	1	6	P0DTC2	P0DTC2 [637-647]		0	1167.58	0.113	3.196	0.145	0.147	0.117	0.174	0.148	0.141	0.172	0.177	0.294949	0.948673	0.389132	0.337415	0.299527	0.382104	0.36164	0.320351	0.361142	0.318657	12.25	12.25	17.34	38.01	41.08	36.6	12.25	12.25	12.25	15.21	6035864	680257	1.81612e+07	908919	883003	655427	1.05121e+06	891860	851290
High	AWNSNNLDSKVG		1	1	15	P0DTC2	P0DTC2 [435-446]		0	1304.62	100	18.413	100	33.755	85.954	100	100	100	68.621	75.065	3.0753e-17	0.0211395	3.66248e-17	0.17098	0.324593	3.20156e-17	3.07218e-17	3.18507e-17	0.281172	0.327009	10.63	9.49	13.16	34.63	3.75	7.45	9.07	3.64	5.25	1.85	60579.1	8.26059e+06	1.11542e+06	7.25174e+06	2.04487e+06	5.21156e+06	6.97878e+06	6.09271e+06	6.23421e+06
High	NFKNLREFVFKNIDG		1	1	7	P0DTC2	P0DTC2 [185-199]		0	1840.97	0.014	0.491	0.098	0.029	0.032	0.214	0.039	0.096	0.04	0.049	0.101606	0.91484	0.47993	0.154118	0.0832984	0.555449	0.129097	0.357828	0.169551	0.198691	45.57	31.14	17.65	112.81	87.53	31.12	65.99	25.68	38.95	25.13	1.41307e+08	1.98165e+06	6.9317e+07	1.38875e+07	4.09699e+06	4.48071e+06	3.0207e+07	5.57978e+06	1.15724e+07
High	VQPTESIVRFPN		1	1	14	P0DTC2	P0DTC2 [320-331]		0	1386.74	70.274	50.006	57.953	10.468	47.709	50.531	53.452	87.524	37.692	49.418	0.756765	0.435771	0.764845	0.828563	0.822231	0.771677	0.806933	0.757853	0.834455	0.796065	12.48	9.97	9.43	15.48	19.61	16.8	11.67	18.34	16.07	16.36	489319	3.72815e+07	2.51771e+07	2.90772e+07	5.10708e+06	2.54823e+07	2.57044e+07	2.69354e+07	4.28273e+07
High	TNSFTRGVYY		1	1	6	P0DTC2	P0DTC2 [29-38]		0	1207.57	0.936	0.931	1.439	0.935	1.008	0.965	1.006	1.149	1.046	1.111	0.848787	0.933944	0.874147	0.901563	0.883664	0.944372	0.880628	0.864048	0.871255	0.87596	6.33	10.98	17.61	13.46	2.33	11.56	12.08	8.27	4.45	5.08	2.39132e+06	2.24356e+06	2.19152e+06	3.44052e+06	2.236e+06	2.38161e+06	2.26407e+06	2.53846e+06	2.74669e+06
High	KVTLADAGF		1	1	2	P0DTC2	P0DTC2 [825-833]		0	921.504	0.849	1.059	0.923	0.914	0.932	1.073	0.929	1.008	0.92	0.929	0.774692	0.956406	0.831023	0.781313	0.673601	0.808061	0.724278	0.799114	0.756099	0.767422	4.44	12.56	16.63	2.73	1.22	5.71	2.2	7.98	4.95	2.13	12824409	1.12224e+07	1.35812e+07	1.18404e+07	1.1713e+07	1.18527e+07	1.3691e+07	1.19016e+07	1.29277e+07
High	LQDVVNQNAQAL		1	1	6	P0DTC2	P0DTC2 [948-959]		0	1312.69	4.324	5.968	13.066	5.258	8.483	11.853	8.623	12.147	7.536	9.211	0.858938	0.683666	0.933731	0.856986	0.927586	0.946151	0.926784	0.948175	0.896988	0.937584	11.97	8.78	9.48	14.23	8.02	7.6	10.38	9.15	9.69	8.02	694994	3.00539e+06	3.9659e+06	9.0808e+06	3.65411e+06	5.89594e+06	8.0271e+06	5.99316e+06	8.44193e+06
High	GRDIADTTDAVRD		1	1	3	P0DTC2	P0DTC2 [566-578]		0	1404.67	8.704	0.952	5.814	8.131	7.623	1.047	6.3	2.288	2.613	2.459	0.90919	0.949113	0.836925	0.887482	0.91064	0.994185	0.87121	0.888236	0.896792	0.883274	8.53	14.97	14.97	9.15	22.22	60.01	19.59	17.76	10.48	5.01	684252	5.95594e+06	641114	3.97833e+06	5.22005e+06	5.21637e+06	716752	4.31091e+06	1.46208e+06
High	RNFYEPQII		1	1	59	P0DTC2	P0DTC2 [1107-1115]		0	1179.62	100	100	100	100	100	100	100	100	100	100	3.0753e-17	4.08889e-17	3.66248e-17	3.01479e-17	2.97093e-17	3.20156e-17	3.07218e-17	3.18507e-17	3.05389e-17	3.04471e-17												1.25393e+07	2.22583e+08	6.08702e+07	4.05152e+07	4.74641e+07	1.7274e+08	5.17893e+07	8.74384e+07
High	ALQIPFAMQMAYRFN	1xOxidation [M]	1	1	4	P0DTC2	P0DTC2 [893-907]		0	1816.89	0.015	0.01	0.01	0.01	0.01	0.011	0.01	0.01	0.014	0.01	0.106525	4.08889e-17	0.112585	3.01479e-17	2.97093e-17	0.0846594	3.07218e-17	3.18507e-17	0.0749706	3.04471e-17	38.37	13.8	9.27	70.69	7.99	14.8	26.18	11.54	38.39	45.8	2.97768e+07	445728	151042	307643	211112	138984	340570	165549	223611
High	YQTSNFRVQPTESIV		1	1	6	P0DTC2	P0DTC2 [313-327]		0	1768.89	0.01	0.01	0.01	0.01	0.01	0.01	0.01	0.01	0.01	0.01	3.0753e-17	4.08889e-17	3.66248e-17	3.01479e-17	2.97093e-17	3.20156e-17	3.07218e-17	3.18507e-17	3.05389e-17	3.04471e-17	33.56	12.74	23.56	67.68	13.52	13.94	13.52	13.52	15.34	13.52	5.74787e+08	1.16742e+06	880574	877759	1.0378e+06	726138	851606	746276	913461
High	QSIIAYTMSLGAEN		1	1	2	P0DTC2	P0DTC2 [690-703]		0	1497.73	0.355	17.099	0.418	0.41	0.403	0.321	0.516	0.01	0.367	0.482	0.774692	0.174326	0.808292	0.79822	0.774533	0.709405	0.86204	3.18507e-17	0.774768	0.821221	19.86	21.31	39.07	38.6	31.45	16.01	10.03		20.66	20.98	205440	78505.9	3.71638e+06	109934	103364	90336.2	63393.3	105940
High	ANLAATKMSE		1	1	35	P0DTC2	P0DTC2 [1022-1031]		0	1035.51	25.78	0.01	7.894	100	92.196	62.526	71.012	40.524	66.136	64.648	0.828751	4.08889e-17	0.635821	3.01479e-17	0.729392	0.752296	0.77168	0.803535	0.770036	0.770231	48.22		48.22	48.22	62.39	80.92	48.22	64.36	48.22	48.22	307006	7.91455e+06		2.42354e+06	4.09249e+07	2.83048e+07	1.91957e+07	2.18011e+07	1.06125e+07
High	LPPAYTNSFTRG		1	1	164	P0DTC2	P0DTC2 [24-35]		0	1323.67	100	100	100	100	100	100	100	100	100	100	3.0753e-17	4.08889e-17	3.66248e-17	3.01479e-17	2.97093e-17	3.20156e-17	3.07218e-17	3.18507e-17	3.05389e-17	3.04471e-17	20.84	20.2	20.84	20.84	20.84	20.84	20.84	20.84	20.84	20.84	1.24108e+06	2.90848e+08	1.85894e+08	2.00283e+08	2.98909e+08	3.11684e+08	2.81281e+08	2.85701e+08	2.91601e+08
High	VFAQVKQIYKT		1	1	12	P0DTC2	P0DTC2 [781-791]		0	1324.76	0.33	4.378	2.083	0.282	0.429	0.117	0.471	1.176	0.26	0.382	0.520772	0.933944	0.848137	0.496383	0.519101	0.304812	0.564318	0.756343	0.484133	0.522755	8.52	14.13	7.94	31.16	86.74	16.85	33.39	14.71	8.39	9.24	5.4304e+06	1.79098e+06	2.37756e+07	1.13116e+07	1.52914e+06	2.32948e+06	635000	2.55625e+06	6.38748e+06
High	LITGRLQSLQTY		1	1	7	P0DTC2	P0DTC2 [996-1007]		0	1392.78	0.041	0.197	0.047	0.06	0.077	0.086	0.094	0.149	0.209	0.211	0.0372902	0.76058	0.070384	0.111531	0.0744448	0.328387	0.142715	0.290929	0.462728	0.465122	6.95	12.03	24.98	20.27	13.56	20.27	20.27	22.26	13.63	4.44	1.31488e+07	567835	2.81925e+06	616283	792909	1.01538e+06	1.12465e+06	1.23752e+06	1.95439e+06
High	NTSNQVAVLYQDV		1	1	5	P0DTC2	P0DTC2 [603-615]		0	1450.72	0.01	51.323	0.01	0.01	0.01	0.01	0.01	0.01	0.01	0.01	3.0753e-17	0.633228	3.66248e-17	3.01479e-17	2.97093e-17	3.20156e-17	3.07218e-17	3.18507e-17	3.05389e-17	3.04471e-17		22.64									278610		1.21158e+07
High	DTTDAVRDP		1	1	60	P0DTC2	P0DTC2 [571-579]		0	989.453	81.306	0.76	29.319	100	78.463	0.01	32.786	18.99	42.246	38.288	0.701766	0.886134	0.478731	3.01479e-17	0.738166	3.20156e-17	0.585362	0.47145	0.732441	0.685754	7.78	22.43	7.42	5.27	11.28		12.68	7.96	7.42	7.42	170921	1.33213e+07	129957	4.82032e+06	3.54668e+07	1.3411e+07		5.60374e+06	3.24579e+06
High	YRLFRKSNLKPF		1	1	1	P0DTC2	P0DTC2 [453-464]		0	1568.91	0.01	0.01	0.01	0.01	0.01	0.01	0.01	0.01	0.01	0.01	3.0753e-17	4.08889e-17	3.66248e-17	3.01479e-17	2.97093e-17	3.20156e-17	3.07218e-17	3.18507e-17	3.05389e-17	3.04471e-17											2.50455e+06
High	NGVGYQPYRVVVL		1	1	4	P0DTC2	P0DTC2 [501-513]		0	1463.8	0.01	0.01	0.01	0.01	0.01	0.01	0.01	0.01	0.01	0.01	3.0753e-17	4.08889e-17	3.66248e-17	3.01479e-17	2.97093e-17	3.20156e-17	3.07218e-17	3.18507e-17	3.05389e-17	3.04471e-17											3.97419e+06
High	VFNATRFASVY	1xDeamidated [N3]	1	1	5	P0DTC2	P0DTC2 [341-351]		0	1275.64	1.121	3.685	5.939	0.147	1.961	1.287	2.399	4.606	0.83	1.229	0.999672	0.71539	0.756026	0.440609	0.922136	0.987114	0.880628	0.802243	0.963963	0.975244	51.87	8.91	20.97	20.67	67.18	18.37	46.25	15.84	25.06	14.8	477920	535891	1.76119e+06	2.84295e+06	72876.2	937392	615219	1.1463e+06	2.43656e+06
High	WFVTQRNFYE		1	1	2	P0DTC2	P0DTC2 [1102-1111]		0	1389.66	16.862	21.507	35.621	3.039	19.121	7.56	22.411	44.747	12.849	18.924	0.955522	0.783025	0.817643	0.85751	0.966888	0.82656	0.927871	0.804271	0.954823	0.930422	16.98	15.17	27.44	32.48	70.33	50.35	37.55	15.17	29.19	17.62	630938	1.06392e+07	1.35696e+07	2.24749e+07	1.91733e+06	1.20642e+07	4.76992e+06	1.45366e+07	2.82325e+07
High	AGAAAYYVGYLQPRTF		1	1	2	P0DTC2	P0DTC2 [260-275]		0	1747.88	0.01	0.01	0.01	0.01	0.01	0.01	0.01	0.01	0.01	0.01	3.0753e-17	4.08889e-17	3.66248e-17	3.01479e-17	2.97093e-17	3.20156e-17	3.07218e-17	3.18507e-17	3.05389e-17	3.04471e-17											1.42761e+06
High	PAQEKNF		1	1	35	P0DTC2	P0DTC2 [1069-1075]		0	833.415	0.976	0.687	0.877	0.771	0.811	0.793	0.699	0.72	0.696	0.614	0.559781	0.821723	0.703536	0.529431	0.500435	0.71522	0.527337	0.636691	0.521336	0.461331	9.25	9.25	10.58	9.25	17.19	9.25	14.35	9.51	9.25	9.98	5.97135e+06	5.83095e+06	4.10451e+06	5.23902e+06	4.603e+06	4.83981e+06	4.73477e+06	4.49973e+06	4.30092e+06
High	LGKLQDVVNQN		1	1	15	P0DTC2	P0DTC2 [945-955]		0	1227.67	2.555	0.711	1.348	7.706	4.871	9.57	4.674	2.626	4.517	4.247	0.840471	0.879398	0.864967	0.999868	0.883664	0.962424	0.897184	0.851758	0.906788	0.883274	8.21	14.67	11.71	8.2	19.05	10.56	13.09	8.95	8.95	12.15	2.51474e+06	6.50001e+06	1.78825e+06	3.32163e+06	1.91765e+07	1.22493e+07	2.47452e+07	1.17532e+07	6.60273e+06
High	AEVQIDRLITG		1	1	21	P0DTC2	P0DTC2 [989-999]		0	1214.67	3.727	1.871	1.991	4.253	3.912	1.264	3.661	2.974	4.747	4.351	0.999672	0.958698	0.980754	0.98914	0.999422	0.999321	0.983508	0.983913	0.991175	0.997895	10.01	10.14	7.4	6.44	8.67	7	8.03	6.44	7.2	6.88	1268642	4.59989e+06	2.42274e+06	2.52619e+06	5.48243e+06	4.96295e+06	1.555e+06	4.58424e+06	3.85374e+06
High	VSQPFLMDLEGKQ		1	1	12	P0DTC2	P0DTC2 [171-183]		0	1491.75	1.559	25.296	17.099	5.25	5.059	36.504	5.587	10.953	3.516	5.31	0.953149	0.78844	0.796862	0.693173	0.741944	0.825041	0.714109	0.750542	0.785697	0.729314	52.31	53.45	53.45	56.47	81.25	53.45	53.45	53.45	52.79	53.45	353301	550643	8.93709e+06	6.0411e+06	1.20294e+06	1.78751e+06	1.28971e+07	1.97388e+06	3.86963e+06
High	EDDSEPVLKGVKLHYT		1	1	1	P0DTC2	P0DTC2 [1258-1273]		0	1829.93	5.699	1.766	3.826	4.727	4.928	2.227	4.438	4.674	4.341	4.524	0.972048	0.961087	0.92795	0.967418	0.969075	0.902576	0.956899	0.957178	0.968445	0.958403	13.26	13.26	13.26	15.24	13.26	14.91	15.15	13.26	13.26	13.26	1.00616e+06	5.73381e+06	1.77642e+06	3.84914e+06	4.88153e+06	4.95814e+06	2.26332e+06	4.70525e+06	4.70323e+06
High	QLIRAAEIRASAN		1	1	3	P0DTC2	P0DTC2 [1011-1023]		0	1412.8	3.573	1.121	3.213	2.656	2.161	2.49	2.177	2.312	1.812	1.94	0.951804	0.958698	0.966331	0.897145	0.809535	0.914494	0.832633	0.870685	0.837611	0.85416	14.38	14.98	19.09	11.37	15.34	14.98	18.72	16.66	10.95	14.98	7.43104e+06	2.65478e+07	8.33094e+06	2.26574e+07	1.97374e+07	1.64643e+07	1.85057e+07	1.57245e+07	1.81436e+07
High	YKTPPIKDFGGFNFS		1	1	3	P0DTC2	P0DTC2 [789-803]		0	1717.86	0.039	0.045	0.04	0.043	0.042	0.043	0.042	0.042	0.047	0.042	0.206582	0.377264	0.28991	0.200393	0.105595	0.224019	0.134939	0.216027	0.189544	0.179396	4.28	5.23	14.75	8.23	5.3	6.19	8.18	8.63	4.28	8.62	4.12661e+08	1.61594e+07	1.83408e+07	1.6407e+07	1.73134e+07	1.72194e+07	1.75558e+07	1.69522e+07	1.65979e+07
High	IQKEIDRLNEVAK		1	1	20	P0DTC2	P0DTC2 [1179-1191]		0	1555.88	24.782	0.952	18.733	80.026	53.058	1.223	46.699	34.441	30.764	30.238	0.879945	0.948673	0.909153	0.741424	0.807992	0.999321	0.82805	0.83018	0.85657	0.861234	14.42	15.87	23.35	12.81	14.42	39.3	17.95	14.42	14.42	14.42	650102	1.61108e+07	619131	1.21781e+07	5.20251e+07	3.44932e+07	795212	3.31694e+07	2.23902e+07
High	RNFYEPQIITTDN	1xDeamidated [N13]	1	1	6	P0DTC2	P0DTC2 [1107-1119]		0	1611.76		100					100	100	100	100		4.08889e-17					3.07218e-17	3.18507e-17	3.05389e-17	3.04471e-17													468055					2.10954e+06	2.34461e+06
High	TNGVGYQPYRVV		1	1	5	P0DTC2	P0DTC2 [500-511]		0	1352.7	0.01	0.344	0.01	0.01	0.152	0.155	0.205	0.337	0.327	0.325	3.0753e-17	0.555112	3.66248e-17	3.01479e-17	0.512558	0.597678	0.592616	0.727305	0.700628	0.700701		20.7			1.97	19.42	37.9	6.19	7.8	4.55	3.26606e+06		1.12463e+06			495850	506273	669705	1.13243e+06
High	NTLVKQLSSNFG	1xDeamidated [Q6]	1	1	1	P0DTC2	P0DTC2 [960-971]		0	1308.68		100	100			100		100				4.08889e-17	3.66248e-17			3.20156e-17		3.18507e-17															2.82895e+06	505996			307288		184643
High	VKQLSSNFG		1	1	23	P0DTC2	P0DTC2 [963-971]		0	979.521	100	2.868	46.978	100	100	100	100	75.471	100	100	3.0753e-17	0.896729	0.795579	3.01479e-17	2.97093e-17	3.20156e-17	3.07218e-17	0.774421	3.05389e-17	3.04471e-17	11.53	15.33	14.47	11.05	14.58	15.33	28.35	14.58	6.29	13.07	801357	1.5897e+08	2.10833e+06	3.76464e+07	2.21937e+08	1.6161e+08	2.04464e+08	1.29044e+08	6.04793e+07
High	PFQQFGRDIADT		1	1	1	P0DTC2	P0DTC2 [561-572]		0	1394.67	0.801	1.183	0.913	0.915	0.935	1.105	0.962	1.011	0.965	1.01	0.785077	0.933944	0.825953	0.828563	0.807253	0.807594	0.82854	0.801081	0.822247	0.813323	5.07	14.37	6.73	6.38	5.03	11.26	5.86	7.05	5.89	6.73	3.17489e+06	2.6193e+06	3.75596e+06	2.89762e+06	2.90595e+06	2.96787e+06	3.50675e+06	3.05274e+06	3.21107e+06
High	QPTESIVRFPN		1	1	22	P0DTC2	P0DTC2 [321-331]		0	1287.67	100	10.072	58.173	100	100	100	100	100	100	100	3.0753e-17	0.930808	0.764845	3.01479e-17	2.97093e-17	3.20156e-17	3.07218e-17	3.18507e-17	3.05389e-17	3.04471e-17	11.23	16.23	36.94	17.44	29	21.45	11.14	23.75	11.14	11.14	830115	1.82554e+08	8.06006e+06	6.03223e+07	2.85699e+08	2.52024e+08	2.73341e+08	2.22368e+08	1.60846e+08
High	DNPVLPFNDGVY		1	1	39	P0DTC2	P0DTC2 [80-91]		0	1349.64	72.147	100	100	94.57	100	100	100	100	100	100	0.750819	4.08889e-17	3.66248e-17	0.706138	2.97093e-17	3.20156e-17	3.07218e-17	3.18507e-17	3.05389e-17	3.04471e-17	2.69	8.82	19.86	48.78	28.25	24.72	20.84	19.78	4.77	26.21	202319	1.48328e+07	7.59888e+07	4.68368e+07	1.47699e+07	3.65113e+07	7.36834e+07	5.08402e+07	7.24405e+07
High	YGVSPTKL		1	1	46	P0DTC2	P0DTC2 [380-387]		0	864.483	57.028	5.844	32.059	45.064	40.47	42.836	32.395	29.354	36.816	34.715	0.776856	0.914236	0.824235	0.809558	0.848465	0.790416	0.875049	0.840794	0.836846	0.841765	8.96	19.37	15.07	22.88	18.62	22.12	43.21	23.5	4.53	25.71	3.09533e+06	1.76519e+08	1.96356e+07	9.92337e+07	1.50526e+08	1.31342e+08	1.48849e+08	1.29499e+08	9.08588e+07
High	KGYHLMSFPQSAPH	1xOxidation [M6]	1	1	1	P0DTC2	P0DTC2 [1045-1058]		0	1615.77	0.449	0.152	0.336	0.01	0.01	0.01	0.261	0.01	0.01	0.01	0.843783	0.0987894	0.758796	3.01479e-17	2.97093e-17	3.20156e-17	0.687662	3.18507e-17	3.05389e-17	3.04471e-17	77.97	49.61	55.37				70.05				891522	354091	135928	299347				205865
High	KGYHLMSFPQSAPHG	1xDeamidated [Q10]; 1xOxidation [M6]	1	1	1	P0DTC2	P0DTC2 [1045-1059]		0	1673.77	0.01	0.9	0.588	0.01	0.01	0.331	0.211	0.349	0.01	0.01	3.0753e-17	0.939961	0.851198	3.01479e-17	2.97093e-17	0.721427	0.632474	0.772822	3.05389e-17	3.04471e-17		39.14	39.14			53.18	38.4	39.14			546706		491896	321538			221882	115188	190706
High	ADYNYKLPD		1	1	61	P0DTC2	P0DTC2 [419-427]		0	1098.51	100	1.422	25.147	100	100	14.435	95.905	34.875	100	100	3.0753e-17	0.974749	0.758796	3.01479e-17	2.97093e-17	0.48673	0.738527	0.803535	3.05389e-17	3.04471e-17	6.11	3.54	3.32	7.5	4.51	11.73	11.21	28.34	4.36	9.08	256074	3.13116e+07	363725	6.48626e+06	9.67888e+07	4.13362e+07	3.69648e+06	2.45588e+07	8.93054e+06
High	QTLLALHRS		1	1	32	P0DTC2	P0DTC2 [239-247]		0	1038.61	100	100	100	22.089	65.955	37.595	62.091	100	31.668	44.639	3.0753e-17	4.08889e-17	3.66248e-17	0.854114	0.774169	0.819942	0.780084	3.18507e-17	0.858913	0.807245	11.3	14.2	23.82	16.08	65.39	30.11	14.85	15.25	18.85	17.91	346939	7.28593e+07	4.91379e+07	5.31251e+07	7.61552e+06	2.28822e+07	1.30433e+07	2.15418e+07	4.00263e+07
High	GINITRFQTLLA		1	1	2	P0DTC2	P0DTC2 [232-243]		0	1346.78	0.01	17.232	0.448	0.01	0.6	0.368	0.289	1.013	0.603	0.623	3.0753e-17	0.890936	0.821869	3.01479e-17	0.889377	0.752656	0.74304	0.974151	0.892944	0.88682		12.44	45.76		67.85	23.73	14.26	8.94	12.88	15.46	657982		1.10535e+07	291814		390328	239643	190019	666252
High	FGGVSVITPGTN		1	1	38	P0DTC2	P0DTC2 [592-603]		0	1148.59	12.775	3.767	5.551	29.547	34.627	76.582	40.154	16.062	30.611	25.376	0.784826	0.618225	0.745774	0.855678	0.879102	0.719879	0.852061	0.834177	0.86822	0.883005	13.95	5.2	9.64	15.75	13.92	20.02	13.13	12.4	11.41	7.57	400986	4.64055e+06	1.51065e+06	2.22576e+06	1.05889e+07	1.30387e+07	2.92472e+07	1.51596e+07	6.11634e+06
High	QMAYRFNGIGVTQNV		1	1	1	P0DTC2	P0DTC2 [901-915]		0	1697.84	0.01	0.01	0.01	0.01	0.01	0.01	0.01	0.01	0.01	0.01	3.0753e-17	4.08889e-17	3.66248e-17	3.01479e-17	2.97093e-17	3.20156e-17	3.07218e-17	3.18507e-17	3.05389e-17	3.04471e-17	51.56	63.09	54.18	51.56		51.56					8.10248e+07	315574	234203	216676	303338		326319
High	PREGVFVSNGTHWF		1	1	1	P0DTC2	P0DTC2 [1090-1103]		0	1632.79	0.07	0.632	0.089	0.122	0.105	0.118	0.168	0.217	0.284	0.258	0.325264	0.847096	0.205483	0.496383	0.416707	0.383613	0.538344	0.59199	0.733177	0.689164	58.97	49.89	52.98	68.04	42.19	58.97	54.2	58.97	47.44	58.57	2.6443e+06	185961	1.67011e+06	235296	254532	265988	310823	404174	574169
High	MIAQYTSALLAGTIT	1xOxidation [M1]	1	1	1	P0DTC2	P0DTC2 [869-883]		0	1569.82	0.027	0.01	0.01	0.011	0.01	0.01	0.01	0.01	0.01	0.01	0.0283726	4.08889e-17	3.66248e-17	0.0195276	2.97093e-17	3.20156e-17	3.07218e-17	3.18507e-17	3.05389e-17	3.04471e-17	104.08		69.7	111.18		74.53					1.39685e+07	383625		91166.3	90028.2		97820.7
High	GGVSVITPGTNTSNQ		1	1	32	P0DTC2	P0DTC2 [593-607]		0	1431.71	0.993	0.731	1.018	0.973	0.934	1.022	0.974	0.929	0.842	0.803	0.789276	0.939961	0.83495	0.781313	0.673735	0.806329	0.732244	0.797021	0.751597	0.747379	2.31	7.72	14.13	2.32	4.87	6.9	2.38	9.09	5.61	2.01	120382856	1.18097e+08	8.80452e+07	1.22529e+08	1.17456e+08	1.12405e+08	1.23046e+08	1.1759e+08	1.11893e+08
High	VFNATRFASVYAWNR	1xDeamidated [N3]	1	1	3	P0DTC2	P0DTC2 [341-355]		0	1802.9	0.01	0.175	0.01	0.01	0.01	0.01	0.01	0.01	0.01	0.01	3.0753e-17	0.725699	3.66248e-17	3.01479e-17	2.97093e-17	3.20156e-17	3.07218e-17	3.18507e-17	3.05389e-17	3.04471e-17		26.96									1.36805e+07		2.40077e+06
High	SGTNGTKRFDNPV		1	1	6	P0DTC2	P0DTC2 [71-83]		0	1392.69	3.079	2.214	7.009	1.364	5.105	0.502	6.779	9.452	4.707	6.757	0.992135	0.944625	0.998576	0.999868	0.988567	0.819467	0.967041	0.995687	0.991175	0.966953	14.2	14.33	29.94	13.96	19.88	52.54	14.2	14.2	12.96	7.57	1.16001e+06	3.70918e+06	2.56875e+06	8.13091e+06	1.57082e+06	5.92139e+06	581796	8.14744e+06	1.15754e+07
High	SWMESEFRVYSSA		1	1	1	P0DTC2	P0DTC2 [151-163]		0	1578.69	0.193	29.914	0.744	0.01	0.262	0.485	0.276	0.401	0.284	0.367	0.662231	0.560533	0.901806	3.01479e-17	0.67207	0.807594	0.69901	0.797021	0.733177	0.774934	49.67	33.22	22.6		103.96	12.15	18.83	5.84	18.45	29.62	921378	177391	2.75622e+07	685761		241317	447239	254666	374413
High	QPTESIVRFPN	1xDeamidated [N/Q]	1	1	21	P0DTC2	P0DTC2 [321-331]		0	1288.65	100	100	100	100	100	100	100	100	100	100	3.0753e-17	4.08889e-17	3.66248e-17	3.01479e-17	2.97093e-17	3.20156e-17	3.07218e-17	3.18507e-17	3.05389e-17	3.04471e-17												1.89372e+07	867078	1.01958e+07	1.8214e+07	1.70713e+07	1.63412e+07	1.56405e+07	1.34384e+07
High	VTQRNFYE		1	1	16	P0DTC2	P0DTC2 [1104-1111]		0	1056.51	100	1.325	59.763	100	100	100	100	71.972	100	100	3.0753e-17	0.980409	0.759612	3.01479e-17	2.97093e-17	3.20156e-17	3.07218e-17	0.774421	3.05389e-17	3.04471e-17	9.36	6.53	14.7	14.69	20.49	17.68	40.21	13.21	7.57	4.48	534316	1.15225e+08	707858	3.19322e+07	1.13674e+08	8.99077e+07	1.003e+08	8.31383e+07	3.84558e+07
High	NGVGYQPYRVVVLS		1	1	3	P0DTC2	P0DTC2 [501-514]		0	1550.83	0.01	0.01	0.01	0.01	0.01	0.01	0.01	0.01	0.01	0.01	3.0753e-17	4.08889e-17	3.66248e-17	3.01479e-17	2.97093e-17	3.20156e-17	3.07218e-17	3.18507e-17	3.05389e-17	3.04471e-17											1.84432e+06
High	SWMESEFRVYSSA	1xOxidation [M3]	1	1	1	P0DTC2	P0DTC2 [151-163]		0	1594.68	100	100	100	100	100	100	100	100	100	100	3.0753e-17	4.08889e-17	3.66248e-17	3.01479e-17	2.97093e-17	3.20156e-17	3.07218e-17	3.18507e-17	3.05389e-17	3.04471e-17												261072	9.99111e+06	1.8742e+06	180660	171159	807467	230677	484549
High	RVYSTGSNVF		1	1	30	P0DTC2	P0DTC2 [634-643]		0	1129.56	2.189	7.244	8.062	2.941	6.897	6.454	7.064	9.311	4.94	5.76	0.971035	0.945152	0.978459	0.98914	0.927586	0.981739	0.947204	0.991056	0.915503	0.916992	69.86	65.68	68.1	72.71	69.03	65.81	68.73	71.43	76.02	75.36	1.51833e+06	3.53524e+06	1.09991e+07	1.22413e+07	4.4655e+06	1.04723e+07	9.7994e+06	1.0725e+07	1.41377e+07
High	KNLREFVFKNIDG		1	1	4	P0DTC2	P0DTC2 [187-199]		0	1579.86	0.01	6.887	0.671	0.149	0.186	0.613	0.221	0.601	0.193	0.299	3.0753e-17	0.886134	0.832072	0.553628	0.573154	0.880785	0.599214	0.8074	0.567573	0.729314		5.42	18.15	57.43	96.47	6.8	70.9	12.66	11.45	12.07	2.55278e+06		1.76997e+07	1.7129e+06	381336	475484	1.61918e+06	564189	1.55823e+06
High	QQLIRAAEIR		1	1	22	P0DTC2	P0DTC2 [1010-1019]		0	1197.71	9.389	1.136	3.097	27.832	12.358	10.241	11.439	7.175	11.793	12.034	0.981078	0.948673	0.914193	0.862407	0.982055	0.960896	0.986228	0.999296	0.968445	0.961568	4.75	7.5	18.6	9.82	11.1	4.49	29.02	4.36	5.45	11.38	2.06729e+06	1.93576e+07	2.34904e+06	6.40182e+06	5.75374e+07	2.55475e+07	2.14619e+07	2.36468e+07	1.48318e+07
High	DEVRQIAPGQT		1	1	28	P0DTC2	P0DTC2 [405-415]		0	1213.62	17.677	0.996	4.824	43.054	15.957	5.926	9.72	4.694	13.44	10.487	0.919097	0.936184	0.907756	0.816722	0.969075	0.999833	0.999211	0.922909	0.955669	0.972049	5.96	6.21	8.65	6.21	3.11	6.21	14.79	18.19	7.41	4.98	2.58579e+06	4.5257e+07	2.57283e+06	1.24739e+07	1.11328e+08	4.12614e+07	1.53244e+07	2.51349e+07	1.21382e+07
High	YQTSNFRVQPTESIV	1xDeamidated [Q/N]	1	1	4	P0DTC2	P0DTC2 [313-327]		0	1769.87	0.119	0.165	0.106	0.118	0.118	0.132	0.129	0.148	0.166	0.154	0.121039	0.49565	0.17156	0.151472	0.111276	0.28638	0.125499	0.239147	0.208014	0.167555	8.92	15.71	18.07	2.15	7.36	19.63	10.35	17.89	7.78	7.39	1.02179e+07	1.15035e+06	1.52814e+06	1.08363e+06	1.19196e+06	1.18808e+06	1.1914e+06	1.3221e+06	1.4936e+06
High	HFPREGVFVSNG		1	1	103	P0DTC2	P0DTC2 [1088-1099]		0	1345.66	100	67.713	100	100	100	100	100	100	100	100	3.0753e-17	0.172818	3.66248e-17	3.01479e-17	2.97093e-17	3.20156e-17	3.07218e-17	3.18507e-17	3.05389e-17	3.04471e-17	60.56	60.56	60.56	58.79	50.02	60.56	60.56	60.56	60.56	54.83	102624	8.31375e+07	6.94896e+06	4.62123e+07	5.38594e+07	8.96071e+07	8.37769e+07	8.60165e+07	8.30669e+07
High	NGIGVTQNVLYEN		1	1	22	P0DTC2	P0DTC2 [907-919]		0	1420.71	83.714	37.335	53.336	52.972	71.875	68.926	83.871	99.645	90.578	86.41	0.734141	0.501704	0.774455	0.787325	0.763392	0.736742	0.752086	0.739857	0.732441	0.729314	4.48	3.23	10.22	16.25	5.53	20.23	4.48	12.32	9.12	4.48	950242	7.95484e+07	3.57854e+07	4.88248e+07	5.03361e+07	6.78012e+07	6.54964e+07	7.96979e+07	9.61037e+07
High	LQELGKYEQYIK		1	1	10	P0DTC2	P0DTC2 [1200-1211]		0	1511.81	2.36	0.273	2.068	2.004	1.138	0.805	1.268	1.109	1.18	1.184	0.884358	0.442827	0.894135	0.887482	0.898569	0.933125	0.915951	0.887405	0.880975	0.890158	17.75	24.82	22.33	17.68	14.33	12.98	13.31	14.02	10.57	11.65	2.29085e+06	5.92124e+06	685021	4.97181e+06	4.68496e+06	2.60623e+06	1.77354e+06	2.90582e+06	2.53988e+06
High	FGEVFNATRFASVY		1	1	2	P0DTC2	P0DTC2 [338-351]		0	1607.79	0.172	0.01	0.01	0.177	0.01	0.01	0.01	0.01	0.275	0.3	0.635368	4.08889e-17	3.66248e-17	0.56396	2.97093e-17	3.20156e-17	3.07218e-17	3.18507e-17	0.733177	0.729314	14.17			13.63					16.81	13.92	1.10626e+06	201755			211826
High	SQPFLMDLEGKQ		1	1	19	P0DTC2	P0DTC2 [172-183]		0	1392.68	8.565	100	36.333	16.145	25.055	100	24.537	55.844	17.595	26.353	0.766174	4.08889e-17	0.833075	0.749345	0.918514	3.20156e-17	0.916509	0.797021	0.911611	0.883274	49.99	49.02	45.07	44.19	54.93	48.12	45.29	51.69	48.14	47.89	416361	3.56595e+06	6.52705e+07	1.71678e+07	4.79075e+06	1.09515e+07	8.42294e+07	1.26047e+07	2.35315e+07
High	GWTFGAG		1	1	32	P0DTC2	P0DTC2 [885-891]		0	695.315	9.282	1.556	3.573	13.562	7.013	2.135	5.193	2.972	6.783	5.566	0.981395	0.933944	0.868833	0.956169	0.969075	0.833093	0.94092	0.840794	0.984055	0.970823	45.34	45.34	47.46	45.34	45.34	45.34	45.34	45.34	45.34	45.34	3.37727e+06	3.1348e+07	5.25411e+06	1.20662e+07	4.5804e+07	2.36842e+07	7.20965e+06	1.75372e+07	1.00374e+07
High	QALNTLVKQ		1	1	4	P0DTC2	P0DTC2 [957-965]		0	1014.59	0.272	0.483	0.541	0.179	0.184	0.343	0.137	0.22	0.104	0.121	0.446853	0.710747	0.625201	0.351929	0.307483	0.557345	0.28814	0.405217	0.218959	0.242412	17.23	18.66	11.97	33.9	42.75	11.08	11.97	18.28	12.18	6.48	6.57306e+06	1.90601e+06	3.04677e+06	3.55658e+06	1.17709e+06	1.20682e+06	2.2738e+06	901513	1.39184e+06
High	KYNENGTITD		1	1	13	P0DTC2	P0DTC2 [278-287]		0	1154.53	11.76	0.544	2.15	23.869	22.287	1.887	7.886	3.084	6.927	4.945	0.981395	0.781591	0.89721	0.887482	0.927586	0.923822	0.985826	0.887405	0.945701	0.940516	48.76	26.16	36.39	38.68	29.63	46.52	46.96	3.14	17.13	43.81	767418	9.35802e+06	443493	1.71524e+06	2.091e+07	2.02358e+07	1.87607e+06	7.33875e+06	2.36679e+06
High	SFVIRGDEVRQIA		1	1	6	P0DTC2	P0DTC2 [399-411]		0	1489.81	0.01	0.699	0.01	0.01	0.01	0.027	0.01	0.01	0.01	0.021	3.0753e-17	0.849964	3.66248e-17	3.01479e-17	2.97093e-17	0.125649	3.07218e-17	3.18507e-17	3.05389e-17	0.0723426		15.83				20.12				50.64	4.0274e+06		2.81517e+06				105768
High	PGTNTSNQ		1	1	7	P0DTC2	P0DTC2 [600-607]		0	818.364	0.992	0.649	0.997	0.936	0.982	1.075	1.044	0.934	0.844	0.878	0.981395	0.888421	0.964417	0.973276	0.971598	0.998925	0.974314	0.947355	0.942272	0.941354	8.66	13.46	17.75	12.34	2.95	4.77	13.46	7.52	9.36	8.79	1.08875e+06	1.05109e+06	703616	1.08594e+06	1.01948e+06	1.08292e+06	1.17061e+06	1.13692e+06	999449
High	ADQLTPTWRV		1	1	10	P0DTC2	P0DTC2 [626-635]		0	1186.62	0.01	17.41	0.01	0.01	0.01	0.01	0.01	0.01	0.01	0.01	3.0753e-17	0.883188	3.66248e-17	3.01479e-17	2.97093e-17	3.20156e-17	3.07218e-17	3.18507e-17	3.05389e-17	3.04471e-17		46.4									551031		9.5933e+06
High	NIQKEIDRLNEVAK	2xDeamidated [N1; N10]	1	1	1	P0DTC2	P0DTC2 [1178-1191]		0	1671.89
High	TDAVRDPQTLEILDI	1xDeamidated [Q8]	1	1	5	P0DTC2	P0DTC2 [573-587]		0	1699.87	0.01	3.258	0.01	0.01	0.01	1.001	0.01	0.174	0.046	0.057	3.0753e-17	0.975353	3.66248e-17	3.01479e-17	2.97093e-17	0.96216	3.07218e-17	0.518216	0.180058	0.194718		5.32				14.23		29.51	17.27	47.22	2.32242e+06		7.56608e+06				2.14196e+06		405039
High	RFNGIGVTQNVLY		1	1	5	P0DTC2	P0DTC2 [905-917]		0	1480.79	0.271	0.149	0.238	0.281	0.368	0.201	0.4	0.356	0.443	0.431	0.708205	0.194683	0.577225	0.761798	0.743011	0.676504	0.767987	0.750411	0.770036	0.781985	12.52	9.35	13.81	11.63	7.4	26.7	10.88	13.48	4.88	5.05	2.80503e+06	723676	418699	667534	789202	1.02318e+06	563507	1.08126e+06	999254
High	PELDSFKEE		1	1	9	P0DTC2	P0DTC2 [1143-1151]		0	1093.5	0.788	0.861	0.659	0.679	0.715	0.943	1.001	0.01	0.01	0.01	0.963122	0.939961	0.868833	0.913543	0.923483	0.96842	0.974314	3.18507e-17	3.05389e-17	3.04471e-17	11.65	11.77	11.42	37.6	19.2	19.2	17.38				730907	573191	583296	481380	496270	522612	688984	731434
High	IRAAEIRASAN		1	1	25	P0DTC2	P0DTC2 [1013-1023]		0	1171.65	57.259	9.23	20.85	42.855	57.741	27.743	43.766	38.797	38.368	44.074	0.776856	0.496725	0.872022	0.817108	0.794167	0.833787	0.835177	0.812955	0.83211	0.807245	10.92	11.13	23.59	18.17	7.76	14.75	13.77	7.05	9.51	12.8	489169	2.71102e+07	4.36359e+06	1.01994e+07	2.09631e+07	2.82451e+07	1.35712e+07	2.1409e+07	1.82896e+07
High	TQLNRALTG		1	1	20	P0DTC2	P0DTC2 [761-769]		0	973.543	0.744	0.598	0.833	0.691	0.8	0.662	0.693	0.7	0.53	0.521	0.761046	0.933944	0.829409	0.73428	0.639911	0.767246	0.663197	0.774421	0.670989	0.674498	5.46	8.46	8.46	5.36	8.46	9.78	22.26	10.86	4.67	8.42	1.48442e+07	1.14715e+07	8.878e+06	1.23594e+07	1.06458e+07	1.18773e+07	9.82186e+06	1.02836e+07	1.03861e+07
High	QIDRLITGRLQS		1	1	6	P0DTC2	P0DTC2 [992-1003]		0	1399.8	16.01	72.388	90.253	0.01	0.01	0.513	0.01	2.647	0.754	0.742	0.936333	0.347484	0.709123	3.01479e-17	2.97093e-17	0.828669	3.07218e-17	0.992717	0.911611	0.903187	32.46	14.89	14.89			25.16		24.55	13.43	18.52	1.34918e+06	2.39265e+07	9.76646e+07	1.21768e+08			661068		3.57076e+06
High	AYTNSFTRGVYYP		1	1	3	P0DTC2	P0DTC2 [27-39]		0	1538.73	0.019	0.093	0.01	0.032	0.01	0.046	0.01	0.086	0.087	0.096	0.0636765	0.089356	3.66248e-17	0.227433	2.97093e-17	0.214386	3.07218e-17	0.278602	0.326198	0.34073	9.87	22.32		49.18		10.05		9.41	11.12	9.41	3.9104e+06	74291.4	363752		127367		186475		335422
High	LYENQKLI		1	1	28	P0DTC2	P0DTC2 [916-923]		0	1020.57	100	1.853	91.242	100	64.472	39.038	62.585	54.965	65.335	65.957	3.0753e-17	0.933944	0.709123	3.01479e-17	0.775593	0.797624	0.780084	0.799114	0.770981	0.768608	13.82	25.09	13.08	13.69	14.36	16.29	13.92	13.17	13.9	13.76	715753	9.20855e+07	1.24502e+06	6.18866e+07	8.11676e+07	4.7462e+07	3.00966e+07	4.52055e+07	3.75524e+07
High	GKIQDSLSSTAS		1	1	12	P0DTC2	P0DTC2 [932-943]		0	1193.6	30.82	6.88	10.555	35.659	46.946	29.925	49.612	34.056	40.284	38.882	0.843783	0.886134	0.921475	0.834064	0.823759	0.814326	0.817008	0.831648	0.823939	0.826559	31.52	38.42	39.41	31.52	32.35	40.02	40.02	38.06	31.52	31.52	2.40319e+06	7.40673e+07	1.58231e+07	2.5233e+07	8.56963e+07	1.12011e+08	8.89495e+07	1.10116e+08	8.09775e+07
High	KTQSLLIVNNA		1	1	10	P0DTC2	P0DTC2 [113-123]		0	1200.69	0.794	18.11	9.928	1.076	1.183	0.344	1.162	4.103	0.315	0.547	0.776856	0.686238	0.933061	0.787325	0.776523	0.781098	0.772932	0.948902	0.669259	0.768608	10.38	7.73	7.92	17.96	106.37	48.8	18.79	12.64	25.8	43.56	3.39499e+06	2.70316e+06	6.01058e+07	3.33187e+07	3.6546e+06	4.01743e+06	1.16631e+06	4.14403e+06	1.39302e+07
High	FGRDIADTTDA		1	1	11	P0DTC2	P0DTC2 [565-575]		0	1181.54	9.81	0.825	3.131	6.427	2.482	0.997	1.651	1.136	2.102	1.786	0.999672	0.939764	0.900304	0.999868	0.966249	0.982297	0.974314	0.979155	0.962841	0.970823	11.96	13.23	14.18	13.23	11.86	13.23	12.84	26.07	14.52	13.23	1.0516e+06	9.51502e+06	881154	3.12594e+06	6.75868e+06	2.60973e+06	1.09959e+06	1.73596e+06	1.195e+06
High	QPYRVVVLSFELLH		1	1	18	P0DTC2	P0DTC2 [506-519]		0	1699.95	9.249	4.282	12.961	14.613	13.944	9.083	9.887	8.54	12.413	11.139	0.999672	0.963348	0.894135	0.946894	0.971996	0.967742	0.999211	0.994749	0.963963	0.970766	28.4	42.29	28.4	28.4	22.16	28.4	32.22	21.29	28.4	28.4	1.54464e+06	1.42859e+07	6.61486e+06	2.00204e+07	2.25711e+07	2.15389e+07	1.40293e+07	1.47852e+07	1.39737e+07
High	DQLTPTWRVYSTG		1	1	12	P0DTC2	P0DTC2 [627-639]		0	1523.75	100	100	100	100	100	100	100	100	100	100	3.0753e-17	4.08889e-17	3.66248e-17	3.01479e-17	2.97093e-17	3.20156e-17	3.07218e-17	3.18507e-17	3.05389e-17	3.04471e-17												5.57527e+06	3.69993e+07	3.24756e+07	1.73219e+06	1.49399e+06	362300	1.82661e+06	6.94803e+06
High	LGVYYHKNNKSWMES		1	1	2	P0DTC2	P0DTC2 [141-155]		0	1855.88	0.01	0.01	0.01	0.01	0.01	0.01	0.01	0.01	0.01	0.01	3.0753e-17	4.08889e-17	3.66248e-17	3.01479e-17	2.97093e-17	3.20156e-17	3.07218e-17	3.18507e-17	3.05389e-17	3.04471e-17											8.91815e+07
High	IANQFNSAIGKIQ		1	1	3	P0DTC2	P0DTC2 [923-935]		0	1403.76	0.369	3.37	1.201	0.408	0.373	0.435	0.331	0.541	0.307	0.318	0.744125	0.995165	0.839396	0.802264	0.737262	0.814326	0.725168	0.799114	0.703612	0.729314	10.47	16.96	18.54	18.54	18.54	18.54	22.82	16.48	18.78	18.19	3.00077e+06	1.10815e+06	9.60243e+06	3.60447e+06	1.18802e+06	1.09654e+06	1.26635e+06	993000	1.6233e+06
High	YKTPPIKDFGG		1	1	13	P0DTC2	P0DTC2 [789-799]		0	1222.65	71.854	6.625	88.013	34.979	56.617	27.484	64.349	76.974	44.018	54.796	0.754648	0.933944	0.709123	0.836325	0.79681	0.828818	0.779848	0.772887	0.811507	0.792286	7.67	8.74	7.38	29.22	7.67	8.34	5.31	7.67	10.16	7.29	1.03446e+06	7.60532e+07	6.78323e+06	9.09921e+07	3.61845e+07	6.03875e+07	2.84315e+07	6.89526e+07	8.02253e+07
High	TQQLIRAAE		1	1	38	P0DTC2	P0DTC2 [1009-1017]		0	1029.57	1.107	0.683	1.04	1.204	1.161	1.039	0.905	0.812	0.744	0.721	0.800016	0.938173	0.836577	0.802264	0.720489	0.807594	0.718188	0.787396	0.733177	0.729314	5.49	11.77	13.77	5.7	4.72	6.17	22.63	11.75	3.92	5.49	1.24189e+07	1.36199e+07	8.4839e+06	1.29214e+07	1.49483e+07	1.4074e+07	1.29042e+07	1.12401e+07	9.73444e+06
High	TDAVRDPQTLEIL		1	1	5	P0DTC2	P0DTC2 [573-585]		0	1470.78	0.01	0.509	0.01	0.01	0.01	0.01	0.01	0.01	0.01	0.01	3.0753e-17	0.742577	3.66248e-17	3.01479e-17	2.97093e-17	3.20156e-17	3.07218e-17	3.18507e-17	3.05389e-17	3.04471e-17		11.19									3.63373e+06		1.85961e+06
High	FNGLTVLPPLLTD		1	1	8	P0DTC2	P0DTC2 [855-867]		0	1399.78	9.419	15.79	25.413	3.073	10.255	27.357	15.416	28.495	22.099	26.837	0.969754	0.896742	0.872022	0.849348	0.941326	0.829272	0.956956	0.840794	0.914261	0.870736	54.7	37.39	34.7	50.89	50.9	68.79	45.7	31.19	34.7	34.7	585273	7.54641e+06	9.37798e+06	1.48733e+07	1.75968e+06	6.59457e+06	2.34404e+07	9.02245e+06	1.66775e+07
High	DPQTLEILDI		1	1	24	P0DTC2	P0DTC2 [578-587]		0	1156.61	100	7.785	100	100	100	97.879	100	100	100	100	3.0753e-17	0.45908	3.66248e-17	3.01479e-17	2.97093e-17	0.678658	3.07218e-17	3.18507e-17	3.05389e-17	3.04471e-17	10.9	15.23	22.54	21.24	21.37	10.15	19.13	11.39	10.9	10.9	399508	1.68878e+08	3.11001e+06	1.47814e+08	1.45328e+08	1.80213e+08	3.7139e+07	1.86447e+08	1.68223e+08
High	SVLNDILSR		1	1	42	P0DTC2	P0DTC2 [975-983]		0	1016.57	78.078	2.245	29.634	88.94	65.508	17.061	66.242	36.736	97.672	88.516	0.745404	0.96862	0.829409	0.722681	0.77445	0.888157	0.775972	0.817522	0.722613	0.729314	14.76	7.62	15.09	10.07	25.33	20.78	20.18	7.13	16.54	10.03	2.38665e+06	1.80009e+08	5.31169e+06	7.34596e+07	2.12269e+08	1.56344e+08	4.07183e+07	1.58097e+08	8.7677e+07
High	HADQLTPTWRVYSTG	1xDeamidated [Q4]	1	1	2	P0DTC2	P0DTC2 [625-639]		0	1732.83	0.095	0.28	0.154	0.095	0.124	0.208	0.141	0.208	0.14	0.141	0.434049	0.454205	0.445253	0.418157	0.501028	0.623447	0.440188	0.605078	0.484133	0.47522	55.7	36.29	52.8	19.34	52.65	38.38	77.4	55.42	34.82	51.1	2.35571e+06	185365	612152	309649	201387	214706	420842	185450	357270
High	KIQDSLSSTAS		1	1	27	P0DTC2	P0DTC2 [933-943]		0	1136.58	4.067	0.852	1.949	11.426	5.351	2.106	3.363	1.716	3.197	2.783	0.887236	0.930808	0.919845	0.973276	0.883664	0.928852	0.880628	0.905377	0.871596	0.889358	7.26	8.85	16.61	7.38	12.81	8.87	10.15	8.76	13.56	8.37	2.07244e+06	8.42786e+06	1.74554e+06	4.03983e+06	2.33616e+07	1.10893e+07	4.49992e+06	6.96961e+06	3.54701e+06
High	QFGRDIADTTDA		1	1	11	P0DTC2	P0DTC2 [564-575]		0	1309.6	0.715	1.197	0.362	31.828	0.337	0.01	0.321	8.21	16.403	14.171	0.944493	0.998528	0.776772	0.846573	0.746788	3.20156e-17	0.752086	0.972849	0.953992	0.970823	9.56	9.95	12.5	14.85	3.5		12.8	10.18	6.24	4.02	812336	548990	935630	294341	2.67228e+07	280193		250945	6.66906e+06
High	SVTTEILPVSM		1	1	5	P0DTC2	P0DTC2 [721-731]		0	1176.62	2.116	71.828	13.729	6.599	19.847	72.361	24.789	41.597	19.536	22.737	0.9115	0.34925	0.851198	0.785393	0.945583	0.728185	0.916059	0.807929	0.916937	0.899632	70.63	55.45	55.45	74.8	82.65	58.61	55.45	55.45	55.45	55.45	499296	1.05628e+06	3.58633e+07	6.8548e+06	2.98786e+06	9.90945e+06	3.61297e+07	1.2377e+07	2.07691e+07
High	PPAYTNSFTRG		1	1	48	P0DTC2	P0DTC2 [25-35]		0	1210.59	0.89	3.091	0.611	1.165	1.012	1.042	0.813	1.214	0.958	0.912	0.972048	0.930808	0.848542	0.987659	0.971598	0.99083	0.935087	0.976798	0.954519	0.944988	17.23	24.02	27.25	19.53	17.23	15.44	17.23	15.86	18.08	22.35	1.23289e+06	1.09697e+06	3.5946e+06	710760	1.43628e+06	1.24248e+06	1.28486e+06	1.00203e+06	1.49682e+06
High	SVTTEILPVSMTK		1	1	6	P0DTC2	P0DTC2 [721-733]		0	1405.76	0.626	1.109	0.673	0.01	0.01	0.01	0.01	0.01	0.01	0.01	0.917675	0.974705	0.878329	3.01479e-17	2.97093e-17	3.20156e-17	3.07218e-17	3.18507e-17	3.05389e-17	3.04471e-17	21.91	22.2	33.73								1.00112e+06	555827	1.10983e+06	673498
High	FNATRFASVY		1	1	3	P0DTC2	P0DTC2 [342-351]		0	1175.58	0.178	11.184	1.693	0.278	0.313	0.319	0.302	0.64	0.819	0.807	0.627127	0.811336	0.867025	0.746928	0.742763	0.770844	0.717501	0.8094	0.836846	0.846176	15.67	7.69	33.3	32.32	12.96	21.27	24.84	27.27	12.92	7.31	2.43866e+06	460582	2.72731e+07	4.80654e+06	649161	763139	793772	737282	1.81932e+06
High	GAGAALQIPFAMQMA	1xOxidation [M]	1	1	9	P0DTC2	P0DTC2 [889-903]		0	1492.73	0.01	0.918	0.01	0.01	0.019	0.244	0.024	0.08	0.01	0.011	3.0753e-17	0.948673	3.66248e-17	3.01479e-17	0.0521606	0.59054	0.0862962	0.3219	3.05389e-17	0.0605928		35.65			97.34	43.71	35.65	35.65		56.25	4.83033e+07		4.43535e+07			915702	1.13103e+07	1.16179e+06	3.8815e+06
High	TLADAGFIKQ		1	1	26	P0DTC2	P0DTC2 [827-836]		0	1063.58	100	100	100	100	100	100	100	100	100	100	3.0753e-17	4.08889e-17	3.66248e-17	3.01479e-17	2.97093e-17	3.20156e-17	3.07218e-17	3.18507e-17	3.05389e-17	3.04471e-17												1.12592e+07	4.26987e+06	7.10759e+06	9.99651e+06	1.1933e+07	1.20975e+07	1.21782e+07	1.24881e+07
High	MSLGAENSVAYSNNS		1	1	1	P0DTC2	P0DTC2 [697-711]		0	1543.67	0.049	0.064	0.01	0.01	0.01	0.01	0.01	0.011	0.01	0.01	0.23823	0.45908	3.66248e-17	3.01479e-17	2.97093e-17	3.20156e-17	3.07218e-17	0.0802617	0.0592828	3.04471e-17	98.11	59.49			39.97	49.21		49.49	49.71	49.7	1.62941e+07	801171	948521			141628	130484		180126
High	IYSKHTPINLVRD		1	1	3	P0DTC2	P0DTC2 [203-215]		0	1555.86	2.156	17.442	12.129	0.27	0.403	0.477	0.355	0.825	0.207	0.277	0.774692	0.697539	0.900304	0.758807	0.753637	0.827934	0.74304	0.81783	0.662266	0.694522	69.55	20.28	28.82	107.02	89.63	53.26	37.71	21.55	33.74	15.8	2.74883e+06	8.97029e+06	4.79449e+07	3.55786e+07	741458	1.10839e+06	1.31018e+06	1.2207e+06	2.2666e+06
High	TYVTQQLIRA		1	1	36	P0DTC2	P0DTC2 [1006-1015]		0	1192.67	0.864	100	13.087	1.437	4.151	1.267	5.36	13.771	1.538	2.274	0.875514	4.08889e-17	0.893137	0.906877	0.84354	0.915658	0.922547	0.939608	0.906788	0.87535	29.86	11.8	26.86	67.36	91.44	57.22	25.15	20.33	23.85	26.95	2.33891e+06	2.02015e+06	3.65277e+08	3.09108e+07	3.36214e+06	9.708e+06	2.9645e+06	1.25367e+07	3.09944e+07
High	KFNGLTVLPP		1	1	64	P0DTC2	P0DTC2 [854-863]		0	1085.64	0.698	62.085	8.762	3.559	4.843	4.838	4.892	15.794	3.724	5.457	0.941988	0.381191	0.951198	0.890214	0.91692	0.896791	0.934004	0.938496	0.885854	0.927784	35.1	68.87	26.72	88.06	78.49	26.59	26.59	25.99	24.31	26.59	820565	572697	5.0945e+07	7.18984e+06	2.92062e+06	3.97438e+06	4.40131e+06	4.55156e+06	1.4628e+07
High	APGQTGKIA		1	1	19	P0DTC2	P0DTC2 [411-419]		0	842.473	100	1.158	39.598	100	100	100	100	51.013	100	100	3.0753e-17	0.975347	0.492367	3.01479e-17	2.97093e-17	3.20156e-17	3.07218e-17	0.749757	3.05389e-17	3.04471e-17	18.04	20.79	11.01	1.89	22	8.15	22	19.16	13.37	11.42	153238	2.85065e+07	176920	5.61738e+06	6.99231e+07	3.38587e+07	1.71754e+07	1.89391e+07	7.54189e+06
High	GVLTESNKKF		1	1	90	P0DTC2	P0DTC2 [550-559]		0	1122.62	100	5.654	94.348	100	100	86.388	100	100	100	100	3.0753e-17	0.939961	0.709123	3.01479e-17	2.97093e-17	0.709405	3.07218e-17	3.18507e-17	3.05389e-17	3.04471e-17	6.92	10.02	11.69	16.31	23.21	15.8	12.6	10.3	10.27	9.41	2.16388e+06	4.66624e+08	1.18873e+07	2.04158e+08	4.05257e+08	3.90862e+08	1.86934e+08	3.33332e+08	2.33632e+08
High	KYEQYIK		1	1	6	P0DTC2	P0DTC2 [1205-1211]		0	971.52	0.872	0.578	1.002	0.971	0.678	0.683	0.464	0.523	0.423	0.447	0.778314	0.810543	0.821869	0.781313	0.750524	0.780181	0.749855	0.75274	0.721199	0.729314	5.24	18.77	15.81	8.28	3.73	10.09	7.56	10.6	9.37	12.6	3.65941e+06	3.19267e+06	2.11398e+06	3.66851e+06	3.55257e+06	2.48259e+06	2.49992e+06	1.69828e+06	1.91439e+06
High	PRRARSVASQSIIAY		1	1	2	P0DTC2	P0DTC2 [681-695]		0	1674.94	0.01	0.043	0.032	0.01	0.01	0.01	0.01	0.01	0.01	0.01	3.0753e-17	0.36979	0.254704	3.01479e-17	2.97093e-17	3.20156e-17	3.07218e-17	3.18507e-17	3.05389e-17	3.04471e-17	22.81	18.83	9.77	94.79	37.41	29.6	7.84	5.25	16.86	30.92	4.28157e+08	4.0035e+06	1.84497e+07	1.41694e+07	2.78982e+06	1.67686e+06	1.37007e+06	1.35669e+06	1.21206e+06
High	NPVLPFNDGVY		1	1	42	P0DTC2	P0DTC2 [81-91]		0	1234.61	100	8.283	80.52	100	100	19.554	100	100	100	100	3.0753e-17	0.939961	0.723987	3.01479e-17	2.97093e-17	0.876457	3.07218e-17	3.18507e-17	3.05389e-17	3.04471e-17	6.03	4.16	2.19	1.59	2	7.62	4.51	12.38	6.26	1.98	991891	1.53311e+08	8.2158e+06	7.9184e+07	1.36359e+08	1.07719e+08	1.93951e+07	1.27007e+08	1.0431e+08
High	LTESNKKFLPFQ		1	1	17	P0DTC2	P0DTC2 [552-563]		0	1451.79	0.881	1.11	0.945	1.105	1.012	0.969	1.162	1.177	1.439	1.355	0.975418	0.980409	0.964417	0.98914	0.974255	0.977842	0.989891	0.994749	0.988661	0.98527	6.74	6.42	14.22	8.67	21.17	6.42	13.49	13.23	12.98	9.52	889581	783304	987449	840236	996973	1.02916e+06	827271	1.08054e+06	1.09349e+06
High	KQLSSNFGAISS		1	1	19	P0DTC2	P0DTC2 [964-975]		0	1238.64	4.027	1.431	4.699	1.882	3.079	1.873	2.8	4.14	2.197	2.596	0.961297	0.981691	0.996614	0.851346	0.865362	0.876902	0.862975	0.950453	0.858808	0.881954	4.79	15.8	4.87	4.63	33.19	4.62	3.21	4.56	5.66	4.59	7.26468e+06	2.9258e+07	1.03986e+07	3.36118e+07	1.36721e+07	2.23661e+07	1.37262e+07	2.02843e+07	3.00754e+07
High	RSVASQSIIAY		1	1	3	P0DTC2	P0DTC2 [685-695]		0	1194.65	0.01	8.681	0.566	0.182	0.01	0.263	0.103	0.107	0.126	0.132	3.0753e-17	0.858438	0.754033	0.496383	2.97093e-17	0.594812	0.349743	0.311695	0.383774	0.406177		17.72	12.72	299.09		159.83	36.84	24.74	7.62	6.52	4.62485e+06		3.91088e+07	2.66674e+06	864104		1.25116e+06	489670	494449
High	LMSFPQSAPHGVVFL	1xOxidation [M2]	1	1	12	P0DTC2	P0DTC2 [1049-1063]		0	1645.84	0.01	0.01	0.01	0.01	0.01	0.01	0.01	0.01	0.01	0.01	3.0753e-17	4.08889e-17	3.66248e-17	3.01479e-17	2.97093e-17	3.20156e-17	3.07218e-17	3.18507e-17	3.05389e-17	3.04471e-17											2.70994e+07
High	SLGAENSVAYSNNS		1	1	3	P0DTC2	P0DTC2 [698-711]		0	1412.63	11.603	23.213	19.075	7.159	12.962	16.949	14.319	17.154	9.963	9.762	0.969198	0.625711	0.850778	0.996251	0.975198	0.889321	0.973314	0.911181	0.982186	0.975711	5.03	18.13	4.87	4.87	18.16	11.2	12.29	7.15	2.4	4.87	2.21463e+06	2.57132e+07	5.1408e+07	4.22448e+07	1.58556e+07	2.87065e+07	3.75363e+07	3.1711e+07	3.79897e+07
High	NFRVQPTESIVRFPN	1xDeamidated [N/Q]	1	1	3	P0DTC2	P0DTC2 [317-331]		0	1804.93	0.012	0.306	0.079	0.01	0.01	0.022	0.01	0.014	0.01	0.01	0.0888346	0.853176	0.392348	3.01479e-17	2.97093e-17	0.14344	3.07218e-17	0.0965775	3.05389e-17	3.04471e-17	28.4	11.93	11.07			40.45		8.84			1.74096e+07	198818	5.22656e+06	1.36919e+06			376071		241166
High	NVYADSFVIR		1	1	84	P0DTC2	P0DTC2 [394-403]		0	1183.61	100	18.072	65.482	80.224	100	71.621	100	100	100	100	3.0753e-17	0.686238	0.756026	0.741204	2.97093e-17	0.730809	3.07218e-17	3.18507e-17	3.05389e-17	3.04471e-17	7.22	10.07	16.17	20.37	7.59	16.17	7.59	16.78	9.91	8.05	1.04887e+06	1.32143e+08	1.87234e+07	7.21196e+07	8.41453e+07	1.478e+08	7.55609e+07	1.77138e+08	2.08348e+08
High	SNLLLQYGSF		1	1	1	P0DTC2	P0DTC2 [750-759]		0	1141.59	0.2	3.029	0.28	0.286	0.427	0.412	0.321	0.611	0.367	0.473	0.691511	0.974705	0.670817	0.774699	0.774533	0.809044	0.749855	0.807929	0.773709	0.805983	7.21	7.21	21.56	22.16	7.61	15.01	8.59	9.57	8.23	21.08	2.60771e+06	503904	7.89772e+06	728965	745170	1.11318e+06	1.07392e+06	814263	1.54105e+06
High	PFLMDLEGKQ		1	1	8	P0DTC2	P0DTC2 [174-183]		0	1177.59	1.169	1.388	1.345	1.605	1.464	1.51	1.435	1.404	1.379	1.37	0.691511	0.980409	0.796862	0.834064	0.750524	0.854495	0.772932	0.816438	0.804205	0.805983	8.94	11.6	22.79	8.94	8.94	10.31	6.22	9.51	10.9	11.35	6.72507e+06	7.86458e+06	9.15269e+06	9.08516e+06	1.07912e+07	9.84797e+06	9.52787e+06	9.84157e+06	9.78558e+06
High	YPDKVFRSSV		1	1	200	P0DTC2	P0DTC2 [38-47]		0	1197.63	100	100	100	100	100	100	100	100	100	100	3.0753e-17	4.08889e-17	3.66248e-17	3.01479e-17	2.97093e-17	3.20156e-17	3.07218e-17	3.18507e-17	3.05389e-17	3.04471e-17	6.09	28.29	35.36	19.12	18.19	16.01	23.59	6.95	1.82	10.46	439669	2.5956e+08	1.83784e+08	2.36133e+08	2.41681e+08	2.40319e+08	2.47083e+08	2.3229e+08	2.1213e+08
High	TPINLVRDL		1	1	21	P0DTC2	P0DTC2 [208-216]		0	1040.61	100	100	100	100	100	100	100	100	100	100	3.0753e-17	4.08889e-17	3.66248e-17	3.01479e-17	2.97093e-17	3.20156e-17	3.07218e-17	3.18507e-17	3.05389e-17	3.04471e-17												6.72946e+06	6.95136e+06	5.81612e+06	6.52651e+06	6.09858e+06	5.97855e+06	6.09469e+06	6.13805e+06
High	PQSAPHGVVFLHVTY	1xDeamidated [Q2]	1	1	1	P0DTC2	P0DTC2 [1053-1067]		0	1652.84
High	YENQKLIANQFNSAI	1xDeamidated [Q/N]	1	1	6	P0DTC2	P0DTC2 [917-931]		0	1753.88	0.051	0.059	0.064	0.025	0.03	0.044	0.02	0.01	0.024	0.024	0.142995	0.0561688	0.128263	0.151826	0.0989593	0.17739	0.0778427	3.18507e-17	0.101312	0.107599	16.19	25.9	6.86	52.32	124.18	14.13	38.32		36.52	15.2	4.94735e+06	250829	291675	317271	122712	147515	213693	97672
High	FQPTNGVGYQPYRVV	1xDeamidated [Q/N]	1	1	10	P0DTC2	P0DTC2 [497-511]		0	1725.86	0.01	0.047	0.014	0.01	0.014	0.01	0.017	0.019	0.017	0.014	3.0753e-17	0.384988	0.0105053	3.01479e-17	0.0087419	3.20156e-17	0.0198233	0.046489	0.0393084	0.0197775		47.61	9.34		14.99		8	11.57	16.64	25.46	1.34049e+07		627449	198469		185738		226177	262071
High	FLLKYNENGTITD		1	1	10	P0DTC2	P0DTC2 [275-287]		0	1527.77	70.197	16.56	43.75	81.766	79.755	25.285	100	100	100	100	0.756765	0.680807	0.800338	0.735921	0.746788	0.876457	3.07218e-17	3.18507e-17	3.05389e-17	3.04471e-17	22.75	4.57	20.36	12.1	11.38	11.41	5.79	17.1	16.89	4.71	428232	3.00607e+07	6.92091e+06	2.0651e+07	3.50147e+07	3.41535e+07	1.08277e+07	4.72864e+07	4.32515e+07
High	TWRVYSTGSNVF	1xDeamidated [N10]	1	1	2	P0DTC2	P0DTC2 [632-643]		0	1417.67	0.01	0.789	0.049	0.01	0.01	0.134	0.094	0.14	0.133	0.01	3.0753e-17	0.933944	0.0971405	3.01479e-17	2.97093e-17	0.322329	0.322167	0.407424	0.429968	3.04471e-17		32.56	70.32			79.07	78.09	49.7	76.22		945156		746117	38602.8			82516.9	71245.6	127011
High	EILPVSMTKTS		1	1	36	P0DTC2	P0DTC2 [725-735]		0	1205.64	100	100	100	16.618	40.661	92.85	47.28	88.706	19.213	31.143	3.0753e-17	4.08889e-17	3.66248e-17	0.781313	0.848159	0.689428	0.826283	0.756343	0.871255	0.865164	55.75	55.75	55.33	71.4	82.2	55.75	53.71	55.75	55.75	52.72	424016	8.8633e+07	4.45947e+07	6.64309e+07	5.72335e+06	1.7241e+07	3.93701e+07	2.04895e+07	3.76129e+07
High	RALTGIAVEQD		1	1	11	P0DTC2	P0DTC2 [765-775]		0	1172.63	14.592	0.966	4.561	13.18	10.988	7.858	8.878	4.535	9.09	7.758	0.944493	0.939961	0.994394	0.95733	0.996552	0.982226	0.989907	0.957178	0.991175	0.997895	14.75	14.23	13.89	10.14	5.85	8.54	12.71	17.47	5.65	9.09	7.11824e+06	1.00745e+08	6.52497e+06	2.94235e+07	8.74027e+07	7.8213e+07	5.59322e+07	5.77769e+07	3.09598e+07
High	RFDNPVLPFNDGVY		1	1	4	P0DTC2	P0DTC2 [78-91]		0	1652.81	0.01	33.203	5.389	0.387	0.545	31.676	0.667	2.882	0.528	0.784	3.0753e-17	0.535387	0.933731	0.802264	0.866556	0.809044	0.888381	0.925774	0.837098	0.891576		22.14	16.58	32.54	11.69	14.47	16.07	14.5	10.84	10.84	1724128		5.72457e+07	9.29102e+06	667212	903361	5.46129e+07	1.14971e+06	4.96885e+06
High	IYSKHTPIN		1	1	15	P0DTC2	P0DTC2 [203-211]		0	1072.58	100	1.221	22.594	100	100	100	100	53.949	100	95.562	3.0753e-17	0.986255	0.682723	3.01479e-17	2.97093e-17	3.20156e-17	3.07218e-17	0.797021	3.05389e-17	0.717862	10.1	15.86	18.65	11.86	28.11	24.08	6.27	33.06	16.15	9.86	218520	2.40639e+07	257306	5.3259e+06	6.15289e+07	3.28626e+07	7.20745e+07	2.12252e+07	1.1304e+07
High	TTDAVRDPQTLE	1xDeamidated [Q9]	1	1	16	P0DTC2	P0DTC2 [572-583]		0	1346.64	100	100	100	100	100	100	100	100	100	100	3.0753e-17	4.08889e-17	3.66248e-17	3.01479e-17	2.97093e-17	3.20156e-17	3.07218e-17	3.18507e-17	3.05389e-17	3.04471e-17												3.35785e+06	2.7141e+06	2.18845e+06	2.51865e+06	2.64509e+06	2.63283e+06	3.83333e+06	7.69647e+06
High	KVTLADAG		1	1	25	P0DTC2	P0DTC2 [825-832]		0	774.436	1.061	0.546	1.054	1.027	0.98	0.713	0.742	0.641	0.617	0.57	0.796658	0.905788	0.8374	0.785955	0.680563	0.777203	0.675824	0.751617	0.708828	0.642747	2.96	13.77	11.72	3.53	12.6	11.21	12.6	2.73	5.51	10.71	9.55982e+06	1.01428e+07	5.22259e+06	1.00742e+07	9.9469e+06	9.95073e+06	7.27333e+06	7.68663e+06	6.17567e+06
High	HWFVTQRNFYE		1	1	23	P0DTC2	P0DTC2 [1101-1111]		0	1526.72	100	100	100	100	100	100	100	100	100	100	3.0753e-17	4.08889e-17	3.66248e-17	3.01479e-17	2.97093e-17	3.20156e-17	3.07218e-17	3.18507e-17	3.05389e-17	3.04471e-17												1.17838e+07	3.93376e+07	2.909e+07	2.82607e+06	3.87224e+06	1.62173e+06	4.72546e+06	1.37275e+07
High	DRLITGRLQS		1	1	5	P0DTC2	P0DTC2 [994-1003]		0	1158.66	100	45.426	99.39	19.505	72.051	5.343	62.613	98.999	41.15	53.518	3.0753e-17	0.456782	0.705142	0.929696	0.763392	0.767246	0.780084	0.739857	0.822741	0.794808	5.79	12.6	18.09	19.47	39.88	22.41	19.47	8.45	11.16	7.87	570678	8.60485e+07	2.37198e+07	5.06871e+07	1.04577e+07	4.11178e+07	3.04926e+06	3.23378e+07	5.46493e+07
High	YVTQQLIRAAEIR		1	1	23	P0DTC2	P0DTC2 [1007-1019]		0	1560.89	2.798	3.999	2.756	0.369	1.171	0.657	1.292	2.079	0.744	1.146	0.917675	0.939961	0.946368	0.602416	0.722182	0.767246	0.768834	0.853838	0.733177	0.794808	10.33	10.13	24.61	50.8	64.37	38.25	24.9	22.57	24.61	24.61	2.326e+07	6.68682e+07	9.34855e+07	7.33339e+07	8.58368e+06	2.7236e+07	1.52875e+07	3.006e+07	5.57591e+07
High	YTSALLAGTITSGWT		1	1	5	P0DTC2	P0DTC2 [873-887]		0	1541.78	0.115	0.01	0.025	0.053	0.01	0.035	0.01	0.01	0.01	0.01	0.384684	4.08889e-17	0.213357	0.229979	2.97093e-17	0.195974	3.07218e-17	3.18507e-17	3.05389e-17	3.04471e-17	81.92		90.46	66.8	121.69	50.12					2.37739e+07	2.38721e+06		756792	862752	188585	767254
High	FLHVTYVPAQ		1	1	23	P0DTC2	P0DTC2 [1062-1071]		0	1174.63	8.433	2.613	4.202	20.685	16.319	8.67	18.229	11.485	19.108	19.312	0.969754	0.920385	0.902785	0.900089	0.969075	0.978323	0.944726	0.979155	0.911525	0.90124	8.5	4.03	37.2	20.81	28.98	20.93	14.59	24.62	16.93	10.75	776476	6.84604e+06	2.06116e+06	4.08089e+06	1.81104e+07	1.51479e+07	7.54844e+06	1.53738e+07	1.03984e+07
High	NFSQILPDPSK		1	1	15	P0DTC2	P0DTC2 [801-811]		0	1245.65	1.965	1.281	1.006	5.947	2.662	1.191	1.973	1.445	2.467	2.193	0.941988	0.981691	0.978459	0.933644	0.927586	0.999833	0.937171	0.991056	0.916937	0.916347	7.37	5.87	14.16	5.66	5.99	6	8.95	8.3	14.54	8.3	835961	1.65281e+06	1.08754e+06	841327	5.06477e+06	2.22499e+06	995649	1.64919e+06	1.20805e+06
High	KKFLPFQ		1	1	46	P0DTC2	P0DTC2 [557-563]		0	907.54	1.219	0.937	0.926	1.278	0.906	0.879	0.817	0.822	0.823	0.837	0.81242	0.948673	0.829409	0.810836	0.668536	0.794321	0.696507	0.787396	0.750409	0.75171	12.09	7	13.55	7.46	16.62	12.53	18.07	5.97	5.35	14.99	10377484	1.16223e+07	9.33634e+06	8.80473e+06	1.32665e+07	8.4586e+06	8.43053e+06	7.56086e+06	8.53119e+06
High	VFNATRFASVYA		1	1	2	P0DTC2	P0DTC2 [341-352]		0	1345.69	0.01	0.043	0.01	0.01	0.01	0.01	0.01	0.01	0.01	0.01	3.0753e-17	0.36979	3.66248e-17	3.01479e-17	2.97093e-17	3.20156e-17	3.07218e-17	3.18507e-17	3.05389e-17	3.04471e-17		10.22									17176576		741420
High	KTQSLLIVNNATNV		1	1	2	P0DTC2	P0DTC2 [113-126]		0	1514.85	0.065	0.01	0.01	0.01	0.01	0.01	0.01	0.01	0.01	0.01	0.310913	4.08889e-17	3.66248e-17	3.01479e-17	2.97093e-17	3.20156e-17	3.07218e-17	3.18507e-17	3.05389e-17	3.04471e-17	18.27										2.78282e+06	180932
High	SNLKPFERD		1	1	37	P0DTC2	P0DTC2 [459-467]		0	1105.56	36.984	2.32	7.605	68.638	63.265	85.236	53.246	30.247	62.101	50.927	0.824366	0.948673	0.971292	0.762993	0.776866	0.710407	0.80713	0.836165	0.774768	0.796065	32.89	28.75	25.12	23.67	39.3	15.67	24.4	26.97	25.97	15.26	1.6351e+06	5.24577e+07	3.40837e+06	1.15139e+07	1.05702e+08	7.60256e+07	1.39369e+08	8.7062e+07	4.74937e+07
High	SFKEELDKY		1	1	3	P0DTC2	P0DTC2 [1147-1155]		0	1158.57	1.081	1.127	1.05	1.4	1.241	1.344	1.156	1.332	1.359	1.294	0.905899	0.947821	0.875365	0.938877	0.918514	0.952149	0.918694	0.902078	0.897433	0.899632	2.57	4.17	6	11.72	2.71	4.29	4.69	2.19	1.84	1.81	2.19096e+06	2.36888e+06	2.45426e+06	2.2997e+06	3.0682e+06	2.66924e+06	2.94565e+06	2.53239e+06	2.91752e+06
High	TPGDSSSGWT		1	1	23	P0DTC2	P0DTC2 [250-259]		0	994.411	100	3.547	40.471	100	100	75.365	100	86.325	100	100	3.0753e-17	0.633228	0.783086	3.01479e-17	2.97093e-17	0.722335	3.07218e-17	0.758245	3.05389e-17	3.04471e-17	31.29	35.17	19.87	25.12	35.77	23.3	29.89	35.47	14.67	14.03	212072	3.91837e+07	633803	8.20908e+06	4.48791e+07	3.46761e+07	1.48784e+07	3.01151e+07	1.54589e+07
High	NYKLPDDFTG		1	1	28	P0DTC2	P0DTC2 [422-431]		0	1169.55	100	4.481	97.778	100	100	10.234	100	63.909	100	100	3.0753e-17	0.695922	0.708093	3.01479e-17	2.97093e-17	0.794321	3.07218e-17	0.788638	3.05389e-17	3.04471e-17	29.77	29.77	29.77	29.77	35.2	29.77	29.77	29.77	29.77	29.77	492484	8.85647e+07	2.20676e+06	4.81541e+07	6.64958e+07	5.88708e+07	5.04e+06	5.23608e+07	3.14743e+07
High	TEILPVSMTKTS		1	1	35	P0DTC2	P0DTC2 [724-735]		0	1306.69	100	100	100	11.592	26.075	100	22.138	53.453	12.328	17.237	3.0753e-17	4.08889e-17	3.66248e-17	0.890563	0.91692	3.20156e-17	0.922547	0.799114	0.932635	0.944988	42.48	41.72	41.02	39.77	54.82	43.67	37.09	42.58	47.91	45.7	596715	1.15344e+08	1.98997e+08	1.22172e+08	6.15408e+06	1.55593e+07	8.09204e+07	1.75996e+07	3.20312e+07
High	KYEQYIKW		1	1	1	P0DTC2	P0DTC2 [1205-1212]		0	1157.6	0.01	0.253	0.01	0.01	0.01	0.01	0.01	0.01	0.01	0.01	3.0753e-17	0.452851	3.66248e-17	3.01479e-17	2.97093e-17	3.20156e-17	3.07218e-17	3.18507e-17	3.05389e-17	3.04471e-17		26.15									4.72047e+06		1.08555e+06
High	NESLIDLQEL		1	1	24	P0DTC2	P0DTC2 [1194-1203]		0	1173.6	56.817	29.109	100	100	100	100	100	100	100	100	0.786198	0.585072	3.66248e-17	3.01479e-17	2.97093e-17	3.20156e-17	3.07218e-17	3.18507e-17	3.05389e-17	3.04471e-17	18.74	11.48	27.8	11.48	10.65	4.16	11.53	10.65	13.46	5.57	270109	1.53466e+07	7.9291e+06	3.65576e+07	3.37304e+07	5.0968e+07	5.10496e+07	6.35098e+07	7.16367e+07
High	IEDLLFNKVTLA		1	1	3	P0DTC2	P0DTC2 [818-829]		0	1375.78		100				100	100	100	100	100		4.08889e-17				3.20156e-17	3.07218e-17	3.18507e-17	3.05389e-17	3.04471e-17													9.3517e+06				525098	725419	1.71475e+06
High	LDKVEAEV		1	1	5	P0DTC2	P0DTC2 [984-991]		0	902.483	42.411	0.83	14.038	30.238	21.159	2.903	14.717	7.349	14.973	11.832	0.808787	0.933944	0.881161	0.851346	0.936525	0.999833	0.969873	0.975376	0.938563	0.962974	3.13	15.98	16.81	4.03	5.03	14.2	13.45	20.07	6.42	10.95	1410102	6.00391e+07	1.16516e+06	1.97949e+07	4.35561e+07	2.98357e+07	4.32873e+06	2.07528e+07	1.03631e+07
High	DSFKEELDKYFK		1	1	1	P0DTC2	P0DTC2 [1146-1157]		0	1548.76	100	100	100	100	100	100	100	100	100	100	3.0753e-17	4.08889e-17	3.66248e-17	3.01479e-17	2.97093e-17	3.20156e-17	3.07218e-17	3.18507e-17	3.05389e-17	3.04471e-17												1.22702e+06	1.17362e+06	1.19934e+06	1.24804e+06	1.28749e+06	1.26328e+06	1.45698e+06	1.31728e+06
High	RQIAPGQTGKIA		1	1	7	P0DTC2	P0DTC2 [408-419]		0	1239.72	8.754	7.286	16.123	6.639	9.907	3.562	7.773	9.345	5.464	6.697	0.996069	0.923605	0.933731	0.986631	0.982055	0.852625	0.974314	0.991056	0.950041	0.98144	15.76	12.58	19.37	29.76	12.58	25.49	15.76	10.7	10.55	10.74	940757	8.19515e+06	6.88655e+06	1.5168e+07	6.24579e+06	9.14655e+06	3.35092e+06	6.59711e+06	8.84884e+06
High	RTQLPPAYTNS		1	1	52	P0DTC2	P0DTC2 [21-31]		0	1247.64	5.991	1.728	9.99	3.284	5.415	11.648	4.202	6.431	2.643	3.223	0.95614	0.948673	0.973867	0.89942	0.945583	0.974166	0.916059	0.957178	0.91358	0.889358	2.7	4.32	19.25	10.47	41.19	8.88	8.73	3.99	6.55	4.35	850224	5.09381e+06	1.46924e+06	8.49359e+06	2.79209e+06	4.60364e+06	9.90352e+06	3.57273e+06	5.46812e+06
High	IAWNSNNLDSKVG		1	1	5	P0DTC2	P0DTC2 [434-446]		0	1417.71	100	100	100	100	100	100	100	100	100	100	3.0753e-17	4.08889e-17	3.66248e-17	3.01479e-17	2.97093e-17	3.20156e-17	3.07218e-17	3.18507e-17	3.05389e-17	3.04471e-17												1.01782e+06	7.88717e+06	4.89199e+06	360501	976004	4.06436e+06	1.07745e+06	2.91399e+06
High	KKFLPFQQ		1	1	15	P0DTC2	P0DTC2 [557-564]		0	1035.6	0.766	0.935	0.888	0.685	0.781	0.644	0.704	0.807	0.695	0.685	0.518491	0.886134	0.682343	0.48255	0.492939	0.666016	0.513187	0.660942	0.512867	0.501398	5.57	1.8	18.07	15.72	3.2	14.55	7.95	10.43	17.53	11.61	6.20622e+06	4.84149e+06	5.84604e+06	6.24653e+06	4.44366e+06	4.89386e+06	4.36915e+06	4.59456e+06	5.14258e+06
High	VFLHVTYVPAQ		1	1	32	P0DTC2	P0DTC2 [1061-1071]		0	1273.69	1.724	0.867	0.926	2.877	2.541	1.557	2.764	2.024	3.463	3.197	0.773809	0.886134	0.819446	0.838477	0.763392	0.807845	0.81303	0.803889	0.911549	0.881773	11.3	5.99	10.32	5.07	9.91	5.09	10.32	10.3	9.8	6.16	3.61842e+06	6.23777e+06	3.16243e+06	3.46824e+06	1.02305e+07	9.19536e+06	5.64129e+06	1.00017e+07	7.32328e+06
High	FTNVYADSFVIR		1	1	22	P0DTC2	P0DTC2 [392-403]		0	1431.73	0.411	0.382	0.963	0.19	0.145	0.732	0.175	0.298	0.148	0.197	0.671353	0.629397	0.827343	0.667058	0.485405	0.794321	0.530865	0.671894	0.479719	0.532532	6.11	4.42	7.82	96.07	65.57	3.34	18.74	10	4.82	13.81	3.49729e+06	1.43647e+06	1.33999e+06	3.36929e+06	663091	505971	2.55991e+06	612413	1.04096e+06
High	KKFLPFQQFGRDI		1	1	3	P0DTC2	P0DTC2 [557-569]		0	1623.9	0.091	0.01	0.135	0.01	0.01	0.01	0.01	0.01	0.01	0.031	0.418894	4.08889e-17	0.377671	3.01479e-17	2.97093e-17	3.20156e-17	3.07218e-17	3.18507e-17	3.05389e-17	0.090636	15.64		16.29							55.55	2.34863e+06	213931		318235
High	RLITGRLQSLQTY		1	1	1	P0DTC2	P0DTC2 [995-1007]		0	1548.89	0.016	0.048	0.021	0.02	0.017	0.03	0.029	0.039	0.051	0.049	0.113829	0.394509	0.150323	0.120931	0.0463005	0.17861	0.100844	0.203922	0.19885	0.198691	15.99	7.19	21.6	28.71	17.92	32.94	23.98	15.99	13.64	8.96	1.7691e+07	288428	847109	368113	361631	293477	533601	514636	683798
High	LGKLQDVVNQNA		1	1	3	P0DTC2	P0DTC2 [945-956]		0	1298.71	3.866	0.462	1.872	8.136	7.289	18.982	6.959	4.403	6.922	6.664	0.95614	0.883188	0.893137	0.993934	0.969075	0.876457	0.974314	0.955318	0.985393	0.981826	7.59	15.14	13.73	11.46	17.25	4.23	16.77	7.85	12.91	13.54	9.78848e+06	3.61027e+07	4.44697e+06	1.69596e+07	7.73446e+07	7.13528e+07	1.85802e+08	6.81222e+07	4.08125e+07
High	NFSQILPDPSKPSKR	1xDeamidated [Q4]	1	1	14	P0DTC2	P0DTC2 [801-815]		0	1714.91	1.147	1.755	1.037	0.94	0.89	1.205	1.265	1.456	1.225	1.338	0.999276	0.969025	0.974035	0.974633	0.968719	0.999833	0.999211	0.994749	0.993374	0.988639	24.5	12.18	7.78	7.78	5.91	11.11	7.39	10.26	9.53	7.6	1.041e+06	1.19446e+06	1.82707e+06	1.0793e+06	940238	925062	1.25435e+06	1.3014e+06	1.51587e+06
High	VFRSSVLHSTQDLF		1	1	4	P0DTC2	P0DTC2 [42-55]		0	1635.85	0.01	0.077	0.01	0.08	0.01	0.01	0.01	0.01	0.01	0.01	3.0753e-17	0.506982	3.66248e-17	0.292778	2.97093e-17	3.20156e-17	3.07218e-17	3.18507e-17	3.05389e-17	3.04471e-17		84.05		449.75		17.59	12.71			5.07	3.7123e+07		2.86531e+06		2.99409e+06		332071	243512
High	RALTGIAVEQDK		1	1	2	P0DTC2	P0DTC2 [765-776]		0	1300.72	0.868	0.587	1.079	0.763	0.711	0.66	0.631	0.578	0.49	0.544	0.969754	0.853176	0.958674	0.931827	0.924772	0.894075	0.880628	0.834177	0.836846	0.853599	5.75	14.56	16.45	14.24	20.65	27.31	33.56	30.1	21.37	14.31	1.34857e+06	1.16341e+06	838298	1.54475e+06	1.02938e+06	1.06394e+06	1.09087e+06	1.05135e+06	978094
High	QLPPAYTNSFTRG		1	1	15	P0DTC2	P0DTC2 [23-35]		0	1451.73	22.779	100	100	1.564	0.01	2.324	1.416	2.263	0.985	0.01	0.323215	4.08889e-17	3.66248e-17	0.931321	2.97093e-17	0.820228	0.956899	0.840794	0.993717	3.04471e-17	29.92	11.02	6.4	14.83		25.44	24.9	72.01	33.05		123615	2.81587e+06	4.18573e+07	3.83826e+07	181632		279995	160577	279769
High	DLQELGKYE		1	1	17	P0DTC2	P0DTC2 [1199-1207]		0	1094.54	12.761	1.6	2.126	19.391	9.085	1.27	4.867	3.213	7.603	5.614	0.917675	0.948673	0.867981	0.929696	0.869455	0.992852	0.793724	0.834177	0.858808	0.796065	29.88	26.42	39.66	26.42	26.42	26.42	21.64	29.13	26.42	26.42	550211	7.15992e+06	880412	1.48289e+06	1.06689e+07	4.99851e+06	698532	2.60439e+06	1.9912e+06
High	ITGRLQSLQT		1	1	1	P0DTC2	P0DTC2 [997-1006]		0	1116.64	0.01	0.645	0.238	0.088	0.129	0.01	0.128	0.278	0.081	0.097	3.0753e-17	0.871186	0.647302	0.352759	0.470742	3.20156e-17	0.408937	0.726743	0.325627	0.318657		27.13	28.91	44	70.1		29.61	17.31	40.24	44.9	2.00723e+06		1.29416e+06	477657	238702	271004		257556	557957
High	VLNDILSR		1	1	40	P0DTC2	P0DTC2 [976-983]		0	929.541	49.645	1.3	12.107	100	64.369	4.497	39.182	17.169	51.586	43.889	0.790403	0.998528	0.980754	3.01479e-17	0.775598	0.94936	0.852718	0.911181	0.796409	0.807245	8.2	2.8	8.24	8.68	9.22	15.78	8.2	28.75	8.2	8.74	1.08222e+06	5.37264e+07	1.40732e+06	1.38314e+07	1.58044e+08	6.96608e+07	4.86642e+06	4.24032e+07	1.8581e+07
High	TPGTNTSNQVAVL		1	1	33	P0DTC2	P0DTC2 [599-611]		0	1301.67	100	91.148	100	100	100	100	100	100	100	100	3.0753e-17	0.295415	3.66248e-17	3.01479e-17	2.97093e-17	3.20156e-17	3.07218e-17	3.18507e-17	3.05389e-17	3.04471e-17	14.62	20.67	23.72	14.62	14.62	17.1	14.62	21.42	14.62	14.62	932075	1.47831e+08	8.49569e+07	1.18878e+08	1.4158e+08	1.43519e+08	1.50464e+08	1.48709e+08	1.48971e+08
High	TLKSFTVEKGIYQT		1	1	3	P0DTC2	P0DTC2 [302-315]		0	1614.87	0.043	1.845	0.096	0.083	0.092	0.106	0.121	0.182	0.135	0.138	0.219737	0.988329	0.473951	0.298778	0.196077	0.386634	0.281788	0.487369	0.366999	0.372959	7.78	18.91	19.14	45.17	29.77	15.18	17.29	12.14	8.76	4.65	18945255	804692	3.05001e+07	1.60645e+06	1.57139e+06	1.71368e+06	1.82295e+06	2.28343e+06	3.31035e+06
High	MIAQYTSALLAGTIT		1	1	5	P0DTC2	P0DTC2 [869-883]		0	1553.82	0.065	0.01	0.011	0.023	0.01	0.01	0.01	0.01	0.012	0.01	0.286461	4.08889e-17	0.118511	0.133642	2.97093e-17	3.20156e-17	3.07218e-17	3.18507e-17	0.0663655	3.04471e-17	95.71	48.15	45.54	97.95	47.85	75.35	51.05	49.49	45.61	47.01	3.71173e+07	2.4304e+06	249046	395672	871048	345267	248338	233757	219738
High	TGSNVFQTRA	1xDeamidated [N/Q]	1	1	15	P0DTC2	P0DTC2 [638-647]		0	1081.53	2.207	6.4	5.579	2.231	5.146	6.012	18.078	7.748	6.006	6.368	0.909116	0.659797	0.816076	0.89887	0.847475	0.747361	0.673003	0.84362	0.86985	0.881954	20.74	23.34	26.95	20.74	20.74	49.95	99.43	26.86	20.74	34.87	621203	1.37076e+06	3.9757e+06	3.46562e+06	1.38603e+06	3.19689e+06	2.87918e+06	4.29968e+06	4.81297e+06
High	EVQIDRLITG		1	1	25	P0DTC2	P0DTC2 [990-999]		0	1143.64	5.085	1.61	2.365	6.952	4.901	2.096	3.792	3.213	5.975	4.826	0.882525	0.947821	0.87453	0.906625	0.882511	0.888157	0.855165	0.886645	0.921178	0.899632	10.54	6.46	11.65	7.9	9.88	11.58	8.26	4.37	7.7	4.49	743989	3.7835e+06	1.22383e+06	1.75973e+06	5.22103e+06	3.64619e+06	1.55918e+06	2.80599e+06	2.44392e+06
High	YHLMSFPQS		1	1	50	P0DTC2	P0DTC2 [1047-1055]		0	1109.51	100	100	100	100	100	100	100	100	100	100	3.0753e-17	4.08889e-17	3.66248e-17	3.01479e-17	2.97093e-17	3.20156e-17	3.07218e-17	3.18507e-17	3.05389e-17	3.04471e-17												9.69685e+06	5.64965e+06	3.01123e+07	9.27666e+06	1.96477e+07	1.80183e+07	1.99795e+07	2.78859e+07
High	ALQIPFAMQMAYRFN	2xOxidation [M8; M10]	1	1	2	P0DTC2	P0DTC2 [893-907]		0	1832.88	0.01	0.01	0.01	0.01	0.01	0.013	0.014	0.01	0.026	0.019	3.0753e-17	4.08889e-17	3.66248e-17	3.01479e-17	2.97093e-17	0.0763747	0.0163307	3.18507e-17	0.0650307	0.0327824	84.22		84.22		84.13	84.22	92.08	84.22	84.22	84.22	1.34938e+07	132137		99643.4		95543.5	174529	191916	123394
High	KEELDKYFK		1	1	1	P0DTC2	P0DTC2 [1149-1157]		0	1199.63	0.89	1.178	0.911	0.924	0.756	0.935	0.902	0.851	0.145	1.007	0.969754	0.958698	0.900304	0.955173	0.918514	0.967517	0.94092	0.898064	0.510177	0.937584	14.37	18.74	11.06	11.64	26.1	18.74	20.61	46.95	524.11	13.58	1.61068e+06	1.43383e+06	1.89786e+06	1.46752e+06	1.54161e+06	1.21761e+06	1.43858e+06	1.45339e+06	1.35468e+06
High	GAGAALQIPFAMQ	1xOxidation [M12]	1	1	4	P0DTC2	P0DTC2 [889-901]		0	1290.65	0.306	0.495	0.377	0.119	0.147	0.332	0.213	0.154	0.179	0.229	0.774692	0.770494	0.771046	0.412248	0.489512	0.752656	0.623194	0.456217	0.598767	0.632391	47.77	47.77	47.77	47.77	47.77	47.77	47.76	81.38	47.66	47.75	1.50348e+06	460205	743625	567516	178771	220666	499675	320185	348054
High	VVNIQKEI		1	1	29	P0DTC2	P0DTC2 [1176-1183]		0	942.562	45.139	1.055	19.509	33.198	16.461	7.951	13.359	7.819	15.562	13.882	0.800016	0.933944	0.848542	0.840828	0.969075	0.981739	0.974314	0.994749	0.933183	0.943683	5.15	16.52	9.43	4.34	7.37	12.87	7.53	8.3	4.34	10.57	3.1705e+06	1.43872e+08	3.346e+06	6.11792e+07	1.05255e+08	5.2191e+07	2.52088e+07	4.23546e+07	2.4791e+07
High	LIDLQELGKYE		1	1	7	P0DTC2	P0DTC2 [1197-1207]		0	1320.7	19.106	0.852	10.89	21.292	12.367	0.908	12.166	8.144	15.47	15.266	0.91127	0.930808	0.944519	0.898117	0.982055	0.962424	0.981273	0.991056	0.933183	0.930422	15.05	9.56	14.12	19.77	15.61	15.61	15.61	14.12	14.12	14.12	1.57779e+06	3.0145e+07	1.41803e+06	1.71822e+07	2.91147e+07	2.02349e+07	1.43318e+06	1.81196e+07	1.28488e+07
High	PTNFTISVTTEIL		1	1	16	P0DTC2	P0DTC2 [715-727]		0	1435.77	100	100	100	100	100	100	100	100	100	100	3.0753e-17	4.08889e-17	3.66248e-17	3.01479e-17	2.97093e-17	3.20156e-17	3.07218e-17	3.18507e-17	3.05389e-17	3.04471e-17												1.08632e+07	1.46738e+07	1.16874e+07	1.27394e+07	1.39691e+07	1.30617e+07	1.30535e+07	1.44937e+07
High	HVTYVPAQ		1	1	36	P0DTC2	P0DTC2 [1064-1071]		0	914.473	14.712	1.094	4.057	70.708	38.841	6.743	23.542	8.287	24.621	20.3	0.573631	0.961065	0.758796	0.759917	0.79681	0.591008	0.760259	0.620607	0.732441	0.729314	40.28	20.81	48.85	12.64	20.86	43.52	28.86	77.11	7.77	12.42	233215	3.53786e+06	266366	1.06463e+06	1.64901e+07	9.05834e+06	1.93585e+06	6.1863e+06	2.17268e+06
High	VIRGDEVRQIAPGQT	1xDeamidated [Q]	1	1	6	P0DTC2	P0DTC2 [401-415]		0	1639.88	0.287	1.124	0.593	0.306	0.349	0.582	0.39	0.536	0.281	0.335	0.240699	0.961087	0.71971	0.353934	0.285062	0.756673	0.403439	0.69934	0.356353	0.390607	7.21	10.48	7.58	7.21	21.25	10.62	7.21	7.06	13.15	2.34	1.0298e+07	2.95308e+06	1.15701e+07	6.01338e+06	3.14874e+06	3.59107e+06	5.992e+06	4.01355e+06	5.27313e+06
High	PDKVFRSSV		1	1	75	P0DTC2	P0DTC2 [39-47]		0	1034.56	1.843	0.807	1.536	1.318	1.649	1.789	1.691	1.686	1.418	1.493	0.862428	0.945782	0.868833	0.815283	0.768651	0.876457	0.793724	0.834177	0.807315	0.814662	4.73	23.02	9.1	9.21	3.6	9.1	9.69	2.39	4.37	7.17	9.9215e+06	1.77006e+07	8.00309e+06	1.4832e+07	1.30384e+07	1.63595e+07	1.76285e+07	1.67738e+07	1.65434e+07
High	LGVYYHKNNKSWMES	1xOxidation [M13]	1	1	2	P0DTC2	P0DTC2 [141-155]		0	1871.87	0.01	0.016	0.01	0.01	0.01	0.01	0.01	0.01	0.01	0.01	3.0753e-17	0.172818	3.66248e-17	3.01479e-17	2.97093e-17	3.20156e-17	3.07218e-17	3.18507e-17	3.05389e-17	3.04471e-17	60.8	60.8	19.63		89.35	22.36	26.88		33.85	41.75	62878847	296338	1.00325e+06	135763		106761	86932	57598.2
High	VIAWNSNNLDSK		1	1	13	P0DTC2	P0DTC2 [433-444]		0	1360.69	0.398	0.989	0.726	0.197	0.238	0.298	0.216	0.403	0.108	0.134	0.580446	0.886134	0.709123	0.481785	0.49977	0.546783	0.478097	0.579381	0.346857	0.378154	25.73	39.24	26.54	61.43	68.55	49.15	23.7	60.27	56.63	63.28	5.49329e+06	2.18574e+06	4.93919e+06	3.89121e+06	808682	998722	1.41545e+06	1.18527e+06	2.21643e+06
High	RDIADTTDAVRD		1	1	2	P0DTC2	P0DTC2 [567-578]		0	1347.65	18.075	4.32	10.845	13.206	10.02	6.089	7.126	3.875	3.503	3.425	0.662455	0.529957	0.500664	0.637666	0.614036	0.605579	0.626468	0.787396	0.771045	0.762587	7.84	16.39	16.54	15.02	14.94	27.8	36.11	4.93	15.99	14.57	251027	4.53735e+06	1.2044e+06	2.72243e+06	3.44537e+06	2.51532e+06	1.81498e+06	1.95111e+06	964207
High	VIAWNSNNLDSKVGG	1xDeamidated [N]	1	1	6	P0DTC2	P0DTC2 [433-447]		0	1574.78	0.139	1.969	0.617	0.01	0.168	0.732	0.166	0.54	0.14	0.137	0.575299	0.952088	0.829409	3.01479e-17	0.571468	0.903424	0.513187	0.79986	0.453877	0.459983	19	21.49	65.16		5.37	30.65	67.49	48.84	77.67	87.7	2.71721e+06	356791	5.35104e+06	1.56489e+06		457409	1.70879e+06	395233	1.46601e+06
High	TNSFTRGVYYPDKV		1	1	3	P0DTC2	P0DTC2 [29-42]		0	1646.82	0.021	0.066	0.01	0.029	0.01	0.01	0.049	0.079	0.11	0.045	0.0657127	0.0414649	3.66248e-17	0.20876	2.97093e-17	3.20156e-17	0.189341	0.272771	0.368874	0.172336	126.01	125.97		125.53			126.01	125.96	142.37	128.76	4.09855e+06	85040.9	268541		119021			201350	324545
High	VLTESNKKF		1	1	17	P0DTC2	P0DTC2 [551-559]		0	1065.59	48.303	0.846	12.486	100	55.717	7.482	27.87	14.325	38.65	33.757	0.793615	0.933944	0.814166	3.01479e-17	0.798078	0.710107	0.889696	0.861901	0.83165	0.862811	10.14	27.37	9.41	10.13	30.1	8.11	6.38	17.43	15.25	6.38	433341	2.09315e+07	369936	5.50666e+06	5.00446e+07	2.64798e+07	3.24223e+06	1.16499e+07	6.6388e+06
High	LPIGINITRF		1	1	34	P0DTC2	P0DTC2 [229-238]		0	1143.69	1.314	1.352	1.345	1.538	1.442	1.522	1.655	1.486	2.058	2.489	0.81998	0.979106	0.833075	0.829529	0.748186	0.85561	0.789961	0.822248	0.850436	0.880493	12.28	22.27	11.98	6.67	7.92	5.85	11.08	11.9	10.13	9.45	7.49623e+06	9.85274e+06	1.01346e+07	1.04006e+07	1.19013e+07	1.06951e+07	1.18582e+07	1.2405e+07	1.10709e+07
High	AGAALQIPFA		1	1	3	P0DTC2	P0DTC2 [890-899]		0	958.536	1.875	79.926	4.076	3.404	2.749	3.572	3.634	6.913	3.018	3.402	0.895815	0.410068	0.74275	0.781313	0.823759	0.731344	0.76075	0.551343	0.756494	0.753582	20.2	18.67	59.18	35.8	33.78	29.31	43.49	18.34	20.6	20.89	183659	357954	1.46792e+07	748644	570721	504915	656075	667487	1.24547e+06
High	VKQIYKTPPIKDFG		1	1	1	P0DTC2	P0DTC2 [785-798]		0	1633.93	0.01	0.27	0.177	0.052	0.03	0.01	0.018	0.042	0.01	0.01	3.0753e-17	0.825677	0.55597	0.200181	0.0513489	3.20156e-17	0.0627433	0.19397	3.05389e-17	3.04471e-17		18.17	19.35	173.11	111.4		22.77	5.05			15444199		4.16625e+06	2.73537e+06	788908	462070		270876	630899
High	NGIGVTQNV		1	1	33	P0DTC2	P0DTC2 [907-915]		0	901.474	18.991	14.896	18.67	18.289	18.48	20.84	18.555	18.156	16.409	16.333	0.911385	0.741718	0.851198	0.917808	0.956669	0.870563	0.941664	0.902078	0.927591	0.92745	5.28	13.64	13.42	5.28	5.28	9.07	5.47	9.66	5.47	5.47	6.46853e+06	1.22844e+08	9.63536e+07	1.20768e+08	1.18301e+08	1.19538e+08	1.28114e+08	1.21543e+08	1.17441e+08
High	LNESLIDLQEL		1	1	14	P0DTC2	P0DTC2 [1193-1203]		0	1286.68	0.01	2.166	1.177	0.426	0.66	3.661	0.94	1.926	0.686	0.996	3.0753e-17	0.952259	0.847536	0.820442	0.823912	0.914494	0.863083	0.837298	0.807902	0.85416		26.07	17.11	67.82	76.42	15.34	49.54	17.11	24.09	17.63	2.66578e+06		5.77507e+06	3.13139e+06	1.13669e+06	1.75888e+06	9.75903e+06	2.50565e+06	5.14056e+06
High	KIADYNYKLPDDF		1	1	1	P0DTC2	P0DTC2 [417-429]		0	1601.78	0.01	0.744	0.01	0.01	0.01	0.13	0.01	0.148	0.01	0.01	3.0753e-17	0.91452	3.66248e-17	3.01479e-17	2.97093e-17	0.358151	3.07218e-17	0.425174	3.05389e-17	3.04471e-17		9.58				16.66		12.38			1.52643e+06		1.11767e+06				198751		226438
High	VFLHVTYVPAQEKN		1	1	1	P0DTC2	P0DTC2 [1061-1074]		0	1644.87	0.01	0.01	0.01	0.01	0.01	0.01	0.01	0.01	0.01	0.01	3.0753e-17	4.08889e-17	3.66248e-17	3.01479e-17	2.97093e-17	3.20156e-17	3.07218e-17	3.18507e-17	3.05389e-17	3.04471e-17											135085
High	QGNFKNLREFVFK		1	1	2	P0DTC2	P0DTC2 [183-195]		0	1626.88	100	100	100	100	100	100	100	100	100	100	3.0753e-17	4.08889e-17	3.66248e-17	3.01479e-17	2.97093e-17	3.20156e-17	3.07218e-17	3.18507e-17	3.05389e-17	3.04471e-17												1.05372e+06	3.33081e+06	3.38851e+06	600805	904392	433760	1.0319e+06	1.37153e+06
High	FIEDLLFNK		1	1	21	P0DTC2	P0DTC2 [817-825]		0	1138.61	0.642	1.192	0.807	0.513	0.557	0.956	0.629	0.741	0.772	0.795	0.553967	0.933944	0.703536	0.465287	0.515405	0.75035	0.505198	0.636691	0.55734	0.542025	8.73	12.14	16.03	8.73	13.79	7.36	13.48	12.36	18.83	9.89	5.90883e+06	3.68935e+06	6.56248e+06	4.90129e+06	3.05201e+06	3.02506e+06	5.64876e+06	3.64724e+06	4.37615e+06
High	PFERDISTE		1	1	25	P0DTC2	P0DTC2 [463-471]		0	1093.52	0.723	0.353	0.856	0.622	0.624	0.605	0.488	0.423	0.498	0.392	0.693652	0.628793	0.776772	0.703253	0.665493	0.719879	0.655841	0.644365	0.703719	0.661228	33.82	38.86	17.31	9.27	4.44	2.71	32.73	11.58	58.6	16.92	4.46358e+06	4.17947e+06	2.13568e+06	4.01422e+06	2.84694e+06	2.81757e+06	2.68401e+06	2.58775e+06	1.8876e+06
High	SVVNIQKEID		1	1	7	P0DTC2	P0DTC2 [1175-1184]		0	1144.62	50.077	2.909	30.118	41.111	37.865	25.527	32.942	0.01	33.387	34.27	0.307128	0.729201	0.147087	0.320117	0.285062	0.145915	0.211462	3.18507e-17	0.242395	0.243447	4.22	2.28	2.28	5.11	16.25	12.66	8.73		2.29	14.52	87549.6	4.38424e+06	254399	2.63479e+06	3.59922e+06	3.31504e+06	2.23488e+06	2.88402e+06
High	KLIANQFNSAIGK		1	1	2	P0DTC2	P0DTC2 [921-933]		0	1403.8	0.243	0.064	0.542	0.01	0.01	0.01	0.01	0.01	0.01	0.01	0.746018	0.0280828	0.807826	3.01479e-17	2.97093e-17	3.20156e-17	3.07218e-17	3.18507e-17	3.05389e-17	3.04471e-17	12.88	59.46	17.07								2.4624e+06	597488	157034	1.33546e+06
High	LPIGINITRFQT		1	1	14	P0DTC2	P0DTC2 [229-240]		0	1372.79	0.966	1.289	1.053	1.138	1.153	1.128	1.21	1.141	1.481	1.54	0.975418	0.974705	0.941754	0.983816	0.969075	0.998925	0.974314	0.94139	0.973339	0.977313	9.07	25.94	15.57	8.7	12.8	9.33	19.86	9.59	21.8	11.69	1.55052e+06	1.57464e+06	2.15379e+06	1.64344e+06	1.85426e+06	1.83163e+06	1.81143e+06	1.94547e+06	1.86795e+06
High	PPAYTNSFTRGVYY		1	1	2	P0DTC2	P0DTC2 [25-38]		0	1635.78	100	100	100	100	100	100	100	100	100	100	3.0753e-17	4.08889e-17	3.66248e-17	3.01479e-17	2.97093e-17	3.20156e-17	3.07218e-17	3.18507e-17	3.05389e-17	3.04471e-17												353244	502044	313347	467814	553635	450672	421537	512356
High	YADSFVIRGDEV		1	1	7	P0DTC2	P0DTC2 [396-407]		0	1370.66	0.162	3.354	0.01	0.01	0.195	0.852	0.28	0.405	0.592	0.607	0.609546	0.951096	3.66248e-17	3.01479e-17	0.59356	0.952358	0.706509	0.797021	0.858913	0.874592	14.3	5.03			8.24	16.95	10.82	13.88	9.76	7.4	1.58389e+06	272642	5.1817e+06			310341	1.4377e+06	440091	668374
High	GAGAALQIPFAM	1xOxidation [M12]	1	1	4	P0DTC2	P0DTC2 [889-900]		0	1162.59	0.201	0.494	0.27	0.01	0.124	0.244	0.162	0.265	0.167	0.169	0.693652	0.734493	0.662905	3.01479e-17	0.464557	0.718496	0.533897	0.676848	0.517994	0.523037	61.97	52.66	64.77		54.65	62.85	50.46	67.11	71.05	71.06	2.60182e+06	522042	1.28602e+06	702693		322571	636029	420438	689194
High	PSKPSKRSFIE		1	1	7	P0DTC2	P0DTC2 [809-819]		0	1275.71	0.176	0.027	0.47	0.089	0.12	0.121	0.024	0.024	0.023	0.025	0.451097	0.263182	0.776772	0.243773	0.1708	0.414916	0.0431896	0.0614265	0.0724867	0.0533536	22.62	12.69	14.78	13.98	12.69	11.49	12.03	12.15	8.37	11.69	1.41048e+07	2.48085e+06	363648	6.63325e+06	1.25622e+06	1.69559e+06	1.61887e+06	338046	338368
High	DAVRDPQTLE		1	1	5	P0DTC2	P0DTC2 [574-583]		0	1143.56	5.22	1.081	2.343	9.672	4.973	1.757	3.935	2.41	3.36	2.986	0.765006	0.961065	0.847536	0.815204	0.78207	0.914494	0.780084	0.840794	0.822247	0.814662	15	10.16	34.41	8.22	8.23	15.26	6.75	9.08	9.73	4.44	442915	2.31221e+06	496085	1.03775e+06	4.51057e+06	2.32487e+06	778201	1.76771e+06	1.06721e+06
High	PFGEVFNATRFA		1	1	4	P0DTC2	P0DTC2 [337-348]		0	1355.67	0.141	0.01	0.34	0.01	0.01	0.01	0.01	0.01	0.01	0.01	0.553967	4.08889e-17	0.758796	3.01479e-17	2.97093e-17	3.20156e-17	3.07218e-17	3.18507e-17	3.05389e-17	3.04471e-17	26.84		8.65								1.11207e+06	145853		378359
High	LPPLLTDEMIA		1	1	67	P0DTC2	P0DTC2 [861-871]		0	1212.65	100	100	100	100	100	100	100	100	100	100	3.0753e-17	4.08889e-17	3.66248e-17	3.01479e-17	2.97093e-17	3.20156e-17	3.07218e-17	3.18507e-17	3.05389e-17	3.04471e-17												8.09601e+07	1.33157e+06	5.27681e+07	7.4195e+07	6.86579e+07	2.91677e+06	7.55131e+07	4.89679e+07
High	LLQYGSF		1	1	26	P0DTC2	P0DTC2 [753-759]		0	827.43	7.148	3.539	39.126	7.141	8.828	24.625	9.643	16.322	9.061	11.041	0.979148	0.875563	0.811555	0.949234	0.969075	0.842028	0.981177	0.920971	0.999369	0.994947	60.16	41.29	40.44	65.66	46.87	42.8	36.86	38.89	40.45	39.63	965732	8.82077e+06	3.18423e+06	3.4484e+07	5.63139e+06	1.02705e+07	2.34688e+07	1.12354e+07	1.83601e+07
High	VEKGIYQT		1	1	5	P0DTC2	P0DTC2 [308-315]		0	937.499	14.808	0.711	5.881	20.114	12.725	7.348	7.875	3.154	6.703	5.706	0.866468	0.886134	0.753362	0.906625	0.847475	0.71522	0.774325	0.812485	0.774768	0.774934	4.42	18.11	21.69	8.32	4.43	19.96	27.04	4.59	3.73	3.64	451827	6.69082e+06	321324	2.65734e+06	9.08786e+06	5.7494e+06	3.32016e+06	3.558e+06	1.39041e+06
High	SALEPLVDLPIGIN		1	1	3	P0DTC2	P0DTC2 [221-234]		0	1450.82	0.01	0.01	0.01	0.01	0.01	0.01	0.01	0.01	0.01	0.01	3.0753e-17	4.08889e-17	3.66248e-17	3.01479e-17	2.97093e-17	3.20156e-17	3.07218e-17	3.18507e-17	3.05389e-17	3.04471e-17											1314435
High	PPLLTDEMIAQYTS		1	1	16	P0DTC2	P0DTC2 [862-875]		0	1578.77	1.412	1.802	1.435	1.613	1.654	1.349	1.621	1.801	1.958	2.103	0.827962	0.990737	0.843985	0.834064	0.768651	0.833787	0.786864	0.840794	0.843926	0.862811	36.75	36.75	37.04	36.75	36.75	36.75	41.26	36.75	36.75	36.75	7.54038e+06	1.06495e+07	1.35891e+07	1.08234e+07	1.21611e+07	1.24738e+07	1.01756e+07	1.2225e+07	1.35807e+07
High	KNTQEVFAQVKQ	1xDeamidated [N/Q]	1	1	3	P0DTC2	P0DTC2 [776-787]		0	1420.74	100	100	100	100	100	100	100	100	100	100	3.0753e-17	4.08889e-17	3.66248e-17	3.01479e-17	2.97093e-17	3.20156e-17	3.07218e-17	3.18507e-17	3.05389e-17	3.04471e-17												4.12836e+06	377145	1.71212e+06	5.82557e+06	5.28995e+06	1.28955e+06	4.85844e+06	3.24778e+06
High	NFGAISSVLND		1	1	49	P0DTC2	P0DTC2 [969-979]		0	1136.56	7.333	2.073	3.797	9.802	7.242	10.283	8.852	6.702	10.989	10.61	0.999672	0.980409	0.980428	0.986631	0.969075	0.96068	0.989907	0.994749	0.972228	0.972049	8.01	8.34	30.09	8.6	7.32	6.68	9.67	6.71	4.11	6.05	8.96015e+06	6.5701e+07	1.803e+07	3.40175e+07	8.50983e+07	6.34441e+07	9.21363e+07	8.11753e+07	6.00542e+07
High	PGQTGKIA		1	1	30	P0DTC2	P0DTC2 [412-419]		0	771.436	0.682	0.561	0.795	0.464	0.576	0.646	0.543	0.521	0.383	0.412	0.609546	0.753794	0.709471	0.49576	0.515233	0.672135	0.532034	0.619153	0.500765	0.517155	14.07	8	20.29	12.21	5.92	5.92	21.92	9.84	5.92	6.49	5.76782e+06	3.59325e+06	3.19373e+06	4.03125e+06	2.47168e+06	3.31993e+06	3.72684e+06	3.22322e+06	2.92906e+06
High	SLSSTASALGK		1	1	16	P0DTC2	P0DTC2 [937-947]		0	1021.55	1.235	0.916	1.077	46.24	21.291	15.3	14.32	7.304	15.499	13.091	0.796815	0.905788	0.827343	0.806221	0.935459	0.903424	0.973314	0.999691	0.933183	0.950336	9.29	11.85	13.05	9.21	9.58	11.51	12.93	14.69	9.28	8.14	3.61478e+06	4.44888e+06	3.11923e+06	3.89415e+06	1.77332e+08	8.02122e+07	5.77348e+07	5.0091e+07	2.64038e+07
High	YVTQQLIRA		1	1	50	P0DTC2	P0DTC2 [1007-1015]		0	1091.62	78.928	100	100	30.551	100	83.614	100	100	76.255	95.219	0.744125	4.08889e-17	3.66248e-17	0.851346	2.97093e-17	0.712571	3.07218e-17	3.18507e-17	0.754081	0.718494	85.93	18.71	16.77	67.81	65.49	55.04	54.34	16.77	40.14	49.24	607457	7.71254e+07	2.40239e+08	2.64004e+08	1.85584e+07	9.21371e+07	6.82363e+07	9.71258e+07	1.60792e+08
High	TDEMIAQYTSALLA	1xOxidation [M4]	1	1	3	P0DTC2	P0DTC2 [866-879]		0	1542.74	0.555	26.598	4.212	0.618	0.551	7.708	1.042	2.327	0.396	0.643	0.883576	0.583913	0.748158	0.890563	0.870512	0.572001	0.999211	0.844513	0.793058	0.891741	57.78	45.05	44.63	38.51	97.95	46.98	43.89	44.72	49.8	43.77	281129	198520	7.64946e+06	1.13338e+06	173755	154823	2.32314e+06	275835	643063
High	IRAAEIRASANLAAT		1	1	7	P0DTC2	P0DTC2 [1013-1027]		0	1527.86	0.045	0.079	0.061	0.029	0.013	0.01	0.011	0.01	0.013	0.01	0.22525	0.512101	0.370753	0.152572	0.0364099	0.0788902	0.0440761	3.18507e-17	0.0722264	3.04471e-17	57.68	26.83	18.6	106.14	48.31	43.14	9.82	57.94	45.74	23.69	1.62179e+08	7.26902e+06	1.55449e+07	1.08747e+07	4.6264e+06	2.10787e+06	1.67936e+06	1.74787e+06	1.06354e+06
High	ALTGIAVEQD		1	1	3	P0DTC2	P0DTC2 [766-775]		0	1016.53	13.625	1.13	2.964	6.174	4.227	2.535	3.338	2.083	4.063	3.69	0.979148	0.983763	0.851198	0.900975	0.900975	0.862515	0.877245	0.931225	0.91358	0.880823	18.14	16.33	25.34	25.38	11.07	18.09	20.44	9.64	16.11	12.95	764541	1.04169e+07	863957	2.26605e+06	4.72028e+06	3.21213e+06	1.93827e+06	2.5518e+06	1.67405e+06
High	LFRKSNLKPFERD		1	1	5	P0DTC2	P0DTC2 [455-467]		0	1649.91	4.547	4.555	9.842	0.742	0.863	0.01	0.691	1.825	0.381	0.555	0.936443	0.809618	0.945168	0.936019	0.966249	3.20156e-17	0.905871	0.944387	0.795825	0.865589	40.58	41.86	41.4	71.26	86.54		35.79	37.33	42.67	41.75	832002	4.03202e+06	3.88141e+06	7.64952e+06	617314	717821		574808	1.27934e+06
High	VYADSFVIR		1	1	62	P0DTC2	P0DTC2 [395-403]		0	1069.57	44.39	2.093	12.644	69.656	71.518	14.149	72.459	56.833	94.475	85.494	0.800016	0.975353	0.897192	0.76104	0.763472	0.914494	0.77168	0.797021	0.727953	0.729314	17.15	18.82	12.2	22.57	34.65	8.6	3.95	8.71	13.21	6.01	1.92654e+06	7.5624e+07	3.69435e+06	2.43585e+07	1.34195e+08	1.37782e+08	2.69653e+07	1.39595e+08	1.08022e+08
High	IAWNSNNLDSK		1	1	4	P0DTC2	P0DTC2 [434-444]		0	1261.62	100	100	100	100	100	100	100	100	100	100	3.0753e-17	4.08889e-17	3.66248e-17	3.01479e-17	2.97093e-17	3.20156e-17	3.07218e-17	3.18507e-17	3.05389e-17	3.04471e-17												3.59088e+06	798811	1.97406e+06	4.0221e+06	4.19876e+06	3.28143e+06	4.09859e+06	3.34442e+06
High	VYDPLQPELDSFK		1	1	3	P0DTC2	P0DTC2 [1137-1149]		0	1550.77	1.046	1.214	1.109	1.155	1.072	1.158	1.252	1.168	1.403	1.442	0.915823	0.952088	0.902785	0.948661	0.91692	0.971413	0.93702	0.899631	0.904993	0.903187	10.12	10.12	48.28	13.21	10.12	22.08	17.79	27.1	10.12	12.92	2.1493e+06	2.24758e+06	2.60858e+06	2.17139e+06	2.42726e+06	2.30396e+06	2.4897e+06	2.54188e+06	2.51059e+06
High	LLAGTITSGWTFGAG		1	1	8	P0DTC2	P0DTC2 [877-891]		0	1451.75	0.191	0.039	0.058	0.086	0.035	0.033	0.029	0.038	0.052	0.051	0.490192	0.347484	0.361492	0.305015	0.091034	0.190625	0.100754	0.202662	0.201459	0.201652	63.85	37.95	48.61	52.43	43.17	45.98	38.49	41.94	51.91	47.79	4.00283e+07	7.65982e+06	1.56632e+06	2.30613e+06	2.8118e+06	1.40005e+06	1.33409e+06	1.16146e+06	1.52674e+06
High	NDGVYFASTEKSN		1	1	14	P0DTC2	P0DTC2 [87-99]		0	1431.64	3.261	1.301	2.047	3.953	3.528	3.323	3.326	2.649	3.222	2.936	0.984696	0.99055	0.960814	0.986631	0.975198	0.951754	0.973314	0.972849	0.98293	0.981826	5.01	17.22	13.83	5.5	5.93	7.34	15.26	10.07	5.14	8.61	1.14388e+06	3.74187e+06	1.48802e+06	2.3411e+06	4.66304e+06	4.03586e+06	3.96812e+06	4.00141e+06	3.23583e+06
High	VGYQPYRVV		1	1	20	P0DTC2	P0DTC2 [503-511]		0	1080.58	4.447	8.802	7.175	2.788	4.448	6.996	4.674	6.044	4.032	4.457	0.942232	0.858213	0.964417	0.986631	0.923079	0.995996	0.916059	0.954393	0.93518	0.891576	6.63	14.16	8.61	11.47	11.23	9.07	11.47	1.75	5.35	10.65	1.66005e+06	7.38154e+06	1.46124e+07	1.1465e+07	4.62743e+06	7.38473e+06	1.09035e+07	7.75826e+06	9.92325e+06
High	LADAGFIKQYGD		1	1	2	P0DTC2	P0DTC2 [828-839]		0	1297.64	8.8	1.018	14.287	10.57	9.668	6.081	10.267	9.559	11.059	11.453	0.979148	0.949113	0.879832	0.991083	0.969451	0.99911	0.989891	0.9998	0.980106	0.96955	19.64	19.64	19.64	19.14	19.64	19.64	19.64	19.64	19.64	19.64	1.26359e+06	1.1119e+07	1.28617e+06	1.80535e+07	1.34085e+07	1.22165e+07	7.68429e+06	1.29733e+07	1.20788e+07
High	DVVNQNAQALNTLV		1	1	3	P0DTC2	P0DTC2 [950-963]		0	1498.79	2.706	74.439	11.49	4.333	5.808	6.642	7.424	13.796	6.185	7.838	0.882832	0.341929	0.944315	0.870363	0.917594	0.859534	0.918694	0.955318	0.91358	0.928996	3.83	7.04	16.92	13.44	48.29	10.03	14.97	9.87	20.94	13.01	734265	1.9898e+06	5.46579e+07	8.43683e+06	3.18167e+06	4.26484e+06	4.87685e+06	5.45148e+06	1.01298e+07
High	LVDLPIGINITRFQ		1	1	3	P0DTC2	P0DTC2 [226-239]		0	1598.93	0.01	0.147	0.421	0.01	0.01	0.01	0.01	0.01	0.01	0.01	3.0753e-17	0.181801	0.767155	3.01479e-17	2.97093e-17	3.20156e-17	3.07218e-17	3.18507e-17	3.05389e-17	3.04471e-17		85.01	17.8								2.39647e+06		352343	1.00897e+06
High	NQKLIANQF		1	1	26	P0DTC2	P0DTC2 [919-927]		0	1075.59	100	21.588	100	100	100	100	100	100	100	100	3.0753e-17	0.643015	3.66248e-17	3.01479e-17	2.97093e-17	3.20156e-17	3.07218e-17	3.18507e-17	3.05389e-17	3.04471e-17	7.86	19.21	16.64	29.16	4.48	8.08	9.83	10.18	8.46	3.26	967739	1.28681e+08	1.85574e+07	1.45662e+08	1.03057e+08	1.44279e+08	1.4651e+08	1.55489e+08	1.62634e+08
High	SVLHSTQDLFLPFF		1	1	3	P0DTC2	P0DTC2 [46-59]		0	1650.85	0.01	0.662	0.219	0.01	0.01	0.395	0.01	0.01	0.612	0.529	3.0753e-17	0.899195	0.630663	3.01479e-17	2.97093e-17	0.780181	3.07218e-17	3.18507e-17	0.877455	0.846176		92.64	52.3			59.88			37.85	37.88	1.30114e+06		454401	260864			395295
High	VFLHVTYVPAQEKNF	1xDeamidated [Q/N]	1	1	16	P0DTC2	P0DTC2 [1061-1075]		0	1792.93	0.01	1.357	0.079	0.153	0.253	0.397	0.315	0.453	0.372	0.393	3.0753e-17	0.930808	0.177114	0.439323	0.515405	0.628535	0.59361	0.636437	0.628215	0.617672		15	15.8	49.01	17.54	5.73	28.34	5.96	5.96	5.73	4.81078e+06		6.52791e+06	379053	736459	1.21567e+06	1.90823e+06	1.51457e+06	2.1231e+06
High	IADTTDAVRDPQ		1	1	9	P0DTC2	P0DTC2 [569-580]		0	1301.63	0.821	0.474	0.817	1.153	1.174	0.763	0.669	0.578	0.52	0.465	0.824366	0.728004	0.84117	0.887482	0.870123	0.914307	0.847765	0.802243	0.810956	0.796065	13.36	10.14	21.88	9.65	18.07	15.28	24.32	15.98	13.19	11.27	2.52434e+06	2.1303e+06	1.17008e+06	2.06209e+06	2.98999e+06	2.96467e+06	1.92601e+06	1.68971e+06	1.45984e+06
High	YENQKLI		1	1	24	P0DTC2	P0DTC2 [917-923]		0	907.488	63.603	1.54	19.93	77.508	52.906	13.673	44.916	24.108	41.785	36.739	0.766805	0.986372	0.847536	0.745648	0.808268	0.919256	0.832633	0.861724	0.821153	0.835035	2.34	6.69	17.23	10.94	7.15	18	24.21	17.92	3.77	8.91	1.19096e+06	7.55019e+07	1.83424e+06	2.64943e+07	9.9119e+07	6.30092e+07	1.68178e+07	5.34936e+07	2.87118e+07
High	DSKTQSLLIVNNA		1	1	1	P0DTC2	P0DTC2 [111-123]		0	1402.75	0.139	6.291	1.722	0.186	0.106	0.116	0.132	0.491	0.107	0.143	0.308008	0.900602	0.879832	0.24557	0.207949	0.290403	0.223544	0.513042	0.20386	0.219664	16.36	17.07	13.66	88.49	105.26	61.48	56.46	9.52	13.43	31.85	7330732	1.01806e+06	4.61159e+07	1.26216e+07	1.40375e+06	777673	873886	964215	3.70893e+06
High	LHVTYVPAQ		1	1	26	P0DTC2	P0DTC2 [1063-1071]		0	1027.56	13.958	1.278	6.96	38.673	22.829	11.14	21.497	11.517	18.725	20.437	0.975783	0.984568	0.872022	0.828563	0.926477	0.962424	0.925665	0.955318	0.911611	0.898446	30.73	30.7	23.39	27.49	21.64	29.97	25.49	21.93	43.13	13.18	720533	1.0767e+07	975623	5.27932e+06	2.93372e+07	1.84657e+07	8.55026e+06	1.74847e+07	8.51096e+06
High	KVFRSSVLHST		1	1	3	P0DTC2	P0DTC2 [41-51]		0	1260.71	0.863	0.01	1.941	0.337	0.675	0.054	0.465	0.01	0.01	0.01	0.577276	4.08889e-17	0.828033	0.536516	0.509734	0.179205	0.559308	3.18507e-17	3.05389e-17	3.04471e-17	14.43		21.11	49.74	21.84	25.61	11.22				5.37271e+06	5.09067e+06		1.04306e+07	1.80867e+06	3.8693e+06	290330	2.64777e+06
High	KGYHLMSFPQSAPHG	1xDeamidated [Q10]	1	1	1	P0DTC2	P0DTC2 [1045-1059]		0	1657.78	0.237	1.755	0.629	0.01	0.979	0.01	0.01	0.56	0.742	0.68	0.680558	0.939764	0.867981	3.01479e-17	0.971996	3.20156e-17	3.07218e-17	0.834177	0.932635	0.899632	98.03	61.14	99.53		88.08			99.66	96.83	99.41	546812	129681	959845	344187		535095			306162
High	EFRVYSSA		1	1	76	P0DTC2	P0DTC2 [156-163]		0	958.463	100	3.917	100	100	100	100	100	100	100	100	3.0753e-17	0.683358	3.66248e-17	3.01479e-17	2.97093e-17	3.20156e-17	3.07218e-17	3.18507e-17	3.05389e-17	3.04471e-17	13.44	24.7	20.38	12.83	11.05	9.59	8.59	18.09	11.19	15.52	496591	2.06103e+08	1.79066e+06	8.60033e+07	2.34722e+08	1.94533e+08	7.32559e+07	1.84574e+08	1.21178e+08
High	QPTESIVRFPNITNL	1xDeamidated [Q/N]	1	1	10	P0DTC2	P0DTC2 [321-335]		0	1729.91	0.946	2.007	1.266	1.103	1.163	1.189	1.636	1.805	2.621	2.566	0.975418	0.958698	0.978459	0.977982	0.970699	0.999833	0.990753	0.995687	0.984499	0.997811	12.36	17.1	14.07	16.65	15.12	14.04	33.73	16.08	13.35	12.85	1.41411e+06	1.42392e+06	2.91515e+06	1.9204e+06	1.69359e+06	1.75668e+06	1.7955e+06	2.31364e+06	2.36558e+06
High	HSTQDLFLPFF		1	1	21	P0DTC2	P0DTC2 [49-59]		0	1351.67	15.981	1.857	10.521	23.537	11.024	1.325	15.06	7.991	28.604	24.202	0.929834	0.933944	0.831023	0.900975	0.931363	0.983448	0.912876	0.802243	0.86822	0.891576	32.02	43.75	33.87	30.32	55.12	40.84	40.84	30.93	32.02	32.02	522962	8.3577e+06	867458	5.50234e+06	1.24888e+07	6.82077e+06	868092	7.57382e+06	4.21802e+06
High	HKNNKSWMES		1	1	14	P0DTC2	P0DTC2 [146-155]		0	1260.58	100	100	100	100	100	100	100	100	100	100	3.0753e-17	4.08889e-17	3.66248e-17	3.01479e-17	2.97093e-17	3.20156e-17	3.07218e-17	3.18507e-17	3.05389e-17	3.04471e-17												1.16898e+07	171818	7.37804e+06	1.0119e+07	8.78591e+06	1.77547e+06	7.93082e+06	5.86114e+06
High	ADSFVIRGDE		1	1	28	P0DTC2	P0DTC2 [397-406]		0	1108.53	0.954	0.895	0.961	0.766	0.861	0.953	0.829	0.872	0.781	0.796	0.768134	0.871186	0.814514	0.746682	0.731517	0.784467	0.749855	0.774421	0.747198	0.729314	4.35	6.7	14.41	6.13	3.88	6.9	5.35	10.02	6.39	6.4	4.01393e+06	3.75253e+06	3.4543e+06	3.5459e+06	2.97689e+06	3.41027e+06	3.68219e+06	3.27784e+06	3.27758e+06
High	QIYKTPPIKDFGG	1xDeamidated [Q1]	1	1	3	P0DTC2	P0DTC2 [787-799]		0	1464.77	0.371	0.762	0.557	0.203	0.344	0.439	0.321	0.444	0.01	0.01	0.800016	0.930808	0.842265	0.571779	0.750524	0.791126	0.749855	0.802243	3.05389e-17	3.04471e-17	9.22	8.12	2.81	22.06	16.18	19.77	10.15	9.87			754434	293814	578517	425859	152816	259369	332867	252184	353927
High	FKIYSKHTPINL		1	1	1	P0DTC2	P0DTC2 [201-212]		0	1460.83	0.01	0.01	0.01	0.01	0.01	0.01	0.01	0.01	0.01	0.01	3.0753e-17	4.08889e-17	3.66248e-17	3.01479e-17	2.97093e-17	3.20156e-17	3.07218e-17	3.18507e-17	3.05389e-17	3.04471e-17											3.67594e+06
High	VPAQEKNF		1	1	52	P0DTC2	P0DTC2 [1068-1075]		0	932.484	100	0.934	52.568	100	100	39.575	77.201	34.031	88.486	75.656	3.0753e-17	0.939961	0.811555	3.01479e-17	2.97093e-17	0.806329	0.763693	0.802243	0.733177	0.74754	13.08	29.72	13.75	8.61	17.87	13.13	17.04	16.08	7.4	8.99	254089	4.76854e+07	237361	1.33569e+07	6.98572e+07	3.32318e+07	1.02867e+07	1.88993e+07	8.64704e+06
High	PFFSNVTWFH		1	1	4	P0DTC2	P0DTC2 [57-66]		0	1281.61	0.928	1.53	1.143	1.094	1.192	1.243	1.215	1.432	1.5	1.682	0.979148	0.967982	0.994394	0.98914	0.999462	0.99911	0.996566	0.992891	0.982186	0.959293	49.35	42.9	30.73	41.53	41.53	37.62	41.53	40.9	38.12	41.53	917252	851242	1.40384e+06	1.04806e+06	1.00307e+06	1.09382e+06	1.14043e+06	1.11402e+06	1.3132e+06
High	TWFHAIHVSGTNGTKRFDNPVLPFNDGVY	3xDeamidated [N12; N19; N25]	1	1	1	P0DTC2	P0DTC2 [63-91]		0	3292.57		100		100		100	100					4.08889e-17		3.01479e-17		3.20156e-17	3.07218e-17																428968		71281.8		172682	184163
High	SALGKLQDV		1	1	72	P0DTC2	P0DTC2 [943-951]		0	930.525	29.418	50.666	63.499	39.405	69.417	36.31	72.602	85.215	62.113	62.145	0.849031	0.432853	0.758796	0.828563	0.767324	0.801673	0.77168	0.758245	0.774768	0.776121	17.13	12.01	1.74	15.35	5.1	10.93	5.29	8.58	3.47	2.68	4.74194e+06	1.52564e+08	2.5972e+08	2.99828e+08	1.86856e+08	3.3744e+08	1.8167e+08	3.53364e+08	4.2364e+08
High	NESLIDLQELGK		1	1	6	P0DTC2	P0DTC2 [1194-1205]		0	1358.72	100	100	100	100	100	100	100	100	100	100	3.0753e-17	4.08889e-17	3.66248e-17	3.01479e-17	2.97093e-17	3.20156e-17	3.07218e-17	3.18507e-17	3.05389e-17	3.04471e-17												1.37288e+06	641483	806590	1.37322e+06	1.42926e+06	619953	1.68429e+06	1.55974e+06
High	SANLAATKMSECVL	1xCarbamidomethyl [C12]; 1xOxidation [M9]	1	1	9	P0DTC2	P0DTC2 [1021-1034]		0	1510.72	0.113	0.824	0.428	0.274	0.315	0.501	0.35	0.458	0.281	0.318	0.381114	0.947821	0.765057	0.539328	0.429082	0.73331	0.507892	0.707604	0.527966	0.556448	30.92	17.85	17.7	26.69	20.15	10.13	17.3	10.87	10.13	17.4	3.71381e+07	5.16151e+06	3.24134e+07	1.60443e+07	1.22025e+07	1.31975e+07	1.86031e+07	1.35825e+07	1.70716e+07
High	KLQDVVNQN		1	1	11	P0DTC2	P0DTC2 [947-955]		0	1057.56	1.598	0.861	1.195	6.202	3.244	1.527	2.168	1.375	1.978	1.742	0.979148	0.933944	0.964417	0.946894	0.969075	0.99083	0.985137	0.955318	0.967339	0.961904	5.12	14.4	15.26	12.88	11.85	13.64	10.55	15.81	14.95	8.08	1.6242e+06	2.58689e+06	1.31618e+06	1.79717e+06	1.0074e+07	5.02185e+06	2.47972e+06	3.52107e+06	2.23258e+06
High	GAAAYYVGYLQPRT		1	1	2	P0DTC2	P0DTC2 [261-274]		0	1529.77	0.43	0.198	0.084	0.467	0.01	0.01	0.403	0.01	0.351	0.01	0.824366	0.15919	0.192727	0.828563	2.97093e-17	3.20156e-17	0.80713	3.18507e-17	0.767022	3.04471e-17	11.2	71.95	122.64	85.3			8.82		80.49		469157	203294	125882	106237	218932			189224
High	IRASANLAATKMSECVLGQSKRVDFCGKGYHLMSFPQSAP	2xCarbamidomethyl [C15; C26]; 1xDeamidated [N6]; 1xOxidation [M12]	1	1	1	P0DTC2	P0DTC2 [1018-1057]		0	4430.15
High	SKHTPINLVRDLPQ		1	1	3	P0DTC2	P0DTC2 [205-218]		0	1617.91	0.1	0.47	0.226	0.112	0.121	0.078	0.097	0.135	0.091	0.097	0.349765	0.715247	0.57472	0.511596	0.441575	0.353331	0.369295	0.414124	0.328539	0.351945	26.2	10.8	22.66	26.2	11.29	31.62	3.9	8.01	9.2	22.26	3.55142e+06	354314	1.77374e+06	820807	397784	451592	277545	343994	499952
High	NFYEPQII		1	1	26	P0DTC2	P0DTC2 [1108-1115]		0	1023.51	100	100	100	100	100	100	100	100	100	100	3.0753e-17	4.08889e-17	3.66248e-17	3.01479e-17	2.97093e-17	3.20156e-17	3.07218e-17	3.18507e-17	3.05389e-17	3.04471e-17												1.94823e+07	2.85603e+06	1.3222e+07	1.776e+07	1.62762e+07	1.06672e+07	1.85739e+07	1.78453e+07
High	ITRFQTLLALHRS	1xDeamidated [Q5]	1	1	6	P0DTC2	P0DTC2 [235-247]		0	1556.89	0.01	0.709	0.01	0.01	0.01	1.197	0.01	0.01	0.01	0.01	3.0753e-17	0.880167	3.66248e-17	3.01479e-17	2.97093e-17	0.93697	3.07218e-17	3.18507e-17	3.05389e-17	3.04471e-17		3.86				4.43					2301469		1.64218e+06				2.7532e+06
High	KAHFPREGVF		1	1	12	P0DTC2	P0DTC2 [1086-1095]		0	1187.63	1.334	2.077	12.278	1.522	2.926	5.156	2.225	8.563	2.618	3.502	0.804017	0.945485	0.900304	0.805984	0.77636	0.998925	0.77168	0.992483	0.809221	0.875169	22.5	37.11	24.13	40.39	71.17	42.3	40.39	37.07	32.91	30.68	3.25199e+06	4.73123e+06	6.66098e+06	3.99292e+07	4.71832e+06	9.51496e+06	1.89112e+07	8.83918e+06	2.68397e+07
High	LPVSMTKTS		1	1	88	P0DTC2	P0DTC2 [727-735]		0	963.518	100	30.003	100	100	100	100	100	100	100	100	3.0753e-17	0.575833	3.66248e-17	3.01479e-17	2.97093e-17	3.20156e-17	3.07218e-17	3.18507e-17	3.05389e-17	3.04471e-17	65.85	70.06	65.85	65.85	65.85	65.85	65.85	65.85	65.85	65.85	515141	2.31661e+08	1.54556e+07	6.75763e+07	5.91952e+08	5.8603e+08	2.19643e+08	5.44781e+08	3.67338e+08
High	DEVRQIAPGQTG		1	1	12	P0DTC2	P0DTC2 [405-416]		0	1270.64	2.626	0.849	1.999	4.987	3.776	1.719	2.281	1.819	3.408	2.885	0.91127	0.947821	0.900304	0.973276	0.892305	0.871362	0.840471	0.840794	0.909905	0.891576	11.08	13.8	13.3	13.8	14.82	13.8	12.63	9.25	3.47	5.72	9.11954e+06	2.39472e+07	7.74476e+06	1.82314e+07	4.94255e+07	3.73819e+07	1.6142e+07	2.08005e+07	1.68611e+07
High	VKQLSSNFGAISS		1	1	33	P0DTC2	P0DTC2 [963-975]		0	1337.71	20.677	17.316	34.594	5.462	14.193	1.26	14.191	26.931	10.212	10.434	0.903816	0.700032	0.819446	0.924638	0.971598	0.999833	0.97413	0.844513	0.980027	0.972049	36.64	10.19	12.01	36.92	32.49	37.99	29.27	13.59	18.69	43.94	1.60299e+06	4.13379e+07	2.77569e+07	5.54531e+07	8.75626e+06	2.59539e+07	2.20512e+06	2.72395e+07	4.40968e+07
High	QALNTLVKQL		1	1	1	P0DTC2	P0DTC2 [957-966]		0	1127.68	0.261	0.273	0.24	0.273	0.286	0.266	0.272	0.273	0.328	0.303	0.325457	0.550652	0.370768	0.25407	0.265198	0.423786	0.289253	0.409911	0.329832	0.277842	8.11	17.25	20.58	10.92	10.16	10.92	10.82	5.99	9.27	11.79	7.55166e+06	2.04045e+06	1.90597e+06	1.88773e+06	2.092e+06	2.18106e+06	1.9801e+06	1.98772e+06	2.14156e+06
High	APAICHDGKAHFPR	1xCarbamidomethyl [C5]	1	1	2	P0DTC2	P0DTC2 [1078-1091]		0	1576.78	100		100	100	100	100					3.0753e-17		3.66248e-17	3.01479e-17	2.97093e-17	3.20156e-17																701298		415059	1.10087e+06	809110	641991
High	AHFPREGVFVSNG		1	1	35	P0DTC2	P0DTC2 [1087-1099]		0	1416.7	100	100	100	78.991	66.595	70.218	64.557	100	52.881	53.294	3.0753e-17	4.08889e-17	3.66248e-17	0.744037	0.773747	0.73331	0.779848	3.18507e-17	0.794741	0.794808	24.01	20.04	38.79	20.04	71.72	64.35	33.4	20.04	20.04	20.04	334635	5.95417e+07	1.12533e+08	1.02808e+08	2.64331e+07	2.22849e+07	2.96838e+07	2.33177e+07	4.36673e+07
High	HGVVFLHVTYVPAQ		1	1	3	P0DTC2	P0DTC2 [1058-1071]		0	1566.84	1.456	1.461	2.255	0.398	0.395	1.325	0.508	0.724	0.672	0.732	0.979148	0.980302	0.918088	0.802264	0.77636	0.989499	0.832633	0.891683	0.906788	0.909679	9.23	23.43	14.9	10.14	13.81	13.54	50.72	35.17	27.2	13.99	1.00538e+06	1.46428e+06	1.51971e+06	2.3059e+06	394315	399454	1.33249e+06	511178	728222
High	NLNESLIDLQEL		1	1	9	P0DTC2	P0DTC2 [1192-1203]		0	1400.73	1.321	100	37.516	8.62	25.982	100	36.81	92.657	26.146	42.232	0.972048	4.08889e-17	0.807826	0.557982	0.793936	3.20156e-17	0.832633	0.750414	0.807248	0.807721	44.64	30.9	22.81	43.32	84.82	15.69	76.63	25.18	47.16	29.89	270784	357648	3.93196e+07	8.59579e+06	1.72269e+06	7.03542e+06	3.79298e+07	9.96769e+06	2.08297e+07
High	RTFLLKYNENG		1	1	1	P0DTC2	P0DTC2 [273-283]		0	1354.71	0.092	0.961	0.476	0.238	0.291	0.623	0.291	0.483	0.208	0.251	0.234821	0.874767	0.709123	0.53895	0.554131	0.716845	0.576997	0.646406	0.517994	0.532532	19.08	13.29	23.08	22.57	40.39	15.87	16.08	13.59	12.45	12.45	4.98982e+06	481174	4.73431e+06	2.62949e+06	1.28463e+06	1.45421e+06	3.29398e+06	1.49032e+06	2.28861e+06
High	EVQIDRLITGRLQS		1	1	2	P0DTC2	P0DTC2 [990-1003]		0	1627.91	0.035	1.272	1.105	0.053	0.04	0.115	0.059	0.094	0.142	0.144	0.0976931	0.926652	0.758796	0.270806	0.148501	0.434603	0.219572	0.285986	0.429532	0.436458	25.44	44.34	26.03	63.3	8.57	76.66	28.75	5.39	16.17	8.28	4.5287e+06	160624	5.76236e+06	5.6693e+06	239139	185484	520518	266212	425152
High	VNIQKEID		1	1	23	P0DTC2	P0DTC2 [1177-1184]		0	958.52	0.914	0.65	1.032	0.943	0.942	0.894	0.884	0.777	0.661	0.622	0.542003	0.84082	0.709123	0.640627	0.515405	0.75698	0.539253	0.652732	0.493485	0.457728	8.22	13.7	14.16	8.83	8.22	10.93	13.37	8.7	7	8.22	6.73157e+06	6.15378e+06	4.3781e+06	6.94948e+06	6.37831e+06	6.34278e+06	6.13701e+06	5.96315e+06	5.09018e+06
High	IRGDEVRQIAPGQT	1xDeamidated [Q]	1	1	6	P0DTC2	P0DTC2 [402-415]		0	1540.81	100	100	100	100	100	100	100	100	100	100	3.0753e-17	4.08889e-17	3.66248e-17	3.01479e-17	2.97093e-17	3.20156e-17	3.07218e-17	3.18507e-17	3.05389e-17	3.04471e-17												3.14202e+06	1.50843e+06	2.30966e+06	2.34451e+06	3.21765e+06	3.18025e+06	4.29343e+06	2.18871e+06
High	RLQSLQTY		1	1	71	P0DTC2	P0DTC2 [1000-1007]		0	1008.55	100	20.178	100	100	100	100	100	100	100	100	3.0753e-17	0.65662	3.66248e-17	3.01479e-17	2.97093e-17	3.20156e-17	3.07218e-17	3.18507e-17	3.05389e-17	3.04471e-17	2.86	8.93	7.99	10.28	2.09	11.57	8.61	8.44	3.89	8.45	1.26805e+06	2.19918e+08	2.43887e+07	2.11917e+08	1.78514e+08	2.13495e+08	2.83468e+08	2.28378e+08	1.8147e+08
High	VQIDRLITG		1	1	16	P0DTC2	P0DTC2 [991-999]		0	1014.59	4.82	1.494	1.922	7.571	5.004	1.49	3.86	2.887	4.599	4.27	0.883576	0.951604	0.911559	0.941027	0.909906	0.962424	0.855123	0.887405	0.898778	0.880823	13.1	11.94	19.81	8.25	7.22	11.23	17.55	10.37	14.16	10.24	773903	3.60085e+06	1.15614e+06	1.56072e+06	5.85929e+06	4.03111e+06	1.14157e+06	2.78886e+06	2.21252e+06
High	AEIRASANLAAT		1	1	70	P0DTC2	P0DTC2 [1016-1027]		0	1187.64	49.056	24.215	57.564	30.641	52.203	45.121	86.456	100	100	100	0.792332	0.614127	0.764845	0.851346	0.809535	0.784467	0.749855	3.18507e-17	3.05389e-17	3.04471e-17	11.98	11.09	27.97	38.61	18.62	29.71	18	30.51	11.98	11.98	706903	3.46779e+07	1.69346e+07	4.47515e+07	2.73001e+07	3.84317e+07	3.54242e+07	6.27785e+07	8.5653e+07
High	EKGIYQTSNFR		1	1	16	P0DTC2	P0DTC2 [309-319]		0	1342.67	7.066	2.953	3.085	63.651	59.518	17.992	54.74	39.438	50.01	48.482	0.943277	0.883188	0.847536	0.777886	0.787335	0.881024	0.801394	0.812955	0.796703	0.797002	8.21	9.94	26.09	6.38	12.97	14.48	38.96	6.38	6.85	8.82	780435	5.51493e+06	2.30467e+06	2.40772e+06	4.8291e+07	4.64501e+07	1.40414e+07	4.27213e+07	2.98875e+07
High	KIYSKH		1	1	12	P0DTC2	P0DTC2 [202-207]		0	775.446	100	100	100	100	100	100	100	100	100	100	3.0753e-17	4.08889e-17	3.66248e-17	3.01479e-17	2.97093e-17	3.20156e-17	3.07218e-17	3.18507e-17	3.05389e-17	3.04471e-17												5.12302e+06	636390	1.44993e+06	3.89075e+07	2.80503e+07	4.09325e+07	1.98255e+07	1.00238e+07
High	SKHTPINLVRDLPQG	1xDeamidated [Q14]	1	1	2	P0DTC2	P0DTC2 [205-219]		0	1675.91	0.191	1.325	0.438	0.19	0.223	0.294	0.261	0.395	0.214	0.249	0.550746	0.933944	0.760238	0.660207	0.611033	0.767246	0.655841	0.758245	0.598767	0.646877	12.51	8.19	9.86	42.85	45.49	6.82	15.61	14.23	6.82	12.34	3.24633e+06	583230	4.2512e+06	1.39614e+06	615493	722866	954610	847847	1.19227e+06
High	VTYVPAQEKNFTTAP		1	1	3	P0DTC2	P0DTC2 [1065-1079]		0	1665.85	0.01	0.135	0.01	0.01	0.01	0.01	0.01	0.01	0.01	0.01	3.0753e-17	0.645959	3.66248e-17	3.01479e-17	2.97093e-17	3.20156e-17	3.07218e-17	3.18507e-17	3.05389e-17	3.04471e-17	17.25	13.47	12.98	102.57	33.05	39.14	34.46	4.72	7.41	11.94	445460608	677038	5.9988e+07	1.55378e+06	1.0707e+06	492095	673201	615017	505558
High	PFNDGVYFASTEK		1	1	12	P0DTC2	P0DTC2 [85-97]		0	1474.68	0.979	1.145	0.931	1.002	0.991	1.146	1.069	1.132	1.212	1.085	0.979148	0.974705	0.944315	0.983816	0.971598	0.999833	0.974314	0.977522	0.984499	0.972049	21.69	9.77	16.55	11.3	18.48	10.68	3.72	9.39	11.39	9.89	1.09947e+06	1.26062e+06	1.29171e+06	1.15181e+06	1.15675e+06	1.24509e+06	1.25984e+06	1.19992e+06	1.30215e+06
High	IDRLITGRLQSLQT		1	1	1	P0DTC2	P0DTC2 [993-1006]		0	1613.93	0.821	0.01	0.01	1.073	0.01	0.01	0.583	0.01	0.524	0.687	0.972048	4.08889e-17	3.66248e-17	0.999868	2.97093e-17	3.20156e-17	0.891149	3.18507e-17	0.858913	0.906085	45.88			68.67			49.27		61.27	46.75	226558	185976			243164			134440
High	SQPFLMDLEGKQ	1xOxidation [M6]	1	1	28	P0DTC2	P0DTC2 [172-183]		0	1408.68	100	100	100	100	100	100	100	100	100	100	3.0753e-17	4.08889e-17	3.66248e-17	3.01479e-17	2.97093e-17	3.20156e-17	3.07218e-17	3.18507e-17	3.05389e-17	3.04471e-17												5.12014e+06	1.90213e+06	3.76545e+06	3.6715e+06	6.11016e+06	6.57436e+06	6.18161e+06	5.75527e+06
High	VFLHVTYVPAQEKNF	2xDeamidated [Q11; N14]	1	1	8	P0DTC2	P0DTC2 [1061-1075]		0	1793.91	0.01	0.01	0.01	0.01	0.01	0.01	0.01	0.01	0.01	0.01	3.0753e-17	4.08889e-17	3.66248e-17	3.01479e-17	2.97093e-17	3.20156e-17	3.07218e-17	3.18507e-17	3.05389e-17	3.04471e-17	11.59	17.99	29.18	39.9	10.17	27.43	7.03	16.53	6.65	5.11	3.28339e+08	1.40886e+06	2.55402e+06	1.0745e+06	1.47671e+06	1.16363e+06	1.47658e+06	1.54771e+06	1.93099e+06
High	TLDSKTQSLLIVNNA	1xDeamidated [N/Q]	1	1	6	P0DTC2	P0DTC2 [109-123]		0	1617.87	0.01	1.34	0.095	0.01	0.01	0.01	0.01	0.01	0.01	0.01	3.0753e-17	0.925473	0.247521	3.01479e-17	2.97093e-17	3.20156e-17	3.07218e-17	3.18507e-17	3.05389e-17	3.04471e-17		5.53	21.53								4.30607e+06		5.7699e+06	408224
High	KEIDRLNEVAK		1	1	3	P0DTC2	P0DTC2 [1181-1191]		0	1314.74	1.459	0.656	1.302	7.597	4.427	1.053	2.691	1.42	2.285	1.919	0.819856	0.853176	0.842238	0.999868	0.916768	0.802997	0.79497	0.807683	0.795574	0.770231	8.76	18.88	16.75	7.08	18.88	14.91	18.21	16.75	15.72	12.92	3.23462e+06	4.66555e+06	2.05889e+06	3.8744e+06	2.45734e+07	1.43188e+07	3.40528e+06	7.87943e+06	4.45392e+06
High	ANLAATKMSECVL	1xCarbamidomethyl [C11]	1	1	3	P0DTC2	P0DTC2 [1022-1034]		0	1407.7	0.01	40.226	4.16	1.513	1.574	3.476	1.852	3.991	0.694	1.189	3.0753e-17	0.484258	0.993384	0.991999	0.982055	0.914494	0.974314	0.977358	0.907957	0.98527		38.49	55.61	80.01	92.26	35.46	36.46	40.62	69.21	44.79	1.10676e+06		4.50339e+07	5.698e+06	1.8521e+06	1.74221e+06	3.84707e+06	2.05021e+06	4.48413e+06
High	LPFQQFGRDIAD	1xDeamidated [Q]	1	1	18	P0DTC2	P0DTC2 [560-571]		0	1407.69	14.3	7.174	5.091	14.642	18.232	8.126	21.626	12.953	40.392	22.74	0.441543	0.230664	0.673774	0.408974	0.422362	0.422294	0.381234	0.392086	0.645652	0.41264	12.44	16.9	16.5	18.53	12.49	12.44	68.71	17.39	12.44	6.14	147835	2.18518e+06	1.06055e+06	752700	2.16459e+06	2.73849e+06	1.24268e+06	3.19713e+06	1.91494e+06
High	LQTYVTQQLIRA		1	1	5	P0DTC2	P0DTC2 [1004-1015]		0	1433.81	0.01	0.015	0.01	0.014	0.013	0.01	0.011	0.01	0.01	0.01	3.0753e-17	0.16199	3.66248e-17	0.0904348	0.0353889	3.20156e-17	0.0441632	3.18507e-17	3.05389e-17	3.04471e-17		39.14		101.92	61.5		176.59				1.89324e+07		282185		266220	239913		215777
High	MAYRFNGIGVTQNV		1	1	2	P0DTC2	P0DTC2 [902-915]		0	1569.78	0.013	0.01	0.017	0.018	0.015	0.01	0.037	0.038	0.042	0.046	0.00750818	4.08889e-17	0.0182632	0.0337251	0.0101566	3.20156e-17	0.0538987	0.0958597	0.118054	0.0946843	59.98		66.44	62.24	58.56		59.07	59.23	58.16	63.65	1.38705e+07	177725		234360	250424	204256		362194	528439
High	GSNVFQTRA		1	1	54	P0DTC2	P0DTC2 [639-647]		0	979.496	100	11.237	100	100	100	100	100	100	100	100	3.0753e-17	0.886134	3.66248e-17	3.01479e-17	2.97093e-17	3.20156e-17	3.07218e-17	3.18507e-17	3.05389e-17	3.04471e-17	4.97	15.82	13.45	10.69	12.54	16.54	23.3	9.6	11.22	7.2	702786	1.4249e+08	7.89755e+06	8.5305e+07	1.05712e+08	1.08711e+08	1.27946e+08	1.02535e+08	7.70572e+07
High	GEVFNATRF		1	1	28	P0DTC2	P0DTC2 [339-347]		0	1040.52	6.058	7.607	6.504	5.95	7.087	7.35	8.047	7.23	7.967	7.877	0.989673	0.948673	0.996614	0.983816	0.969075	0.999833	0.974314	0.991056	0.971636	0.964953	17.92	14.17	17.27	12.03	9.36	13.86	9.36	12.69	9.36	9.36	1.15547e+06	7.44519e+06	8.79007e+06	7.51512e+06	6.99131e+06	8.18927e+06	8.59213e+06	9.29846e+06	9.03602e+06
High	DSKTQSLLI		1	1	34	P0DTC2	P0DTC2 [111-119]		0	1004.56	100	100	100	100	100	100	100	100	100	100	3.0753e-17	4.08889e-17	3.66248e-17	3.01479e-17	2.97093e-17	3.20156e-17	3.07218e-17	3.18507e-17	3.05389e-17	3.04471e-17												9.04735e+07	6.48933e+07	1.41146e+08	1.00424e+08	1.65356e+08	1.63489e+08	1.81707e+08	2.14753e+08
High	YYVGYLQ		1	1	5	P0DTC2	P0DTC2 [265-271]		0	905.44	35.78	1.679	36.804	23.194	25.939	37.391	30.638	33.484	34.945	35.429	0.82766	0.945982	0.815266	0.906877	0.922136	0.801385	0.880628	0.83219	0.841864	0.837086	19.4	23.72	20.17	32.28	17.4	17.81	17.75	13	17.75	20.17	507540	1.81595e+07	715611	1.97303e+07	1.17718e+07	1.31653e+07	1.89774e+07	1.55499e+07	1.83939e+07
High	SVLHSTQDLF		1	1	69	P0DTC2	P0DTC2 [46-55]		0	1146.58	20.737	100	30.108	30.086	38.631	39.088	41.23	58.067	41.377	42.329	0.903816	4.08889e-17	0.828033	0.852056	0.856546	0.797624	0.844057	0.797021	0.822247	0.814372	3.87	6.18	23.49	3.28	11.17	8.68	7.07	3.28	7.85	7.42	1.18408e+06	2.51955e+07	2.30745e+08	3.56506e+07	3.50154e+07	4.57421e+07	4.62832e+07	4.97813e+07	6.76874e+07
High	WFHAIHVS		1	1	4	P0DTC2	P0DTC2 [64-71]		0	996.505	19.023	4.345	10.491	27.401	22.024	13.11	20.918	15.498	21.836	21.319	0.829112	0.535387	0.709123	0.869663	0.882511	0.73331	0.855165	0.804271	0.843926	0.856968	16.56	23.46	16.4	15.09	15.09	15.09	15.09	15.09	24.04	15.09	364732	6.93821e+06	1.55248e+06	3.82626e+06	9.99395e+06	8.0329e+06	4.78154e+06	7.62961e+06	5.65259e+06
High	FVIRGDEVRQIA		1	1	9	P0DTC2	P0DTC2 [400-411]		0	1402.78	0.282	6.65	5.545	0.372	0.493	1.425	0.539	1.349	0.327	0.538	0.518491	0.894417	0.994394	0.618905	0.615802	0.790977	0.646867	0.774421	0.613722	0.621237	3.72	7	6.79	9.33	77.49	5.05	38.58	4.07	17.03	8.09	4.80185e+06	1.34217e+06	3.19321e+07	2.54089e+07	1.7844e+06	2.36747e+06	6.63106e+06	2.58732e+06	6.38751e+06
High	FPLQSYGFQP		1	1	142	P0DTC2	P0DTC2 [490-499]		0	1183.58	92.134	81.18	75.848	98.728	88.275	100	91.372	98.111	100	100	0.715363	0.322833	0.731823	0.705018	0.736324	3.20156e-17	0.74304	0.740359	3.05389e-17	3.04471e-17	3.83	8.83	12.18	9.67	5.28	6.78	5.53	9.46	8.7	7.82	481441	4.4357e+07	3.84318e+07	3.65163e+07	4.94429e+07	4.28551e+07	8.12452e+07	4.44833e+07	4.93025e+07
High	SFVIRGDEV		1	1	31	P0DTC2	P0DTC2 [399-407]		0	1021.53	21.299	1.388	22.627	22.232	22.751	15.241	21.224	15.834	22.011	20.915	0.899356	0.980409	0.839396	0.894587	0.926477	0.904148	0.926784	0.922986	0.896792	0.893301	4.82	10.66	8.12	10.41	7.39	6.28	5.03	6.03	4.86	4.74	1.15517e+07	2.48126e+08	1.60319e+07	2.61375e+08	2.56817e+08	2.62816e+08	1.76294e+08	2.45169e+08	1.82909e+08
High	FDNPVLPFNDGVY		1	1	3	P0DTC2	P0DTC2 [79-91]		0	1496.71	100	100	100	100	100	100	100	100	100	100	3.0753e-17	4.08889e-17	3.66248e-17	3.01479e-17	2.97093e-17	3.20156e-17	3.07218e-17	3.18507e-17	3.05389e-17	3.04471e-17												312448	5.00878e+07	6.14583e+06	642098	522668	5.62712e+07	814476	4.22628e+06
High	TEVPVAIHADQLTP		1	1	38	P0DTC2	P0DTC2 [618-631]		0	1490.78	18.819	27.521	13.444	8.797	16.976	20.713	20.241	22.065	15.947	17.692	0.91205	0.583354	0.888936	0.98914	0.967533	0.870952	0.934768	0.87848	0.930467	0.912694	6.21	9.57	30.13	29.17	5.55	13.5	6.65	13.56	10.39	13.01	2.39225e+06	4.50201e+07	6.56929e+07	3.2161e+07	2.10444e+07	4.061e+07	4.65542e+07	4.7809e+07	5.10462e+07
High	FNGLTGTGVLTES		1	1	18	P0DTC2	P0DTC2 [543-555]		0	1295.65	20.907	7.088	23.114	12.38	18.933	19.004	21.211	25.667	20.151	21.953	0.917675	0.71539	0.86785	0.985709	0.969075	0.902576	0.926784	0.852438	0.916937	0.889358	4.08	11.68	13.04	24.13	12.77	13.26	5.49	12.77	6.69	4.75	730970	1.52827e+07	4.77311e+06	1.68955e+07	9.0495e+06	1.38396e+07	1.30072e+07	1.54263e+07	1.87621e+07
High	IAYTMSLGAENSVAY	1xOxidation [M5]	1	1	2	P0DTC2	P0DTC2 [693-707]		0	1605.75	0.101	0.474	0.047	0.01	0.03	0.01	0.031	0.054	0.01	0.029	0.364811	0.726918	0.0719239	3.01479e-17	0.145113	3.20156e-17	0.138148	0.178483	3.05389e-17	0.107124	83.01	51.04	52.48		56.16		51.04	51.04		51.02	3.31696e+06	349327	1.57287e+06	155699		114743		102415	178281
High	PFAMQMAYRFNGIGV	1xOxidation [M4]	1	1	2	P0DTC2	P0DTC2 [897-911]		0	1717.82	0.024	0.041	0.015	0.012	0.01	0.019	0.01	0.014	0.022	0.022	0.0186886	0.346571	0.0161318	0.0183288	2.97093e-17	0.107503	0.0113444	0.0339414	0.0666865	0.0398868	52.24	28.73	64.92	99.99		37.02	59.71	44.4	49.48	21.24	1.37519e+07	387944	559214	246773	162731		286704	139069	243259
High	SSNFGAISS		1	1	19	P0DTC2	P0DTC2 [967-975]		0	869.4	23.388	1.411	6.596	25.451	22.109	40.778	23.712	13.16	24.301	21.28	0.884024	0.974165	0.971292	0.877563	0.927586	0.794321	0.916059	0.946594	0.885732	0.891576	17.11	14.65	13.86	7.97	26.03	13.11	16.22	20.43	11.28	13.98	2.13653e+06	4.42038e+07	2.86068e+06	1.37391e+07	5.41865e+07	4.72359e+07	8.6925e+07	4.51187e+07	2.81176e+07
High	DSFVIRGDEVRQIA		1	1	8	P0DTC2	P0DTC2 [398-411]		0	1604.84	0.532	10.75	4.84	0.648	1.318	14.402	1.527	4.154	0.77	1.366	0.712549	0.821723	0.998576	0.724784	0.740151	0.914307	0.779956	0.950453	0.736465	0.805983	32.31	16.06	33.41	53.2	99.8	7.93	52.66	3.14	45.56	41.31	14994262	9.94413e+06	1.64319e+08	8.89255e+07	9.71947e+06	1.97576e+07	2.2207e+08	2.28914e+07	6.22935e+07
High	FVTQRNFYE		1	1	13	P0DTC2	P0DTC2 [1103-1111]		0	1203.58	40.627	4.795	28.757	40.475	59.986	63.861	66.881	63.332	59.59	61.454	0.81242	0.963348	0.830401	0.825617	0.785637	0.747361	0.774325	0.789897	0.778183	0.776201	35.66	60.42	35.66	46.95	35.66	35.66	35.66	35.66	35.66	35.66	2.66013e+06	1.08074e+08	9.9506e+06	7.64978e+07	1.0163e+08	1.59571e+08	1.69878e+08	1.77913e+08	1.68472e+08
High	DISTEIYQAGSTP		1	1	21	P0DTC2	P0DTC2 [467-479]		0	1381.65	64.276	11.988	45.93	52.747	60.945	32.286	70.123	62.777	78.69	77.203	0.766345	0.84082	0.796862	0.787325	0.782752	0.809044	0.77168	0.792397	0.751597	0.746854	2.49	2.49	20.7	5.68	2.54	12.35	9.02	8.25	2.49	2.11	608915	3.91389e+07	7.29997e+06	2.79674e+07	3.21184e+07	3.72898e+07	1.96593e+07	4.26987e+07	3.82256e+07
High	CLIGAEHVNNS	1xCarbamidomethyl [C1]	1	1	2	P0DTC2	P0DTC2 [649-659]		0	1213.56	12.582	1.677	6.216	12.341	10.034	4.501	9.205	5.467	8.63	7.565	0.981395	0.940605	0.847536	0.986631	0.975198	0.8144	0.967041	0.844513	0.971636	0.937584	13.42	38.59	32.19	21.77	31.9	14.66	35.46	33.85	14.99	14.56	807964	1.01654e+07	1.09075e+06	4.27856e+06	9.2574e+06	7.61858e+06	3.63645e+06	7.09142e+06	3.70915e+06
High	PINLVRDLPQGF		1	1	3	P0DTC2	P0DTC2 [209-220]		0	1368.76	0.143	1.155	0.365	0.357	0.558	0.772	0.738	0.773	0.78	0.847	0.364722	0.90209	0.670568	0.646275	0.686502	0.761288	0.749855	0.75726	0.717563	0.729314	19.53	18.03	4.47	16.95	15.27	13.45	25.2	17.95	7.82	13.8	4.31567e+06	545002	4.42695e+06	1.57712e+06	1.47766e+06	2.24858e+06	3.30385e+06	2.72121e+06	3.0039e+06
High	IGVTQNVLYEN		1	1	3	P0DTC2	P0DTC2 [909-919]		0	1249.64	6.503	0.01	2.388	53.413	24.184	52.552	19.453	10.732	29.07	22.883	0.777821	4.08889e-17	0.843985	0.787325	0.924772	0.767246	0.925665	0.810044	0.877455	0.899509	39.95		32.87	32.87	32.87	37.87	32.87	32.87	32.87	32.87	474350	3.08475e+06		1.13298e+06	2.53363e+07	1.14718e+07	2.49282e+07	9.22746e+06	5.09071e+06
High	GIGVTQNV		1	1	10	P0DTC2	P0DTC2 [908-915]		0	787.431	5.043	1.348	3.033	4.985	3.332	2.802	3.071	2.367	3.156	2.905	0.95614	0.980409	0.991496	0.914268	0.971463	0.999833	0.983508	0.994749	0.982186	0.994293	4.01	4.94	9.6	5.54	6.17	6.38	8.45	6.17	2.65	5.98	1.51737e+06	7.6521e+06	2.09946e+06	4.60255e+06	7.84756e+06	5.05616e+06	4.24475e+06	4.6597e+06	3.59131e+06
High	DRLITGRLQSLQTY		1	1	3	P0DTC2	P0DTC2 [994-1007]		0	1663.91	0.01	0.01	0.034	0.041	0.062	0.049	0.043	0.061	0.096	0.1	3.0753e-17	4.08889e-17	0.0640713	0.166662	0.19071	0.153022	0.159424	0.169009	0.324443	0.336299			19.93	19.93	73.67	34.91	36.27	29.72	19.93	14.1	5.43792e+06			182602	222543	351733	265636	232068	332880
High	DSFVIRGDEV		1	1	54	P0DTC2	P0DTC2 [398-407]		0	1136.56	16.83	36.654	60.556	47.64	100	100	100	100	100	100	0.9281	0.507341	0.758796	0.802264	2.97093e-17	3.20156e-17	3.07218e-17	3.18507e-17	3.05389e-17	3.04471e-17	20.85	8.13	20.37	31.18	11.28	8.13	11.17	12.21	8.6	11.83	1.59899e+06	2.90126e+07	5.7933e+07	1.04091e+08	7.61757e+07	1.61936e+08	2.48578e+08	1.91426e+08	2.59874e+08
High	GAGAALQIPFAM		1	1	3	P0DTC2	P0DTC2 [889-900]		0	1146.6	0.01	0.016	0.01	0.01	0.01	0.01	0.01	0.01	0.021	0.01	3.0753e-17	0.000581283	3.66248e-17	3.01479e-17	2.97093e-17	3.20156e-17	3.07218e-17	3.18507e-17	0.0726072	3.04471e-17		96.06							79.77		3.12602e+06		49349.7
High	DKVFRSSVLHST		1	1	1	P0DTC2	P0DTC2 [40-51]		0	1375.73	1.06	3.147	3.078	0.27	0.313	0.299	0.367	0.527	0.463	0.444	0.973313	0.949113	0.980754	0.727318	0.753637	0.721427	0.77168	0.817001	0.822506	0.803871	21.25	9.5	13.53	24.61	57.15	18.83	12.54	9.5	10.15	9.5	1.61799e+06	1.71541e+06	4.85991e+06	5.10073e+06	436272	506091	484176	606285	852069
High	AAAYYVGYLQPRTF		1	1	2	P0DTC2	P0DTC2 [262-275]		0	1619.82	0.071	1.062	0.099	0.01	0.01	0.01	0.01	0.01	0.146	0.01	0.343694	0.948673	0.267629	3.01479e-17	2.97093e-17	3.20156e-17	3.07218e-17	3.18507e-17	0.505888	3.04471e-17	10.59	9.95	30.15						15.86		1.4662e+06	104346	1.56592e+06	144743
High	TESIVRFPN		1	1	20	P0DTC2	P0DTC2 [323-331]		0	1062.56	1.166	1.24	0.941	1.263	1.208	1.441	1.289	1.328	1.455	1.441	0.670424	0.930808	0.758796	0.675916	0.595141	0.801385	0.664286	0.772822	0.732441	0.716934	4.82	11.7	18.4	3.83	9.47	14.53	7.42	6.08	5.04	5.47	4.78535e+06	5.60353e+06	6.16069e+06	4.50109e+06	6.04513e+06	6.14927e+06	7.43883e+06	6.35271e+06	6.35488e+06
High	NLREFVFK		1	1	24	P0DTC2	P0DTC2 [188-195]		0	1052.59	100	100	100	100	100	100	100	100	100	100	3.0753e-17	4.08889e-17	3.66248e-17	3.01479e-17	2.97093e-17	3.20156e-17	3.07218e-17	3.18507e-17	3.05389e-17	3.04471e-17												1.29179e+08	3.11149e+06	4.55366e+07	1.16576e+08	1.03772e+08	2.39235e+08	1.16131e+08	7.14526e+07
High	PSKPSKRSFIEDLLF		1	1	3	P0DTC2	P0DTC2 [809-823]		0	1763.97	0.015	0.021	0.011	0.011	0.01	0.01	0.01	0.01	0.013	0.013	0.106394	0.214871	0.123294	0.0757531	2.97093e-17	3.20156e-17	3.07218e-17	3.18507e-17	0.0697142	0.0740723	62.63	37.24	47.46	115.12	43.19	31.41	52.37	38.96	53.78	31.85	1.40595e+08	1.73838e+06	2.9091e+06	1.20651e+06	1.58973e+06	1.00655e+06	1.09666e+06	786050	816976
High	LSRLDKVEAEV		1	1	2	P0DTC2	P0DTC2 [981-991]		0	1258.7	0.01	8.339	2.393	0.608	1.523	3.696	1.161	2.953	1.213	1.153	3.0753e-17	0.291201	0.833075	0.89159	0.956669	0.744096	0.986228	0.807929	0.968445	0.981826		45.2	20.9	41.27	57.71	5.92	76.55	15.86	29.73	32.35	249340		2.07936e+06	512510	137087	343445	921474	289516	698579
High	GFQPTNGVGYQP		1	1	17	P0DTC2	P0DTC2 [496-507]		0	1264.6	100	100	100	100	100	100	100	100	100	100	3.0753e-17	4.08889e-17	3.66248e-17	3.01479e-17	2.97093e-17	3.20156e-17	3.07218e-17	3.18507e-17	3.05389e-17	3.04471e-17	40.89	40.89	40.89	40.89	40.89	40.89	40.89	40.89	40.89	40.89	170006	2.60804e+07	4.84117e+07	3.90813e+07	2.33733e+07	3.69209e+07	3.40557e+07	4.16726e+07	4.57671e+07
High	GFIKQYGD		1	1	9	P0DTC2	P0DTC2 [832-839]		0	927.457	12.586	1.409	3.51	15.454	4.778	2.147	3.231	2.134	3.453	3.365	0.992987	0.981691	0.90952	0.946449	0.969075	0.900134	0.937171	0.963174	0.971497	0.959837	9.44	3.42	4.83	24.94	12	3.3	6.39	2.23	0.9	2.38	1.00428e+06	1.26403e+07	1.41544e+06	3.52524e+06	1.55204e+07	4.79818e+06	2.15586e+06	3.24435e+06	2.14361e+06
High	PAQEKNFTTA		1	1	1	P0DTC2	P0DTC2 [1069-1078]		0	1106.55	0.578	0.5	0.796	0.477	0.604	0.311	0.515	0.492	0.341	0.369	0.849031	0.762047	0.843985	0.838477	0.856546	0.752656	0.832633	0.802019	0.751597	0.762587	13.11	6.76	13.88	12.39	13.57	20.87	5.01	3.78	2.3	5.16	2.16401e+06	1.25131e+06	1.08246e+06	1.72267e+06	1.03145e+06	1.30684e+06	673921	1.1296e+06	1.05525e+06
High	VNIQKEIDRLNE		1	1	1	P0DTC2	P0DTC2 [1177-1188]		0	1470.79	0.069	0.652	0.347	0.117	0.058	0.189	0.07	0.129	0.054	0.074	0.250371	0.848912	0.692277	0.525921	0.24279	0.683005	0.310061	0.390144	0.264117	0.309035	23.3	7.83	15.84	39.16	70.48	14.53	23.3	9.54	12.5	12.62	3.53779e+06	278200	2.33531e+06	1.37536e+06	443154	206274	706202	261040	456485
High	NSAIGKIQ		1	1	101	P0DTC2	P0DTC2 [928-935]		0	830.473	69.973	1.044	18.711	100	61.336	50.7	44.851	28.261	47.975	41.99	0.756765	0.972056	0.867025	3.01479e-17	0.78207	0.771677	0.832633	0.840794	0.804205	0.814372	21.19	15.99	22.98	23.07	41.34	28.36	28.28	17.93	17.93	24.32	971123	6.7952e+07	974289	1.81708e+07	9.92828e+07	7.61733e+07	5.72656e+07	5.0692e+07	2.74449e+07
High	SIIAYTMSLGAEN	1xOxidation [M7]	1	1	5	P0DTC2	P0DTC2 [691-703]		0	1385.66	37.054	31.51	24.426	40.365	51.662	46.776	65.732	55.719	57.801	68.96	0.65242	0.142334	0.505012	0.759917	0.746165	0.756673	0.749855	0.793964	0.778714	0.739904	21.7	4.97	45.92	35.06	23.41	22.4	7.56	43.45	37.64	13.47	162551	6.40261e+06	5.23329e+06	4.57591e+06	7.4103e+06	8.80756e+06	7.98376e+06	1.10047e+07	1.13502e+07
High	RFDNPVLPFN		1	1	19	P0DTC2	P0DTC2 [78-87]		0	1218.63	88.925	5.169	22.815	100	100	37.846	100	55.814	100	100	0.723688	0.5267	0.835939	3.01479e-17	2.97093e-17	0.801385	3.07218e-17	0.797021	3.05389e-17	3.04471e-17	16.5	16.43	18.67	18.26	20.09	13.13	15.26	9.84	4.99	12.79	346471	3.08098e+07	1.98926e+06	8.51427e+06	8.67914e+07	5.55275e+07	1.42734e+07	5.13307e+07	1.99928e+07
High	IGKIQDSLS		1	1	13	P0DTC2	P0DTC2 [931-939]		0	960.536	32.512	0.961	8.025	49.607	25.118	14.735	17.264	5.945	18.69	15.305	0.838366	0.952259	0.966331	0.796536	0.917594	0.912721	0.952133	0.970255	0.911611	0.958684	17.09	7.9	7.5	10.22	5.6	12.75	8.35	7.5	7.5	10.55	909854	2.9581e+07	868671	7.27083e+06	4.5135e+07	2.21572e+07	1.34063e+07	1.57077e+07	5.38996e+06
High	KFLPFQQFG		1	1	4	P0DTC2	P0DTC2 [558-566]		0	1111.59	100	100	100	100	100	100	100	100	100	100	3.0753e-17	4.08889e-17	3.66248e-17	3.01479e-17	2.97093e-17	3.20156e-17	3.07218e-17	3.18507e-17	3.05389e-17	3.04471e-17												3.2628e+06	2.34311e+06	4.20134e+06	3.49205e+06	3.91024e+06	7.32506e+06	3.91682e+06	4.41333e+06
High	TPINLVRD		1	1	53	P0DTC2	P0DTC2 [208-215]		0	927.526	12.619	1.099	3.296	31.089	12.022	13.856	8.885	4.271	10.935	9.826	0.95948	0.945782	0.893137	0.849348	0.985675	0.917341	0.989907	0.898755	0.972554	0.975244	6.37	6.11	6.11	6.11	11.74	6.37	18.83	16.39	6.11	6.37	2.18538e+06	2.75775e+07	2.37841e+06	7.05156e+06	6.75717e+07	2.62725e+07	3.02812e+07	1.9418e+07	9.33308e+06
High	GLTVLPPLLTDEMIA		1	1	3	P0DTC2	P0DTC2 [857-871]		0	1582.88	0.01	2.868	0.01	0.01	0.01	2.303	0.151	0.01	0.01	0.01	3.0753e-17	0.972056	3.66248e-17	3.01479e-17	2.97093e-17	0.87385	0.460724	3.18507e-17	3.05389e-17	3.04471e-17		44.48				27.32	95.3				2.71212e+06		7.77896e+06				6.24508e+06	409009
High	LFRKSNLKP		1	1	7	P0DTC2	P0DTC2 [455-463]		0	1102.67	32.64	0.01	30.189	14.41	16.529	0.02	0.01	0.01	0.044	0.01	0.838015	4.08889e-17	0.848186	0.967483	0.969451	0.00841735	3.07218e-17	3.18507e-17	0.0786292	3.04471e-17	15.28		25.42	37.92	6.94	15.67			31.74		645406	2.10089e+07		1.61437e+07	9.30057e+06	1.05286e+07	11901
High	GINASVVNIQKE		1	1	2	P0DTC2	P0DTC2 [1171-1182]		0	1271.7	1.654	7.146	3.275	2.962	4.408	4.02	4.651	5.596	3.801	4.034	0.953149	0.484258	0.812664	0.829232	0.754548	0.752656	0.754333	0.774421	0.796676	0.788539	4.89	9.6	9.6	12.56	10.85	10.49	9.02	7.03	9.6	10.88	421282	675908	3.01028e+06	1.37949e+06	1.24796e+06	1.85717e+06	1.69374e+06	1.87679e+06	2.33568e+06
High	PQTLEILDI		1	1	11	P0DTC2	P0DTC2 [579-587]		0	1041.58	0.728	1.623	0.798	0.969	0.912	1.122	1.112	1.273	1.53	1.603	0.758747	0.996808	0.808292	0.781313	0.669168	0.809044	0.749855	0.807929	0.814359	0.82736	12.4	14.46	20.47	7.07	11.58	8.8	22.4	6.59	10.99	12.85	9.57481e+06	7.60528e+06	1.7056e+07	8.44491e+06	9.27471e+06	9.24466e+06	1.07416e+07	1.03158e+07	1.21245e+07
High	KRFDNPVLPFN		1	1	7	P0DTC2	P0DTC2 [77-87]		0	1346.72	18.759	1.399	10.168	31.746	31.297	5.02	29.678	20.443	30.529	30.701	0.936333	0.968449	0.835252	0.846794	0.883664	0.767246	0.884405	0.902169	0.858017	0.859025	9.38	2.71	6.17	6.92	27.69	5.22	8.73	12.51	9.8	2.71	548316	1.02857e+07	766829	5.58008e+06	1.69043e+07	1.71609e+07	2.75264e+06	1.62728e+07	1.12095e+07
High	DVVNQNAQAL		1	1	11	P0DTC2	P0DTC2 [950-959]		0	1071.54	100	100	100	100	100	100	100	100	100	100	3.0753e-17	4.08889e-17	3.66248e-17	3.01479e-17	2.97093e-17	3.20156e-17	3.07218e-17	3.18507e-17	3.05389e-17	3.04471e-17												8.30528e+07	1.36102e+06	3.31191e+07	6.63965e+07	4.77368e+07	3.3849e+07	4.27243e+07	2.80945e+07
High	TVEKGIYQTSNFR	1xDeamidated [Q/N]	1	1	8	P0DTC2	P0DTC2 [307-319]		0	1543.78	8.371	4.704	5.436	4.056	5.079	5.98	5.807	6.463	5.291	5.951	0.913784	0.75246	0.828739	0.851346	0.870512	0.801385	0.853406	0.840794	0.88097	0.887298	7.72	12.52	13.11	14.76	7.5	11.3	10.5	10.31	6.65	10.36	671459	5.62099e+06	3.15826e+06	3.58083e+06	2.72314e+06	3.41051e+06	4.09049e+06	3.89897e+06	4.33993e+06
High	TQQLIRAAEIRAS		1	1	2	P0DTC2	P0DTC2 [1009-1021]		0	1456.82	0.036	0.369	0.198	0.064	0.044	0.021	0.021	0.049	0.01	0.01	0.137175	0.615408	0.431441	0.375706	0.176888	0.120464	0.0783446	0.173769	3.05389e-17	3.04471e-17	22.97	11.49	8.26	122.3	98.49	41.52	60.96	20.7			4.2459e+06	152705	1.5656e+06	874680	272536	188471	89252.5	87596.1	209302
High	DQLTPTWRV		1	1	69	P0DTC2	P0DTC2 [627-635]		0	1115.58	100	100	100	100	100	100	100	100	100	100	3.0753e-17	4.08889e-17	3.66248e-17	3.01479e-17	2.97093e-17	3.20156e-17	3.07218e-17	3.18507e-17	3.05389e-17	3.04471e-17												6.28983e+07	2.36006e+08	1.6633e+08	1.40625e+07	3.74765e+07	2.94814e+07	4.72729e+07	8.43801e+07
High	QDVVNQNAQALNTLV		1	1	3	P0DTC2	P0DTC2 [949-963]		0	1626.84	0.01	0.01	0.01	0.01	0.01	0.01	0.01	0.01	0.01	0.01	3.0753e-17	4.08889e-17	3.66248e-17	3.01479e-17	2.97093e-17	3.20156e-17	3.07218e-17	3.18507e-17	3.05389e-17	3.04471e-17	39.77	9.15			13.22		24.1	17.85	6.47		3.79135e+07	139420	145583			98479		136576	129017
High	TLVKQLSSNFGAISS	1xDeamidated [Q5]	1	1	3	P0DTC2	P0DTC2 [961-975]		0	1552.82	0.165	1.792	0.494	0.21	0.21	0.253	0.308	0.495	0.297	0.356	0.466768	0.941114	0.731823	0.632736	0.544235	0.71522	0.672685	0.735626	0.650123	0.694503	20.79	13.77	20.88	33.49	39.51	15.18	44.62	12.11	13.77	13.77	3.8295e+06	703628	6.96827e+06	2.13037e+06	805394	803246	987396	1.18092e+06	2.03771e+06
High	SGWTFGAG		1	1	31	P0DTC2	P0DTC2 [884-891]		0	782.347	43.98	2.655	14.759	52.368	37.371	12.133	35.519	17.113	39.996	36.168	0.800768	0.841496	0.867025	0.787738	0.862985	0.864565	0.860371	0.897555	0.825135	0.83696	45.84	45.84	45.84	45.84	45.84	45.84	45.84	45.84	45.84	45.84	502457	2.2098e+07	1.33422e+06	7.41583e+06	2.63128e+07	1.87771e+07	6.09619e+06	1.7847e+07	8.59861e+06
High	VYYHKNNKSWMES		1	1	3	P0DTC2	P0DTC2 [143-155]		0	1685.77	100	100	100	100	100	100	100	100	100	100	3.0753e-17	4.08889e-17	3.66248e-17	3.01479e-17	2.97093e-17	3.20156e-17	3.07218e-17	3.18507e-17	3.05389e-17	3.04471e-17												5.46016e+06	1.21273e+07	1.87548e+07	3.84357e+06	1.26259e+07	2.18738e+06	1.32771e+07	1.82484e+07
High	NKVTLADA		1	1	42	P0DTC2	P0DTC2 [824-831]		0	831.457	100	1.028	21.379	100	100	26.083	62.286	24.542	79.872	62.577	3.0753e-17	0.949113	0.709123	3.01479e-17	2.97093e-17	0.79864	0.780084	0.802243	0.750409	0.774934	14.95	10.47	8.35	9.42	6.72	8.83	17.83	26.29	12.43	9.01	274979	3.18331e+07	282678	5.59548e+06	6.50554e+07	2.9952e+07	7.16524e+06	1.80907e+07	6.74859e+06
High	GIAVEQDKNTQEVFA	1xDeamidated [Q/N]	1	1	6	P0DTC2	P0DTC2 [769-783]		0	1649.8	1.083	6.107	1.16	1.391	1.515	1.812	1.924	5.564	5.914	5.969	0.858938	0.905788	0.851198	0.901563	0.903282	0.888157	0.895441	0.974416	0.971636	0.972049	8.09	12.24	18.42	5.07	9.35	16.38	16.38	18.42	4.48	8.09	2.39553e+06	2.54827e+06	1.37272e+07	2.77879e+06	3.29001e+06	3.47749e+06	4.18415e+06	4.46541e+06	1.33297e+07
High	VAVLYQDV		1	1	9	P0DTC2	P0DTC2 [608-615]		0	906.493	100	7.908	100	100	100	72.783	100	100	100	100	3.0753e-17	0.539369	3.66248e-17	3.01479e-17	2.97093e-17	0.728185	3.07218e-17	3.18507e-17	3.05389e-17	3.04471e-17	8.96	15.02	17.81	7.25	13.84	11.59	8.42	9.86	8.07	8.01	555191	2.29128e+08	4.19943e+06	1.72353e+08	1.80793e+08	1.4352e+08	4.04082e+07	1.53239e+08	1.1726e+08
High	VSQPFLMDLEGKQ	1xOxidation [M7]	1	1	7	P0DTC2	P0DTC2 [171-183]		0	1507.75					100	100	100	100	100	100					2.97093e-17	3.20156e-17	3.07218e-17	3.18507e-17	3.05389e-17	3.04471e-17																4.95271e+06	5.97661e+06	4.64618e+06	3.96891e+06
High	GAALQIPFA		1	1	42	P0DTC2	P0DTC2 [891-899]		0	887.499	100	100	100	100	100	100	100	100	100	100	3.0753e-17	4.08889e-17	3.66248e-17	3.01479e-17	2.97093e-17	3.20156e-17	3.07218e-17	3.18507e-17	3.05389e-17	3.04471e-17	4.56	35.33	15.23	8.02	25.45	15.08	7.61	12.18	8.6	14.72	176874	9.45834e+07	6.84022e+07	1.14868e+08	1.14103e+08	1.3082e+08	2.01762e+08	1.90644e+08	1.9336e+08
High	TLDSKTQSL		1	1	7	P0DTC2	P0DTC2 [109-117]		0	992.526	1.089	0.626	1.056	1.09	1.093	0.908	0.893	0.903	0.806	0.781	0.729896	0.811336	0.811555	0.674092	0.681042	0.767246	0.714109	0.772822	0.710382	0.72008	1.67	15.83	12.94	2.95	5.52	12.02	17.54	11.71	3.16	10.02	4.32865e+06	4.71318e+06	2.70924e+06	4.57291e+06	4.70033e+06	4.66495e+06	3.93428e+06	3.86488e+06	3.62324e+06
High	IEDLLFNKV		1	1	17	P0DTC2	P0DTC2 [818-826]		0	1090.61	100	100	100	100	100	100	100	100	100	100	3.0753e-17	4.08889e-17	3.66248e-17	3.01479e-17	2.97093e-17	3.20156e-17	3.07218e-17	3.18507e-17	3.05389e-17	3.04471e-17												3.13533e+06	3.39483e+06	2.87978e+06	3.10758e+06	3.11134e+06	3.20479e+06	3.13203e+06	3.11751e+06
High	DISGINASVVNI		1	1	12	P0DTC2	P0DTC2 [1168-1179]		0	1201.64	100		100	100	100	100	100	100	100	100	3.0753e-17		3.66248e-17	3.01479e-17	2.97093e-17	3.20156e-17	3.07218e-17	3.18507e-17	3.05389e-17	3.04471e-17												2.40709e+06		9.55037e+06	3.12104e+06	9.89153e+06	1.30645e+07	1.37399e+07	2.07713e+07
High	SRLDKVEAEV		1	1	20	P0DTC2	P0DTC2 [982-991]		0	1145.62	100	100	100	100	100	100	100	100	100	100	3.0753e-17	4.08889e-17	3.66248e-17	3.01479e-17	2.97093e-17	3.20156e-17	3.07218e-17	3.18507e-17	3.05389e-17	3.04471e-17												1.24025e+06	4.70165e+06	1.05169e+07	2.54694e+06	1.01404e+07	1.25061e+07	1.07176e+07	2.06036e+07
High	NNSIAIPTNFT		1	1	4	P0DTC2	P0DTC2 [709-719]		0	1191.6	100	100	100	100	100	100	100	100	100	100	3.0753e-17	4.08889e-17	3.66248e-17	3.01479e-17	2.97093e-17	3.20156e-17	3.07218e-17	3.18507e-17	3.05389e-17	3.04471e-17												1.00577e+06	3.88677e+07	1.54776e+07	934409	1.08413e+06	5.09057e+06	1.51933e+06	6.33953e+06
High	GKAHFPREGVFVS		1	1	3	P0DTC2	P0DTC2 [1085-1097]		0	1430.75	0.01	0.044	0.077	0.01	0.01	0.01	0.01	0.01	0.037	0.037	3.0753e-17	0.0176267	0.211376	3.01479e-17	2.97093e-17	3.20156e-17	3.07218e-17	3.18507e-17	0.162327	0.14215		3.6	6.3						24.99	15.33	4.07486e+06		181688	314533
High	YKTPPIKDF		1	1	6	P0DTC2	P0DTC2 [789-797]		0	1108.6	4.515	4.618	9.166	1.431	2.342	0.01	2.255	4	1.422	1.955	0.972048	0.8979	0.983686	0.987261	0.956085	3.20156e-17	0.956899	0.944387	0.991175	0.959293	18.52	18.52	16.46	22.27	62.68		10.92	8.72	14.63	15.81	987845	4.60609e+06	5.06792e+06	9.05461e+06	1.41352e+06	2.31385e+06		2.27095e+06	4.18325e+06
High	SSNFGAISSVLND		1	1	4	P0DTC2	P0DTC2 [967-979]		0	1310.62	0.75	44.349	12.38	0.3	0.01	3.614	0.375	0.01	0.01	0.47	0.95614	0.45908	0.829409	0.726216	2.97093e-17	0.771677	0.781197	3.18507e-17	3.05389e-17	0.828577	10.28	9.79	13.54	187.15		17.84	4.58			20.77	466143	349723	1.94986e+07	5.86124e+06	136869		1.64996e+06	174875
High	VFVSNGTHWFVTQR	1xDeamidated [N5]	1	1	1	P0DTC2	P0DTC2 [1094-1107]		0	1678.83	100	100	100	100	100				100	100	3.0753e-17	4.08889e-17	3.66248e-17	3.01479e-17	2.97093e-17				3.05389e-17	3.04471e-17												264306	352102	511314	97611.6	61532.8
High	NGVGYQPYRVV		1	1	4	P0DTC2	P0DTC2 [501-511]		0	1251.65	0.145	0.631	0.186	0.245	0.265	0.344	0.373	0.589	0.645	0.58	0.559781	0.84433	0.473951	0.745648	0.669899	0.790416	0.763693	0.802243	0.799205	0.796065	5.83	10.54	11.61	14.02	12.65	18.12	9.4	8.78	7.72	4.89	2834178	402524	1.7883e+06	548607	694858	721454	975008	1.03386e+06	1.7003e+06
High	QLIRAAEIR		1	1	32	P0DTC2	P0DTC2 [1011-1019]		0	1069.65	8.012	1.497	2.519	41.332	22.215	13.378	14.905	7.968	17.78	16.824	0.992987	0.954333	0.873452	0.822252	0.927586	0.922104	0.969754	0.994749	0.915503	0.922826	11.21	11.43	12.12	12.12	13.75	20.99	11.21	11.21	10.25	9.47	2.55081e+06	2.02576e+07	3.80152e+06	6.42583e+06	1.0543e+08	5.35609e+07	3.41253e+07	3.76937e+07	1.97387e+07
High	LQSLQTYVTQQLIRAA		1	1	1	P0DTC2	P0DTC2 [1001-1016]		0	1833.02	0.01	0.01	0.111	0.01	0.01	0.01	0.01	0.01	0.173	0.01	3.0753e-17	4.08889e-17	0.271585	3.01479e-17	2.97093e-17	3.20156e-17	3.07218e-17	3.18507e-17	0.481569	3.04471e-17			11.88						11.08		616865			69275.1
High	TQRNFYE		1	1	22	P0DTC2	P0DTC2 [1105-1111]		0	957.442	2.162	0.674	0.999	3.438	2.168	2.005	1.541	0.91	1.438	1.306	0.88426	0.938061	0.833075	0.931156	0.809535	0.884229	0.780084	0.797021	0.8088	0.799173	13.17	11.5	13.54	9.89	11.64	13.57	6.89	23.89	10.25	11.86	11948406	2.4637e+07	7.63628e+06	1.10776e+07	4.03826e+07	2.49108e+07	2.39516e+07	1.84129e+07	1.08747e+07
High	KKFLPFQQFGRDIA		1	1	1	P0DTC2	P0DTC2 [557-570]		0	1694.94	0.01	0.01	0.01	0.01	0.01	0.01	0.01	0.01	0.01	0.01	3.0753e-17	4.08889e-17	3.66248e-17	3.01479e-17	2.97093e-17	3.20156e-17	3.07218e-17	3.18507e-17	3.05389e-17	3.04471e-17											2.82495e+06
[truncated: 994 more rows]
[truncated: 50 more columns]
